# Supplementary material for: Genome-Wide Functional Analysis of the Cotton Transcriptome by Creating an Integrated EST Database
Source: PLoS One. 2011 Nov 8;6(11):e26980. doi: 10.1371/journal.pone.0026980 (PMC3210780; doi:10.1371/journal.pone.0026980)
Supplement: File S1 — Pathway analysis by KEGG. (XLS) [file pone.0026980.s001.xls]

## Sheet: Pathway
Entry ID	KEGG Pathway	Count of Contigs
aag00190	Oxidative phosphorylation	1
aga00190	Oxidative phosphorylation	1
aph00190	Oxidative phosphorylation	4
ath00010	Glycolysis / Gluconeogenesis	134
ath00020	Citrate cycle (TCA cycle)	100
ath00030	Pentose phosphate pathway	58
ath00040	Pentose and glucuronate interconversions	33
ath00051	Fructose and mannose metabolism	56
ath00052	Galactose metabolism	52
ath00053	Ascorbate and aldarate metabolism	50
ath00061	Fatty acid biosynthesis	47
ath00062	Fatty acid elongation in mitochondria	1
ath00071	Fatty acid metabolism	62
ath00072	Synthesis and degradation of ketone bodies	6
ath00100	Steroid biosynthesis	31
ath00130	Ubiquinone and other terpenoid-quinone biosynthesis	27
ath00190	Oxidative phosphorylation	172
ath00195	Photosynthesis	66
ath00196	Photosynthesis	22
ath00230	Purine metabolism	125
ath00232	Caffeine metabolism	3
ath00240	Pyrimidine metabolism	90
ath00250	Alanine, aspartate and glutamate metabolism	48
ath00260	Glycine, serine and threonine metabolism	74
ath00270	Cysteine and methionine metabolism	77
ath00280	Valine, leucine and isoleucine degradation	41
ath00290	Valine, leucine and isoleucine biosynthesis	49
ath00300	Lysine biosynthesis	17
ath00310	Lysine degradation	18
ath00330	Arginine and proline metabolism	66
ath00340	Histidine metabolism	25
ath00350	Tyrosine metabolism	39
ath00360	Phenylalanine metabolism	83
ath00380	Tryptophan metabolism	26
ath00400	Phenylalanine, tyrosine and tryptophan biosynthesis	38
ath00410	beta-Alanine metabolism	26
ath00430	Taurine and hypotaurine metabolism	2
ath00450	Selenoamino acid metabolism	35
ath00460	Cyanoamino acid metabolism	20
ath00480	Glutathione metabolism	76
ath00500	Starch and sucrose metabolism	124
ath00510	N-Glycan biosynthesis	36
ath00520	Amino sugar and nucleotide sugar metabolism	104
ath00531	Glycosaminoglycan degradation	5
ath00561	Glycerolipid metabolism	23
ath00562	Inositol phosphate metabolism	31
ath00563	Glycosylphosphatidylinositol(GPI)-anchor biosynthesis	3
ath00564	Glycerophospholipid metabolism	25
ath00565	Ether lipid metabolism	13
ath00590	Arachidonic acid metabolism	13
ath00592	alpha-Linolenic acid metabolism	58
ath00600	Sphingolipid metabolism	8
ath00601	Glycosphingolipid biosynthesis	2
ath00603	Glycosphingolipid biosynthesis	6
ath00604	Glycosphingolipid biosynthesis	4
ath00620	Pyruvate metabolism	116
ath00630	Glyoxylate and dicarboxylate metabolism	45
ath00640	Propanoate metabolism	34
ath00650	Butanoate metabolism	42
ath00670	One carbon pool by folate	28
ath00680	Methane metabolism	75
ath00710	Carbon fixation in photosynthetic organisms	115
ath00730	Thiamine metabolism	5
ath00740	Riboflavin metabolism	6
ath00750	Vitamin B6 metabolism	10
ath00760	Nicotinate and nicotinamide metabolism	13
ath00770	Pantothenate and CoA biosynthesis	21
ath00780	Biotin metabolism	2
ath00785	Lipoic acid metabolism	2
ath00790	Folate biosynthesis	5
ath00860	Porphyrin and chlorophyll metabolism	26
ath00900	Terpenoid backbone biosynthesis	34
ath00901	Indole alkaloid biosynthesis	3
ath00902	Monoterpenoid biosynthesis	4
ath00903	Limonene and pinene degradation	43
ath00904	Diterpenoid biosynthesis	9
ath00905	Brassinosteroid biosynthesis	3
ath00906	Carotenoid biosynthesis	23
ath00908	Zeatin biosynthesis	14
ath00910	Nitrogen metabolism	53
ath00920	Sulfur metabolism	22
ath00940	Phenylpropanoid biosynthesis	85
ath00941	Flavonoid biosynthesis	43
ath00944	Flavone and flavonol biosynthesis	27
ath00945	Stilbenoid, diarylheptanoid and gingerol biosynthesis	42
ath00950	Isoquinoline alkaloid biosynthesis	16
ath00960	Tropane, piperidine and pyridine alkaloid biosynthesis	21
ath00966	Glucosinolate biosynthesis	14
ath00970	Aminoacyl-tRNA biosynthesis	67
ath00980	Metabolism of xenobiotics by cytochrome P450	24
ath01040	Biosynthesis of unsaturated fatty acids	26
ath01061	Biosynthesis of phenylpropanoids	300
ath01062	Biosynthesis of terpenoids and steroids	245
ath01063	Biosynthesis of alkaloids derived from shikimate pathway	229
ath01064	Biosynthesis of alkaloids derived from ornithine, lysine and nicotinic acid	222
ath01065	Biosynthesis of alkaloids derived from histidine and purine	240
ath01066	Biosynthesis of alkaloids derived from terpenoid and polyketide	210
ath01070	Biosynthesis of plant hormones	411
ath03010	Ribosome	358
ath03018	RNA degradation	71
ath03020	RNA polymerase	36
ath03022	Basal transcription factors	23
ath03030	DNA replication	37
ath03040	Spliceosome	167
ath03050	Proteasome	89
ath03060	Protein export	22
ath03410	Base excision repair	22
ath03420	Nucleotide excision repair	44
ath03430	Mismatch repair	23
ath03440	Homologous recombination	17
ath03450	Non-homologous end-joining	6
ath04070	Phosphatidylinositol signaling system	30
ath04120	Ubiquitin mediated proteolysis	106
ath04130	SNARE interactions in vesicular transport	53
ath04140	Regulation of autophagy	10
ath04144	Endocytosis	92
ath04650	Natural killer cell mediated cytotoxicity	20
ath04712	Circadian rhythm	50
ban00190	Oxidative phosphorylation	2
ban00230	Purine metabolism	1
ban00240	Pyrimidine metabolism	1
ban00310	Lysine degradation	1
ban00361	gamma-Hexachlorocyclohexane degradation	1
ban00520	Amino sugar and nucleotide sugar metabolism	1
ban00550	Peptidoglycan biosynthesis	1
ban00626	Naphthalene and anthracene degradation	1
ban00903	Limonene and pinene degradation	1
ban03010	Ribosome	3
ban03020	RNA polymerase	1
bfo00190	Oxidative phosphorylation	1
bmy00190	Oxidative phosphorylation	1
cal00100	Steroid biosynthesis	1
cal00230	Purine metabolism	1
cal00240	Pyrimidine metabolism	1
cal00260	Glycine, serine and threonine metabolism	2
cal00500	Starch and sucrose metabolism	1
cal01040	Biosynthesis of unsaturated fatty acids	1
cal03020	RNA polymerase	1
cbr00190	Oxidative phosphorylation	1
cel00010	Glycolysis / Gluconeogenesis	1
cel00190	Oxidative phosphorylation	1
cel03018	RNA degradation	1
chy00010	Glycolysis / Gluconeogenesis	1
chy00190	Oxidative phosphorylation	3
chy00230	Purine metabolism	1
chy00240	Pyrimidine metabolism	1
chy00520	Amino sugar and nucleotide sugar metabolism	1
chy00550	Peptidoglycan biosynthesis	1
chy00620	Pyruvate metabolism	1
chy00640	Propanoate metabolism	1
chy00860	Porphyrin and chlorophyll metabolism	1
chy00970	Aminoacyl-tRNA biosynthesis	1
chy03010	Ribosome	3
chy03020	RNA polymerase	1
cjr00190	Oxidative phosphorylation	1
cps00230	Purine metabolism	1
cps00240	Pyrimidine metabolism	1
cps03020	RNA polymerase	1
ddi03018	RNA degradation	1
ddi03420	Nucleotide excision repair	1
det00190	Oxidative phosphorylation	3
det03010	Ribosome	2
dme00190	Oxidative phosphorylation	1
dme00250	Alanine, aspartate and glutamate metabolism	1
dme00310	Lysine degradation	1
dme00330	Arginine and proline metabolism	1
dme00471	D-Glutamine and D-glutamate metabolism	1
dme00480	Glutathione metabolism	1
dme00910	Nitrogen metabolism	1
dme00980	Metabolism of xenobiotics by cytochrome P450	1
dme00982	Drug metabolism	1
dme03010	Ribosome	4
dre00190	Oxidative phosphorylation	2
dre00230	Purine metabolism	2
dre00240	Pyrimidine metabolism	2
dre03010	Ribosome	2
dre03018	RNA degradation	1
dre03020	RNA polymerase	1
dre03030	DNA replication	1
dre03050	Proteasome	2
dre03320	PPAR signaling pathway	8
dre03410	Base excision repair	1
dre03420	Nucleotide excision repair	1
dre03430	Mismatch repair	1
dre03440	Homologous recombination	1
dre04540	Gap junction	2
ech00190	Oxidative phosphorylation	2
ech03010	Ribosome	1
ecj03010	Ribosome	2
gsu00190	Oxidative phosphorylation	6
gsu00230	Purine metabolism	2
gsu00240	Pyrimidine metabolism	1
gsu00471	D-Glutamine and D-glutamate metabolism	1
gsu00520	Amino sugar and nucleotide sugar metabolism	1
gsu00550	Peptidoglycan biosynthesis	2
gsu03030	DNA replication	1
gsu03410	Base excision repair	1
gsu03420	Nucleotide excision repair	1
gsu03440	Homologous recombination	1
mmu00010	Glycolysis / Gluconeogenesis	1
mmu00051	Fructose and mannose metabolism	1
mmu00190	Oxidative phosphorylation	1
mmu00562	Inositol phosphate metabolism	1
mmu03018	RNA degradation	2
mmu03050	Proteasome	2
mmu04142	Lysosome	1
mmu04260	Cardiac muscle contraction	1
mmu05010	Alzheimer's disease	1
mmu05012	Parkinson's disease	1
mmu05016	Huntington's disease	1
nse00190	Oxidative phosphorylation	1
rno00010	Glycolysis / Gluconeogenesis	2
rno00030	Pentose phosphate pathway	1
rno00051	Fructose and mannose metabolism	1
rno00053	Ascorbate and aldarate metabolism	1
rno00071	Fatty acid metabolism	1
rno00190	Oxidative phosphorylation	1
rno00240	Pyrimidine metabolism	1
rno00280	Valine, leucine and isoleucine degradation	1
rno00310	Lysine degradation	1
rno00330	Arginine and proline metabolism	2
rno00340	Histidine metabolism	1
rno00380	Tryptophan metabolism	1
rno00410	beta-Alanine metabolism	1
rno00480	Glutathione metabolism	1
rno00561	Glycerolipid metabolism	1
rno00620	Pyruvate metabolism	1
rno00640	Propanoate metabolism	1
rno00650	Butanoate metabolism	1
rno00670	One carbon pool by folate	1
rno00903	Limonene and pinene degradation	1
rno03010	Ribosome	10
rno04110	Cell cycle	1
rno04114	Oocyte meiosis	1
rno04120	Ubiquitin mediated proteolysis	1
rno04614	Renin-angiotensin system	1
rno04914	Progesterone-mediated oocyte maturation	1
rno05010	Alzheimer's disease	1
rno05012	Parkinson's disease	1
rno05016	Huntington's disease	1
sce00010	Glycolysis / Gluconeogenesis	2
sce00020	Citrate cycle (TCA cycle)	1
sce00030	Pentose phosphate pathway	2
sce00290	Valine, leucine and isoleucine biosynthesis	1
sce00410	beta-Alanine metabolism	1
sce00480	Glutathione metabolism	1
sce00500	Starch and sucrose metabolism	1
sce00520	Amino sugar and nucleotide sugar metabolism	1
sce00620	Pyruvate metabolism	2
sce00650	Butanoate metabolism	1
sce00760	Nicotinate and nicotinamide metabolism	1
sce00770	Pantothenate and CoA biosynthesis	1
sce03010	Ribosome	5
sil00190	Oxidative phosphorylation	3
sil00300	Lysine biosynthesis	1
sil00400	Phenylalanine, tyrosine and tryptophan biosynthesis	1
sil00550	Peptidoglycan biosynthesis	1
sil03010	Ribosome	1
son00072	Synthesis and degradation of ketone bodies	1
son00280	Valine, leucine and isoleucine degradation	1
son00650	Butanoate metabolism	1
spo00010	Glycolysis / Gluconeogenesis	1
spo00030	Pentose phosphate pathway	1
spo00190	Oxidative phosphorylation	1
spo00330	Arginine and proline metabolism	1
spo00480	Glutathione metabolism	1
spo00500	Starch and sucrose metabolism	1
spo03010	Ribosome	8
spo03018	RNA degradation	1
spo03040	Spliceosome	1
spo03050	Proteasome	1
