# Supplementary material for: Genome-Wide Functional Analysis of the Cotton Transcriptome by Creating an Integrated EST Database
Source: PLoS One. 2011 Nov 8;6(11):e26980. doi: 10.1371/journal.pone.0026980 (PMC3210780; doi:10.1371/journal.pone.0026980)
Supplement: File S2 — Predicted miRNA targets. (XLS) [file pone.0026980.s002.xls]

## Sheet: Target
miRNA	miRNA Family	Target	Function
ghr-miR156d	156	contig2114	AT-P4H-2 (A. THALIANA P4H ISOFORM 2); oxidoreductase, acting on paired donors, with incorporation or reduction of molecular oxygen, 2-oxoglutarate as one donor, and incorporation of one atom each of oxygen into both donors / procollagen-proline 4-dioxygenase
ghr-miR156d	156	contig2274	conserved hypothetical protein
ghr-miR156d	156	contig2342	ARA12; serine-type endopeptidase
ghr-miR156d	156	contig3526	RPT1A (REGULATORY PARTICLE TRIPLE-A 1A); ATPase
ghr-miR156d	156	contig3800	predicted protein
ghr-miR156d	156	contig6935	unknown protein
ghr-miR156d	156	contig11457	PREDICTED: hypothetical protein
ghr-miR156d	156	contig11585	PREDICTED: hypothetical protein isoform 2
ghr-miR156d	156	contig11687	PREDICTED: hypothetical protein
ghr-miR156d	156	contig11932	hypothetical protein SORBIDRAFT_06g024630
ghr-miR156d	156	contig20213	PREDICTED: hypothetical protein
ghr-miR156d	156	contig20253	Os06g0703500
ghr-miR156d	156	contig20573	NRPC2; DNA binding / DNA-directed RNA polymerase/ ribonucleoside binding
ghr-miR156d	156	contig25352	LIGULELESS1 protein, putative
ghr-miR156d	156	contig978	hypothetical protein SORBIDRAFT_10g023290
ghr-miR156d	156	contig6309	GCN5-related N-acetyltransferase (GNAT) family protein
ghr-miR156d	156	contig9757	PREDICTED: hypothetical protein
ghr-miR156d	156	contig12427	catalytic, putative
ghr-miR156d	156	contig13292	predicted protein
ghr-miR156d	156	contig15582	predicted protein
ghr-miR156d	156	contig20789	LIGULELESS1 protein, putative
ghr-miR156d	156	contig22355	LUC7 N_terminus domain-containing protein
ghr-miR156d	156	contig25217	predicted protein
ghr-miR156e	156	contig984	Stearoy-ACP desaturase
ghr-miR156e	156	contig1122	short-chain dehydrogenase/reductase (SDR) family protein
ghr-miR156e	156	contig1296	predicted protein
ghr-miR156e	156	contig1391	uridine 5'-monophosphate synthase / UMP synthase (PYRE-F) (UMPS)
ghr-miR156e	156	contig2873	predicted protein
ghr-miR156e	156	contig3120	protein binding protein, putative
ghr-miR156e	156	contig3779	predicted protein
ghr-miR156e	156	contig4158	AFR (ATTENUATED FAR-RED RESPONSE)
ghr-miR156e	156	contig5002	transferase, transferring glycosyl groups, putative
ghr-miR156e	156	contig5552	predicted protein
ghr-miR156e	156	contig5601	hypothetical protein SORBIDRAFT_03g004270
ghr-miR156e	156	contig6715	predicted protein
ghr-miR156e	156	contig7199	30S ribosomal protein S20, putative
ghr-miR156e	156	contig7463	predicted protein
ghr-miR156e	156	contig7793	PREDICTED: hypothetical protein
ghr-miR156e	156	contig8137	choline/ethanolamine kinase, putative
ghr-miR156e	156	contig8750	predicted protein
ghr-miR156e	156	contig9064	116 kD U5 small nuclear ribonucleoprotein component, putative
ghr-miR156e	156	contig9150	hydrolase
ghr-miR156e	156	contig9532	universal stress protein (USP) family protein
ghr-miR156e	156	contig9584	predicted protein
ghr-miR156e	156	contig9892	Os08g0191600
ghr-miR156e	156	contig10284	PREDICTED: hypothetical protein
ghr-miR156e	156	contig10429	ACL5 (ACAULIS 5); spermine synthase/ thermospermine synthase
ghr-miR156e	156	contig12148	sulfate/bicarbonate/oxalate exchanger and transporter sat-1
ghr-miR156e	156	contig12625	predicted protein
ghr-miR156e	156	contig13121	predicted protein
ghr-miR156e	156	contig13495	PREDICTED: hypothetical protein
ghr-miR156e	156	contig13912	SAUR family protein
ghr-miR156e	156	contig14757	predicted protein
ghr-miR156e	156	contig15230	PREDICTED: hypothetical protein
ghr-miR156e	156	contig15818	glycinamide ribonucleotide transformylase
ghr-miR156e	156	contig16035	unknown protein
ghr-miR156e	156	contig17689	Squamosa promoter-binding protein, putative
ghr-miR156e	156	contig18204	PREDICTED: hypothetical protein
ghr-miR156e	156	contig19028	dual specificity protein phosphatase, putative
ghr-miR156e	156	contig19222	predicted protein
ghr-miR156e	156	contig19646	predicted protein
ghr-miR156e	156	contig19714	binding / protein binding / zinc ion binding
ghr-miR156e	156	contig20001	multidrug/pheromone exporter, MDR family, ABC transporter family
ghr-miR156e	156	contig20274	SET domain protein
ghr-miR156e	156	contig20793	PREDICTED: hypothetical protein, partial
ghr-miR156e	156	contig21819	PREDICTED: hypothetical protein isoform 2
ghr-miR156e	156	contig22560	predicted protein
ghr-miR156e	156	contig23271	PREDICTED: hypothetical protein
ghr-miR156e	156	contig24693	predicted protein
ghr-miR156e	156	contig25030	PREDICTED: hypothetical protein
ghr-miR156e	156	contig374	conserved hypothetical protein
ghr-miR156e	156	contig754	predicted protein
ghr-miR156e	156	contig1321	MLP28 (MLP-LIKE PROTEIN 28)
ghr-miR156e	156	contig1737	predicted protein
ghr-miR156e	156	contig2558	tubulin alpha-6 chain
ghr-miR156e	156	contig2567	BAM1 (BARELY ANY MERISTEM 1); ATP binding / kinase/ protein serine/threonine kinase
ghr-miR156e	156	contig2635	predicted protein
ghr-miR156e	156	contig5849	Chorismate mutase, chloroplast precursor, putative
ghr-miR156e	156	contig5879	PREDICTED: hypothetical protein
ghr-miR156e	156	contig5962	predicted protein
ghr-miR156e	156	contig6496	predicted protein
ghr-miR156e	156	contig6557	PREDICTED: hypothetical protein
ghr-miR156e	156	contig7430	ADL3 (ARABIDOPSIS DYNAMIN-LIKE 3); GTPase
ghr-miR156e	156	contig7536	predicted protein
ghr-miR156e	156	contig7959	Thylakoid lumenal 17.4 kDa protein, chloroplast precursor, putative
ghr-miR156e	156	contig8014	Insulin-degrading enzyme, putative
ghr-miR156e	156	contig8630	PREDICTED: hypothetical protein
ghr-miR156e	156	contig8641	DNAJ heat shock N-terminal domain-containing protein
ghr-miR156e	156	contig9286	PREDICTED: hypothetical protein
ghr-miR156e	156	contig9588	unknown protein
ghr-miR156e	156	contig10453	FAD binding / monooxygenase/ oxidoreductase/ oxidoreductase, acting on paired donors, with incorporation or reduction of molecular oxygen, NADH or NADPH as one donor, and incorporation of one atom of oxygen
ghr-miR156e	156	contig10637	ptm1, putative
ghr-miR156e	156	contig10800	predicted protein
ghr-miR156e	156	contig11500	unknown protein
ghr-miR156e	156	contig15122	PREDICTED: hypothetical protein
ghr-miR156e	156	contig15183	PREDICTED: hypothetical protein
ghr-miR156e	156	contig15300	predicted protein
ghr-miR156e	156	contig15526	PREDICTED: hypothetical protein
ghr-miR156e	156	contig15862	PREDICTED: hypothetical protein
ghr-miR156e	156	contig15881	predicted protein
ghr-miR156e	156	contig16337	PREDICTED: hypothetical protein
ghr-miR156e	156	contig17768	leucine-rich repeat containing protein, putative
ghr-miR156e	156	contig17834	predicted protein
ghr-miR156e	156	contig18175	esterase/lipase/thioesterase family protein
ghr-miR156e	156	contig18364	DNA repair protein, putative (XRCC1)
ghr-miR156e	156	contig19940	carboxy-lyase, putative
ghr-miR156e	156	contig20084	predicted protein
ghr-miR156e	156	contig21719	predicted protein
ghr-miR156e	156	contig22166	MYND finger family protein
ghr-miR156e	156	contig22416	predicted protein
ghr-miR156e	156	contig22984	protein binding / ubiquitin-protein ligase/ zinc ion binding
ghr-miR156f	156	contig546	IAR4; oxidoreductase, acting on the aldehyde or oxo group of donors, disulfide as acceptor / pyruvate dehydrogenase (acetyl-transferring)
ghr-miR156f	156	contig582	Ycf1-like
ghr-miR156f	156	contig787	predicted protein
ghr-miR156f	156	contig857	PREDICTED: hypothetical protein
ghr-miR156f	156	contig1273	predicted protein
ghr-miR156f	156	contig1302	ATMP2; heme binding
ghr-miR156f	156	contig1419	hypothetical protein SORBIDRAFT_10g022220
ghr-miR156f	156	contig1543	UDP-glucuronate 5-epimerase, putative
ghr-miR156f	156	contig2560	aspartate aminotransferase, putative
ghr-miR156f	156	contig2693	predicted protein
ghr-miR156f	156	contig3066	PREDICTED: hypothetical protein
ghr-miR156f	156	contig3144	Myosin heavy chain, clone, putative
ghr-miR156f	156	contig3742	PREDICTED: similar to expansin
ghr-miR156f	156	contig3898	pathogenesis-related thaumatin family protein
ghr-miR156f	156	contig4476	PREDICTED: hypothetical protein
ghr-miR156f	156	contig4627	methyltransferase, putative
ghr-miR156f	156	contig4900	predicted protein
ghr-miR156f	156	contig5139	(R)-limonene synthase, putative
ghr-miR156f	156	contig5457	predicted protein
ghr-miR156f	156	contig5899	unknown protein
ghr-miR156f	156	contig6606	PREDICTED: hypothetical protein isoform 1
ghr-miR156f	156	contig6973	PREDICTED: hypothetical protein
ghr-miR156f	156	contig7361	HHP1 (HEPTAHELICAL TRANSMEMBRANE PROTEIN1); receptor
ghr-miR156f	156	contig7488	expressed protein, putative
ghr-miR156f	156	contig7520	ribulose-1,5-bisphosphate carboxylase/oxygenase large subunit
ghr-miR156f	156	contig7868	predicted protein
ghr-miR156f	156	contig8775	phd finger transcription factor, putative
ghr-miR156f	156	contig8831	sugar transporter, putative
ghr-miR156f	156	contig9295	predicted protein
ghr-miR156f	156	contig9634	predicted protein
ghr-miR156f	156	contig10117	haloacid dehalogenase-like hydrolase family protein
ghr-miR156f	156	contig10425	PREDICTED: hypothetical protein
ghr-miR156f	156	contig10527	predicted protein
ghr-miR156f	156	contig11407	predicted protein
ghr-miR156f	156	contig11523	PREDICTED: hypothetical protein
ghr-miR156f	156	contig11542	PREDICTED: similar to putative multidrug resistance-associated protein
ghr-miR156f	156	contig11756	white-brown-complex ABC transporter family
ghr-miR156f	156	contig11878	predicted protein
ghr-miR156f	156	contig11901	cleavage and polyadenylation specificity factor (CPSF) A subunit C-terminal domain-containing protein
ghr-miR156f	156	contig11924	PREDICTED: hypothetical protein
ghr-miR156f	156	contig12782	GTP binding / GTPase
ghr-miR156f	156	contig13089	predicted protein
ghr-miR156f	156	contig13557	ATP binding / ATPase, coupled to transmembrane movement of ions, phosphorylative mechanism
ghr-miR156f	156	contig13757	glycosyltransferase, CAZy family GT8
ghr-miR156f	156	contig13772	PREDICTED: hypothetical protein
ghr-miR156f	156	contig13951	predicted protein
ghr-miR156f	156	contig14196	predicted protein
ghr-miR156f	156	contig15313	PREDICTED: hypothetical protein
ghr-miR156f	156	contig15495	Sorting nexin-4, putative
ghr-miR156f	156	contig15505	hypothetical protein SORBIDRAFT_01g029470
ghr-miR156f	156	contig15516	hypothetical protein LOC100273802
ghr-miR156f	156	contig15543	Major pollen allergen Ory s 1 precursor, putative
ghr-miR156f	156	contig15706	hypothetical protein LOC100384526
ghr-miR156f	156	contig15779	PREDICTED: hypothetical protein
ghr-miR156f	156	contig16206	unknown protein
ghr-miR156f	156	contig16836	predicted protein
ghr-miR156f	156	contig17953	predicted protein
ghr-miR156f	156	contig18439	PREDICTED: hypothetical protein
ghr-miR156f	156	contig18877	PREDICTED: hypothetical protein
ghr-miR156f	156	contig19259	leucine-rich repeat containing protein, putative
ghr-miR156f	156	contig19274	alpha-n-acetylglucosaminidase, putative
ghr-miR156f	156	contig19848	PREDICTED: hypothetical protein
ghr-miR156f	156	contig20145	hypothetical protein SORBIDRAFT_07g025540
ghr-miR156f	156	contig20245	conserved hypothetical protein
ghr-miR156f	156	contig20761	unknown protein
ghr-miR156f	156	contig20798	chromodomain protein
ghr-miR156f	156	contig21145	zinc finger (C2H2 type) family protein
ghr-miR156f	156	contig21612	PREDICTED: hypothetical protein
ghr-miR156f	156	contig22728	catalytic
ghr-miR156f	156	contig22817	conserved hypothetical protein
ghr-miR156f	156	contig23069	conserved hypothetical protein
ghr-miR156f	156	contig23790	conserved hypothetical protein
ghr-miR156f	156	contig24417	elongation factor alpha2
ghr-miR156f	156	contig24990	predicted protein
ghr-miR156f	156	contig25057	PREDICTED: hypothetical protein
ghr-miR156f	156	contig25292	predicted protein
ghr-miR156f	156	contig316	40S ribosomal protein S4, putative
ghr-miR156f	156	contig421	PREDICTED: similar to MybPA2
ghr-miR156f	156	contig1606	predicted protein
ghr-miR156f	156	contig2175	CSN6B
ghr-miR156f	156	contig2881	predicted protein
ghr-miR156f	156	contig2957	PREDICTED: hypothetical protein
ghr-miR156f	156	contig3236	petD
ghr-miR156f	156	contig3549	homeobox protein, putative
ghr-miR156f	156	contig3577	predicted protein
ghr-miR156f	156	contig4108	predicted protein
ghr-miR156f	156	contig4189	conserved hypothetical protein
ghr-miR156f	156	contig4655	PREDICTED: hypothetical protein
ghr-miR156f	156	contig4785	BZO2H1; DNA binding / protein heterodimerization/ sequence-specific DNA binding / transcription factor
ghr-miR156f	156	contig4790	PREDICTED: hypothetical protein
ghr-miR156f	156	contig5246	PREDICTED: hypothetical protein
ghr-miR156f	156	contig5790	PREDICTED: hypothetical protein
ghr-miR156f	156	contig5861	PREDICTED: hypothetical protein
ghr-miR156f	156	contig6626	SEP3 (SEPALLATA3); DNA binding / protein binding / transcription factor
ghr-miR156f	156	contig6678	predicted protein
ghr-miR156f	156	contig6847	predicted protein
ghr-miR156f	156	contig6848	predicted protein
ghr-miR156f	156	contig6878	predicted protein
ghr-miR156f	156	contig7152	PREDICTED: hypothetical protein
ghr-miR156f	156	contig7696	PREDICTED: hypothetical protein
ghr-miR156f	156	contig7878	predicted protein
ghr-miR156f	156	contig8222	predicted protein
ghr-miR156f	156	contig8869	PREDICTED: hypothetical protein
ghr-miR156f	156	contig8886	diphthine synthase, putative (DPH5)
ghr-miR156f	156	contig8933	predicted protein
ghr-miR156f	156	contig9261	conserved hypothetical protein
ghr-miR156f	156	contig9403	predicted protein
ghr-miR156f	156	contig9503	Peroxidase 52 precursor, putative
ghr-miR156f	156	contig9672	protein with unknown function
ghr-miR156f	156	contig10075	TED4 (REVERSAL OF THE DET PHENOTYPE 4); heme oxygenase (decyclizing)
ghr-miR156f	156	contig10115	BGAL17 (beta-galactosidase 17); beta-galactosidase/ catalytic/ cation binding
ghr-miR156f	156	contig10272	PREDICTED: hypothetical protein
ghr-miR156f	156	contig10477	catalytic, putative
ghr-miR156f	156	contig10635	predicted protein
ghr-miR156f	156	contig11343	oligopeptide transporter, putative
ghr-miR156f	156	contig11462	receptor protein kinase, putative
ghr-miR156f	156	contig11579	PREDICTED: hypothetical protein isoform 3
ghr-miR156f	156	contig11650	predicted protein
ghr-miR156f	156	contig11698	predicted protein
ghr-miR156f	156	contig11789	arsenite-resistance protein, putative
ghr-miR156f	156	contig12368	PREDICTED: hypothetical protein, partial
ghr-miR156f	156	contig12566	hypothetical protein SORBIDRAFT_02g005080
ghr-miR156f	156	contig12878	hypothetical protein RCOM_0720210
ghr-miR156f	156	contig13157	kinesin, putative
ghr-miR156f	156	contig13276	predicted protein
ghr-miR156f	156	contig13282	pentatricopeptide repeat-containing protein, putative
ghr-miR156f	156	contig14913	predicted protein
ghr-miR156f	156	contig15226	conserved hypothetical protein
ghr-miR156f	156	contig15266	conserved hypothetical protein
ghr-miR156f	156	contig15501	protein binding protein, putative
ghr-miR156f	156	contig15967	predicted protein
ghr-miR156f	156	contig16130	predicted protein
ghr-miR156f	156	contig16510	APS2 (ADP-glucose pyrophoshorylase small subunit 2); glucose-1-phosphate adenylyltransferase/ nucleotidyltransferase/ transferase
ghr-miR156f	156	contig17114	predicted protein
ghr-miR156f	156	contig17204	predicted protein
ghr-miR156f	156	contig18081	PREDICTED: hypothetical protein
ghr-miR156f	156	contig18454	unknown protein
ghr-miR156f	156	contig18457	PREDICTED: hypothetical protein
ghr-miR156f	156	contig19522	Heat shock factor protein, putative
ghr-miR156f	156	contig19579	ABC transporter family protein
ghr-miR156f	156	contig20960	predicted protein
ghr-miR156f	156	contig21082	pho1-like protein
ghr-miR156f	156	contig21349	ARAC9; GTP binding
ghr-miR156f	156	contig22282	predicted protein
ghr-miR156f	156	contig22320	PREDICTED: hypothetical protein
ghr-miR156f	156	contig22699	ATSERAT3;2 (Serine acetyltransferase 3;2); acetyltransferase/ serine O-acetyltransferase
ghr-miR156f	156	contig23101	PREDICTED: similar to Histidine acid phosphatase
ghr-miR156f	156	contig24275	unknown protein
ghr-miR156f	156	contig24853	PREDICTED: hypothetical protein
ghr-miR156g	156	contig191	PREDICTED: hypothetical protein
ghr-miR156g	156	contig343	Cell differentiation protein rcd1, putative
ghr-miR156g	156	contig593	heat-shock protein, putative
ghr-miR156g	156	contig953	peptidylprolyl isomerase, putative
ghr-miR156g	156	contig1507	Zeamatin precursor, putative
ghr-miR156g	156	contig1555	PREDICTED: hypothetical protein
ghr-miR156g	156	contig1726	MUM4 (MUCILAGE-MODIFIED 4); UDP-4-keto-6-deoxy-glucose-3,5-epimerase/ UDP-4-keto-rhamnose-4-keto-reductase/ UDP-L-rhamnose synthase/ UDP-glucose 4,6-dehydratase/ catalytic
ghr-miR156g	156	contig2007	ketol-acid reductoisomerase, chloroplast precursor, putative
ghr-miR156g	156	contig2073	predicted protein
ghr-miR156g	156	contig2178	conserved hypothetical protein
ghr-miR156g	156	contig2194	PREDICTED: hypothetical protein
ghr-miR156g	156	contig2509	Protein regulator of cytokinesis, putative
ghr-miR156g	156	contig2701	inositol or phosphatidylinositol kinase, putative
ghr-miR156g	156	contig2820	predicted protein
ghr-miR156g	156	contig2986	ATTPS5; protein binding / transferase, transferring glycosyl groups / trehalose-phosphatase
ghr-miR156g	156	contig3138	PAG1; endopeptidase/ peptidase/ threonine-type endopeptidase
ghr-miR156g	156	contig3150	predicted protein
ghr-miR156g	156	contig3717	PREDICTED: hypothetical protein
ghr-miR156g	156	contig3736	46 kDa ketoavyl-ACP synthase
ghr-miR156g	156	contig3744	predicted protein
ghr-miR156g	156	contig3754	Anthranilate N-benzoyltransferase protein, putative
ghr-miR156g	156	contig3839	PREDICTED: hypothetical protein
ghr-miR156g	156	contig4148	AGD11 (ARF-GAP domain 11); calcium ion binding
ghr-miR156g	156	contig4185	PREDICTED: hypothetical protein
ghr-miR156g	156	contig4519	kinase, putative
ghr-miR156g	156	contig4671	predicted protein
ghr-miR156g	156	contig4771	PREDICTED: hypothetical protein
ghr-miR156g	156	contig4774	cyclin b
ghr-miR156g	156	contig4970	predicted protein
ghr-miR156g	156	contig4999	hypothetical protein SORBIDRAFT_01g011100
ghr-miR156g	156	contig5186	COR414-TM1
ghr-miR156g	156	contig5359	predicted protein
ghr-miR156g	156	contig5360	flavonoid 3-hydroxylase, putative
ghr-miR156g	156	contig5429	rac gtpase, putative
ghr-miR156g	156	contig5455	PREDICTED: hypothetical protein
ghr-miR156g	156	contig5480	predicted protein
ghr-miR156g	156	contig5500	PREDICTED: hypothetical protein
ghr-miR156g	156	contig5582	PREDICTED: hypothetical protein
ghr-miR156g	156	contig5623	PREDICTED: hypothetical protein
ghr-miR156g	156	contig5663	predicted protein
ghr-miR156g	156	contig5774	Os12g0183300
ghr-miR156g	156	contig5935	C2 domain-containing protein
ghr-miR156g	156	contig6126	AtMC9 (metacaspase 9); cysteine-type peptidase
ghr-miR156g	156	contig6283	PREDICTED: hypothetical protein
ghr-miR156g	156	contig6292	SAUR family protein
ghr-miR156g	156	contig6560	srpk, putative
ghr-miR156g	156	contig6584	Os03g0626800
ghr-miR156g	156	contig6650	PREDICTED: hypothetical protein
ghr-miR156g	156	contig6746	PREDICTED: similar to E3 ubiquitin-protein ligase UPL1
ghr-miR156g	156	contig6778	PREDICTED: hypothetical protein
ghr-miR156g	156	contig6793	Os01g0668000
ghr-miR156g	156	contig6931	Os03g0113100
ghr-miR156g	156	contig6970	predicted protein
ghr-miR156g	156	contig7190	conserved hypothetical protein
ghr-miR156g	156	contig7492	unknown protein
ghr-miR156g	156	contig7544	predicted protein
ghr-miR156g	156	contig7642	predicted protein
ghr-miR156g	156	contig7699	ASP1 (ASPARTATE AMINOTRANSFERASE 1); L-aspartate:2-oxoglutarate aminotransferase
ghr-miR156g	156	contig7908	PREDICTED: hypothetical protein
ghr-miR156g	156	contig7966	Alpha-expansin 13 precursor, putative
ghr-miR156g	156	contig8048	PREDICTED: hypothetical protein
ghr-miR156g	156	contig8093	PREDICTED: hypothetical protein
ghr-miR156g	156	contig8143	predicted protein
ghr-miR156g	156	contig8416	triacylglycerol lipase, putative
ghr-miR156g	156	contig8453	predicted protein
ghr-miR156g	156	contig8467	aldehyde dehydrogenase, putative
ghr-miR156g	156	contig8483	predicted protein
ghr-miR156g	156	contig8683	predicted protein
ghr-miR156g	156	contig8704	PREDICTED: hypothetical protein
ghr-miR156g	156	contig8777	PREDICTED: hypothetical protein
ghr-miR156g	156	contig8814	PREDICTED: hypothetical protein
ghr-miR156g	156	contig8856	thioredoxin M-type 3, chloroplast (TRX-M3)
ghr-miR156g	156	contig9107	PREDICTED: hypothetical protein
ghr-miR156g	156	contig9177	conserved hypothetical protein
ghr-miR156g	156	contig9180	unknown protein
ghr-miR156g	156	contig9228	predicted protein
ghr-miR156g	156	contig9312	predicted protein
ghr-miR156g	156	contig9313	PREDICTED: hypothetical protein
ghr-miR156g	156	contig9436	hypothetical protein LOC100191927
ghr-miR156g	156	contig9444	PREDICTED: hypothetical protein
ghr-miR156g	156	contig9906	PREDICTED: hypothetical protein
ghr-miR156g	156	contig9954	cytochrome P450, putative
ghr-miR156g	156	contig10084	predicted protein
ghr-miR156g	156	contig10365	predicted protein
ghr-miR156g	156	contig10508	PREDICTED: hypothetical protein
ghr-miR156g	156	contig10657	conserved hypothetical protein
ghr-miR156g	156	contig10934	predicted protein
ghr-miR156g	156	contig11134	predicted protein
ghr-miR156g	156	contig11211	predicted protein
ghr-miR156g	156	contig11229	predicted protein
ghr-miR156g	156	contig11245	predicted protein
ghr-miR156g	156	contig11304	CP33; RNA binding
ghr-miR156g	156	contig11576	syntaxin, putative
ghr-miR156g	156	contig11662	DNA binding protein, putative
ghr-miR156g	156	contig11746	unknown protein
ghr-miR156g	156	contig11795	predicted protein
ghr-miR156g	156	contig12466	predicted protein
ghr-miR156g	156	contig12516	hypothetical protein SORBIDRAFT_02g003030
ghr-miR156g	156	contig12652	predicted protein
ghr-miR156g	156	contig12890	predicted protein
ghr-miR156g	156	contig12931	Ulp1 protease family protein
ghr-miR156g	156	contig12954	PREDICTED: hypothetical protein
ghr-miR156g	156	contig13008	predicted protein
ghr-miR156g	156	contig13027	hypothetical protein SORBIDRAFT_08g004400
ghr-miR156g	156	contig13052	PREDICTED: hypothetical protein
ghr-miR156g	156	contig13184	PREDICTED: hypothetical protein
ghr-miR156g	156	contig13360	PREDICTED: hypothetical protein
ghr-miR156g	156	contig13868	dehydration-responsive protein-related
ghr-miR156g	156	contig13922	PREDICTED: hypothetical protein
ghr-miR156g	156	contig14009	predicted protein
ghr-miR156g	156	contig14078	PREDICTED: hypothetical protein
ghr-miR156g	156	contig14202	unknown protein
ghr-miR156g	156	contig14290	RPS2 (RIBOSOMAL PROTEIN S2); structural constituent of ribosome
ghr-miR156g	156	contig14608	predicted protein
ghr-miR156g	156	contig14718	predicted protein
ghr-miR156g	156	contig14763	conserved hypothetical protein
ghr-miR156g	156	contig14764	PREDICTED: hypothetical protein
ghr-miR156g	156	contig14898	predicted protein
ghr-miR156g	156	contig14992	predicted protein
ghr-miR156g	156	contig15013	Eukaryotic translation initiation factor 3 subunit, putative
ghr-miR156g	156	contig15155	predicted protein
ghr-miR156g	156	contig15231	PREDICTED: hypothetical protein
ghr-miR156g	156	contig15257	AMP-activated protein kinase
ghr-miR156g	156	contig15298	unknown protein
ghr-miR156g	156	contig15629	PREDICTED: hypothetical protein
ghr-miR156g	156	contig15968	PREDICTED: hypothetical protein
ghr-miR156g	156	contig16001	hypothetical protein SORBIDRAFT_03g001220
ghr-miR156g	156	contig16189	PREDICTED: hypothetical protein
ghr-miR156g	156	contig16338	conserved hypothetical protein
ghr-miR156g	156	contig16859	predicted protein
ghr-miR156g	156	contig16989	basic 7S globulin 2 precursor small subunit, putative
ghr-miR156g	156	contig17135	hypothetical protein SORBIDRAFT_01g010930
ghr-miR156g	156	contig17137	PREDICTED: hypothetical protein
ghr-miR156g	156	contig17282	conserved hypothetical protein
ghr-miR156g	156	contig17326	predicted protein
ghr-miR156g	156	contig17535	PREDICTED: hypothetical protein
ghr-miR156g	156	contig17691	glycosyltransferase, CAZy family GT8
ghr-miR156g	156	contig17806	Agmatine deiminase, putative
ghr-miR156g	156	contig18104	conserved hypothetical protein
ghr-miR156g	156	contig18216	conserved hypothetical protein
ghr-miR156g	156	contig18217	PREDICTED: hypothetical protein
ghr-miR156g	156	contig18245	conserved hypothetical protein
ghr-miR156g	156	contig18346	PREDICTED: hypothetical protein
ghr-miR156g	156	contig18848	predicted protein
ghr-miR156g	156	contig19060	unknown protein
ghr-miR156g	156	contig19107	clathrin assembly protein, putative
ghr-miR156g	156	contig19224	lysine/histidine transporter
ghr-miR156g	156	contig19743	aminophospholipid ATPase
ghr-miR156g	156	contig20068	hypothetical protein SORBIDRAFT_03g033770
ghr-miR156g	156	contig20680	predicted protein
ghr-miR156g	156	contig20822	predicted protein
ghr-miR156g	156	contig20896	PREDICTED: hypothetical protein
ghr-miR156g	156	contig20954	abc transporter, putative
ghr-miR156g	156	contig21206	predicted protein
ghr-miR156g	156	contig21537	unknown protein
ghr-miR156g	156	contig22550	unknown protein
ghr-miR156g	156	contig22650	pseudo response regulator
ghr-miR156g	156	contig22826	BIG (BIG); binding / ubiquitin-protein ligase/ zinc ion binding
ghr-miR156g	156	contig22833	PREDICTED: hypothetical protein
ghr-miR156g	156	contig22983	Os02g0236000
ghr-miR156g	156	contig22993	conserved hypothetical protein
ghr-miR156g	156	contig23239	PREDICTED: hypothetical protein
ghr-miR156g	156	contig23465	vacuolar protein sorting-associated protein, putative
ghr-miR156g	156	contig23954	PREDICTED: hypothetical protein
ghr-miR156g	156	contig23962	predicted protein
ghr-miR156g	156	contig24165	PREDICTED: hypothetical protein
ghr-miR156g	156	contig24367	unknown protein
ghr-miR156g	156	contig24683	predicted protein
ghr-miR156g	156	contig24910	HIK (HINKEL); ATP binding / microtubule motor
ghr-miR156g	156	contig25035	unknown protein
ghr-miR156g	156	contig25148	mitochondrial processing peptidase beta subunit, putative
ghr-miR156g	156	contig182	predicted protein
ghr-miR156g	156	contig1117	PREDICTED: hypothetical protein
ghr-miR156g	156	contig1417	predicted protein
ghr-miR156g	156	contig1784	PREDICTED: hypothetical protein
ghr-miR156g	156	contig1867	Phosphoenolpyruvate carboxykinase
ghr-miR156g	156	contig2001	predicted protein
ghr-miR156g	156	contig2003	Os04g0609700
ghr-miR156g	156	contig2451	PREDICTED: hypothetical protein
ghr-miR156g	156	contig2495	transketolase, putative
ghr-miR156g	156	contig2643	PREDICTED: hypothetical protein
ghr-miR156g	156	contig2711	predicted protein
ghr-miR156g	156	contig2831	serine/threonine protein kinase, putative
ghr-miR156g	156	contig3139	PREDICTED: hypothetical protein
ghr-miR156g	156	contig3203	PREDICTED: hypothetical protein
ghr-miR156g	156	contig3241	Os10g0466700
ghr-miR156g	156	contig3852	Protein SIS1, putative
ghr-miR156g	156	contig3948	predicted protein
ghr-miR156g	156	contig4013	predicted protein
ghr-miR156g	156	contig4177	ATP binding protein, putative
ghr-miR156g	156	contig4180	ATNAP4 (Arabidopsis thaliana non-intrinsic ABC protein 4); ATPase, coupled to transmembrane movement of substances / transporter
ghr-miR156g	156	contig4371	Glycosyltransferase QUASIMODO1, putative
ghr-miR156g	156	contig4440	acetolactate synthase, putative
ghr-miR156g	156	contig4761	predicted protein
ghr-miR156g	156	contig4797	30S ribosomal protein S8, putative
ghr-miR156g	156	contig4981	predicted protein
ghr-miR156g	156	contig5137	predicted protein
ghr-miR156g	156	contig5141	Os01g0277700
ghr-miR156g	156	contig5350	PREDICTED: hypothetical protein
ghr-miR156g	156	contig5482	Kinesin heavy chain, putative
ghr-miR156g	156	contig5618	PREDICTED: hypothetical protein isoform 2
ghr-miR156g	156	contig5718	PREDICTED: hypothetical protein
ghr-miR156g	156	contig5724	integral membrane family protein
ghr-miR156g	156	contig5928	CDF1 (CELL GROWTH DEFECT FACTOR 1)
ghr-miR156g	156	contig5997	PREDICTED: hypothetical protein
ghr-miR156g	156	contig6049	predicted protein
ghr-miR156g	156	contig6166	PREDICTED: hypothetical protein
ghr-miR156g	156	contig6327	PREDICTED: hypothetical protein isoform 2
ghr-miR156g	156	contig6393	predicted protein
ghr-miR156g	156	contig6464	ubiquitin-protein ligase, putative
ghr-miR156g	156	contig6514	PREDICTED: hypothetical protein
ghr-miR156g	156	contig6676	cell cycle control protein-related
ghr-miR156g	156	contig6909	acc synthase, putative
ghr-miR156g	156	contig6925	protein kinase family protein
ghr-miR156g	156	contig7066	PREDICTED: hypothetical protein
ghr-miR156g	156	contig7254	PREDICTED: hypothetical protein
ghr-miR156g	156	contig7294	PREDICTED: hypothetical protein
ghr-miR156g	156	contig7308	RNA polymerase beta subunit
ghr-miR156g	156	contig7427	PREDICTED: hypothetical protein
ghr-miR156g	156	contig7629	PREDICTED: hypothetical protein
ghr-miR156g	156	contig7879	auxin:hydrogen symporter, putative
ghr-miR156g	156	contig8083	unknown protein
ghr-miR156g	156	contig8134	predicted protein
ghr-miR156g	156	contig8441	SPDS3 (SPERMIDINE SYNTHASE 3); spermidine synthase/ spermine synthase
ghr-miR156g	156	contig8505	PREDICTED: hypothetical protein
ghr-miR156g	156	contig8576	PREDICTED: hypothetical protein
ghr-miR156g	156	contig8848	PREDICTED: hypothetical protein isoform 1
ghr-miR156g	156	contig8857	protein binding protein, putative
ghr-miR156g	156	contig8927	predicted protein
ghr-miR156g	156	contig8993	predicted protein
ghr-miR156g	156	contig9272	CHL - Zea mays Chloroplastic lipocalin
ghr-miR156g	156	contig9279	LOC100282530
ghr-miR156g	156	contig9479	ATBI1 (BAX INHIBITOR 1)
ghr-miR156g	156	contig9605	microtubule organization protein
ghr-miR156g	156	contig9763	predicted protein
ghr-miR156g	156	contig9970	PREDICTED: hypothetical protein
ghr-miR156g	156	contig10033	hypothetical protein SORBIDRAFT_03g041700
ghr-miR156g	156	contig10062	PREDICTED: hypothetical protein
ghr-miR156g	156	contig10165	PREDICTED: hypothetical protein
ghr-miR156g	156	contig10478	Inner membrane protein PPF-1, chloroplast precursor, putative
ghr-miR156g	156	contig10536	PREDICTED: hypothetical protein
ghr-miR156g	156	contig10684	elongation factor tu, putative
ghr-miR156g	156	contig10780	predicted protein
ghr-miR156g	156	contig10906	conserved hypothetical protein
ghr-miR156g	156	contig11044	PREDICTED: hypothetical protein
ghr-miR156g	156	contig11117	pollen specific protein sf21, putative
ghr-miR156g	156	contig11294	predicted protein
ghr-miR156g	156	contig11311	predicted protein
ghr-miR156g	156	contig11466	conserved hypothetical protein
ghr-miR156g	156	contig11471	Os01g0518500
ghr-miR156g	156	contig11813	predicted protein
ghr-miR156g	156	contig12008	conserved hypothetical protein
ghr-miR156g	156	contig12128	LOC542055
ghr-miR156g	156	contig12205	Os03g0233900
ghr-miR156g	156	contig12332	PREDICTED: similar to transducin family protein / WD-40 repeat family protein
ghr-miR156g	156	contig12351	PREDICTED: hypothetical protein
ghr-miR156g	156	contig12555	ATNEK5 (NIMA-RELATED KINASE5); ATP binding / kinase/ protein kinase/ protein serine/threonine kinase/ protein tyrosine kinase
ghr-miR156g	156	contig12620	polynucleotide kinase- 3'-phosphatase, putative
ghr-miR156g	156	contig12933	PREDICTED: hypothetical protein
ghr-miR156g	156	contig13305	predicted protein
ghr-miR156g	156	contig13326	PREDICTED: hypothetical protein
ghr-miR156g	156	contig13355	unknown protein
ghr-miR156g	156	contig13547	PREDICTED: hypothetical protein
ghr-miR156g	156	contig13667	PREDICTED: hypothetical protein
ghr-miR156g	156	contig13722	unknown protein
ghr-miR156g	156	contig13834	ZFWD1 (zinc finger WD40 repeat protein 1); nucleic acid binding / zinc ion binding
ghr-miR156g	156	contig14010	hypothetical protein SORBIDRAFT_01g041840
ghr-miR156g	156	contig14171	PREDICTED: hypothetical protein
ghr-miR156g	156	contig14201	protein-tyrosine kinase, putative
ghr-miR156g	156	contig14228	glycine dehydrogenase, putative
ghr-miR156g	156	contig15062	nucleotide binding / protein binding
ghr-miR156g	156	contig15072	predicted protein
ghr-miR156g	156	contig15094	PREDICTED: hypothetical protein
ghr-miR156g	156	contig15491	conserved hypothetical protein
ghr-miR156g	156	contig15601	predicted protein
ghr-miR156g	156	contig15649	Protein THYLAKOID FORMATION1, chloroplast precursor, putative
ghr-miR156g	156	contig16161	predicted protein
ghr-miR156g	156	contig16195	PREDICTED: hypothetical protein
ghr-miR156g	156	contig16209	PREDICTED: hypothetical protein
ghr-miR156g	156	contig16368	cellulose synthase
ghr-miR156g	156	contig16374	hypothetical protein SORBIDRAFT_07g023520
ghr-miR156g	156	contig16575	predicted protein
ghr-miR156g	156	contig16639	PREDICTED: hypothetical protein
ghr-miR156g	156	contig16776	DNA (cytosine-5)-methyltransferase 3
ghr-miR156g	156	contig16864	PREDICTED: hypothetical protein
ghr-miR156g	156	contig16915	PREDICTED: hypothetical protein
ghr-miR156g	156	contig16931	unknown protein
ghr-miR156g	156	contig16990	F-box family protein
ghr-miR156g	156	contig17109	predicted protein
ghr-miR156g	156	contig18015	cytochrome c oxidase subunit 2
ghr-miR156g	156	contig18138	glycosyl transferase, CAZy family GT43
ghr-miR156g	156	contig18293	predicted protein
ghr-miR156g	156	contig18352	U4/U6 small nuclear ribonucleoprotein Prp3, putative
ghr-miR156g	156	contig18999	peptide chain release factor, putative
ghr-miR156g	156	contig19089	DNAJ heat shock N-terminal domain-containing protein
ghr-miR156g	156	contig19777	predicted protein
ghr-miR156g	156	contig20032	transcription initiation factor tfiid, putative
ghr-miR156g	156	contig20099	NPQ1 (NON-PHOTOCHEMICAL QUENCHING 1); violaxanthin de-epoxidase
ghr-miR156g	156	contig20290	cell division cycle, putative
ghr-miR156g	156	contig20854	PREDICTED: hypothetical protein
ghr-miR156g	156	contig21029	aldose 1-epimerase, putative
ghr-miR156g	156	contig21229	Os03g0151700
ghr-miR156g	156	contig21622	Os06g0162600
ghr-miR156g	156	contig22259	PREDICTED: hypothetical protein
ghr-miR156g	156	contig22428	carboxyl-tansferase, subunit of Het-ACCase
ghr-miR156g	156	contig22496	AIL6 (AINTEGUMENTA-LIKE 6); DNA binding / transcription factor
ghr-miR156g	156	contig23452	predicted protein
ghr-miR156g	156	contig23490	subtilase family protein
ghr-miR156g	156	contig23506	conserved hypothetical protein
ghr-miR156g	156	contig23531	PREDICTED: hypothetical protein
ghr-miR156g	156	contig23753	SAUR family protein
ghr-miR156g	156	contig23779	PREDICTED: hypothetical protein
ghr-miR156g	156	contig25001	predicted protein
ghr-miR156g	156	contig25022	PREDICTED: hypothetical protein
ghr-miR156h	156	contig5833	PREDICTED: hypothetical protein isoform 2
ghr-miR156h	156	contig5988	BZIP49 (BASIC REGION/LEUCINE ZIPPER MOTIF PROTEIN 49); DNA binding / transcription factor
ghr-miR156h	156	contig6149	serine-threonine protein kinase, plant-type, putative
ghr-miR156h	156	contig9057	PREDICTED: hypothetical protein isoform 1
ghr-miR156h	156	contig9448	predicted protein
ghr-miR156h	156	contig9511	PREDICTED: hypothetical protein
ghr-miR156h	156	contig9731	Os02g0800000
ghr-miR156h	156	contig13336	aspartic-type endopeptidase
ghr-miR156h	156	contig14770	PREDICTED: hypothetical protein
ghr-miR156h	156	contig14972	oligosaccharyl transferase, putative
ghr-miR156h	156	contig17190	Auxin-induced protein 5NG4, putative
ghr-miR156h	156	contig17325	protein-l-isoaspartate O-methyltransferase, putative
ghr-miR156h	156	contig22021	predicted protein
ghr-miR156h	156	contig22438	ATP binding / protein kinase/ protein serine/threonine kinase
ghr-miR156h	156	contig24305	ATP binding protein, putative
ghr-miR156h	156	contig2902	predicted protein
ghr-miR156h	156	contig4062	SFGH (S-FORMYLGLUTATHIONE HYDROLASE); S-formylglutathione hydrolase/ hydrolase, acting on ester bonds
ghr-miR156h	156	contig5909	predicted protein
ghr-miR156h	156	contig6958	predicted protein
ghr-miR156h	156	contig7139	metal-dependent phosphohydrolase HD domain-containing protein-related
ghr-miR156h	156	contig7531	PREDICTED: hypothetical protein
ghr-miR156h	156	contig8119	PREDICTED: hypothetical protein
ghr-miR156h	156	contig10092	Os10g0565600
ghr-miR156h	156	contig10932	predicted protein
ghr-miR156h	156	contig12543	predicted protein
ghr-miR156h	156	contig12547	conserved hypothetical protein
ghr-miR156h	156	contig12774	Alternative oxidase 4, chloroplast precursor, putative
ghr-miR156h	156	contig14404	predicted protein
ghr-miR156h	156	contig14574	predicted protein
ghr-miR156h	156	contig14592	PREDICTED: hypothetical protein
ghr-miR156h	156	contig16165	predicted protein
ghr-miR156h	156	contig18163	PREDICTED: hypothetical protein
ghr-miR156h	156	contig19220	predicted protein
ghr-miR156h	156	contig19921	RSW3 (RADIAL SWELLING 3); glucosidase/ hydrolase, hydrolyzing O-glycosyl compounds
ghr-miR156h	156	contig21869	PREDICTED: hypothetical protein
ghr-miR156h	156	contig24833	ATP-dependent RNA helicase, putative
ghr-miR156i	156	contig860	predicted protein
ghr-miR156i	156	contig923	hypothetical protein OrsajCp110
ghr-miR156i	156	contig5052	PREDICTED: hypothetical protein
ghr-miR156i	156	contig5110	alcohol dehydrogenase, putative
ghr-miR156i	156	contig6135	histone 2
ghr-miR156i	156	contig6526	conserved hypothetical protein
ghr-miR156i	156	contig7040	conserved hypothetical protein
ghr-miR156i	156	contig7173	predicted protein
ghr-miR156i	156	contig9942	predicted protein
ghr-miR156i	156	contig10398	predicted protein
ghr-miR156i	156	contig10720	conserved hypothetical protein
ghr-miR156i	156	contig13010	Os06g0486400
ghr-miR156i	156	contig19826	unknown protein
ghr-miR156i	156	contig21935	PREDICTED: hypothetical protein
ghr-miR156i	156	contig1611	PREDICTED: hypothetical protein
ghr-miR156i	156	contig6999	BRASSINOSTEROID INSENSITIVE 1-associated receptor kinase 1 precursor, putative
ghr-miR156i	156	contig7818	predicted protein
ghr-miR156i	156	contig8921	predicted protein
ghr-miR156i	156	contig11204	hypothetical protein SORBIDRAFT_01g014140
ghr-miR156i	156	contig13293	predicted protein
ghr-miR156i	156	contig13410	auxin:hydrogen symporter, putative
ghr-miR156i	156	contig14046	unknown protein
ghr-miR156i	156	contig17053	PREDICTED: hypothetical protein
ghr-miR156i	156	contig18483	PREDICTED: hypothetical protein
ghr-miR156i	156	contig22915	predicted protein
ghr-miR159	159	contig3633	scythe/bat3, putative
ghr-miR159	159	contig5932	PREDICTED: hypothetical protein
ghr-miR159	159	contig7846	unknown protein
ghr-miR159	159	contig9034	predicted protein
ghr-miR159	159	contig13359	Os01g0920400
ghr-miR159	159	contig18255	PREDICTED: hypothetical protein
ghr-miR159	159	contig1859	60S ribosomal protein L7a
ghr-miR162a	162	contig1105	PREDICTED: hypothetical protein isoform 1
ghr-miR162a	162	contig6642	predicted protein
ghr-miR162a	162	contig8138	conserved hypothetical protein
ghr-miR162a	162	contig20764	PREDICTED: hypothetical protein
ghr-miR164	164	contig3884	hypothetical protein SORBIDRAFT_07g022290
ghr-miR164	164	contig9738	predicted protein
ghr-miR164	164	contig22527	NAC domain protein, IPR003441
ghr-miR164	164	contig1354	ATP binding
ghr-miR164	164	contig9461	conserved hypothetical protein
ghr-miR164	164	contig22471	PREDICTED: hypothetical protein
ghr-miR164b	164	contig8531	nodulin-related
ghr-miR164b	164	contig9369	Cyclic nucleotide-gated ion channel, putative
ghr-miR164b	164	contig10842	PREDICTED: hypothetical protein isoform 1
ghr-miR164b	164	contig17756	transferase, transferring glycosyl groups, putative
ghr-miR164b	164	contig20281	PREDICTED: hypothetical protein isoform 1
ghr-miR164b	164	contig20672	predicted protein
ghr-miR164b	164	contig21269	PREDICTED: hypothetical protein
ghr-miR164b	164	contig23960	PREDICTED: hypothetical protein
ghr-miR164b	164	contig17471	predicted protein
ghr-miR164b	164	contig18993	AWPM-19-like membrane family protein
ghr-miR164b	164	contig22411	predicted protein
ghr-miR164d	164	contig3907	ornithine decarboxylase, putative
ghr-miR164d	164	contig4231	chaperonin containing t-complex protein 1, delta subunit, tcpd, putative
ghr-miR164d	164	contig4241	PREDICTED: hypothetical protein
ghr-miR164d	164	contig4465	predicted protein
ghr-miR164d	164	contig6405	Os01g0866700
ghr-miR164d	164	contig6582	uricase, putative
ghr-miR164d	164	contig10489	hypothetical protein SORBIDRAFT_01g011130
ghr-miR164d	164	contig21555	PREDICTED: hypothetical protein
ghr-miR164d	164	contig21598	Rho guanyl-nucleotide exchange factor
ghr-miR164d	164	contig25219	PREDICTED: similar to expansin
ghr-miR164d	164	contig1661	HTH (HOTHEAD); FAD binding / aldehyde-lyase/ mandelonitrile lyase
ghr-miR164d	164	contig4219	FLA8 (FASCICLIN-LIKE ARABINOGALACTAN PROTEIN 8)
ghr-miR164d	164	contig9469	integral membrane HRF1 family protein
ghr-miR164d	164	contig9614	PREDICTED: hypothetical protein
ghr-miR164d	164	contig10268	conserved hypothetical protein
ghr-miR164d	164	contig10648	cation-transporting atpase plant, putative
ghr-miR164d	164	contig11392	predicted protein
ghr-miR164d	164	contig14908	protein with unknown function
ghr-miR164d	164	contig15859	CCB1 (COFACTOR ASSEMBLY OF COMPLEX C)
ghr-miR164d	164	contig16488	conserved hypothetical protein
ghr-miR164d	164	contig17876	f-box family protein
ghr-miR164d	164	contig19745	lysine/histidine transporter
ghr-miR164d	164	contig19969	F-box family protein (FBL21)
ghr-miR164d	164	contig20342	predicted protein
ghr-miR164d	164	contig22386	predicted protein
ghr-miR164d	164	contig22427	predicted protein
ghr-miR164d	164	contig22763	conserved hypothetical protein
ghr-miR166b	166	contig11981	PREDICTED: hypothetical protein isoform 2
ghr-miR169	169	contig2473	unknown protein
ghr-miR169	169	contig6204	conserved hypothetical protein
ghr-miR169	169	contig6785	predicted protein
ghr-miR169	169	contig8036	predicted protein
ghr-miR169	169	contig9979	predicted protein
ghr-miR169	169	contig10406	Glutamyl-tRNA(Gln) amidotransferase subunit A, putative
ghr-miR169	169	contig14179	Cell division protein ftsH, putative
ghr-miR169	169	contig15137	1-phosphatidylinositol-4-phosphate 5-kinase, putative
ghr-miR169	169	contig15518	CARAB-AK-LYS; amino acid binding / aspartate kinase
ghr-miR169	169	contig7287	predicted protein
ghr-miR169	169	contig11741	translation initiation factor 2b, delta subunit, putative
ghr-miR169	169	contig11791	Surfeit locus protein, putative
ghr-miR171	171	contig14550	predicted protein
ghr-miR171	171	contig22685	GRAS family transcription factor
ghr-miR171	171	contig7077	PREDICTED: hypothetical protein
ghr-miR171	171	contig9659	GRAS family transcription factor
ghr-miR171	171	contig11036	predicted protein
ghr-miR172	172	contig8612	predicted protein
ghr-miR172	172	contig10679	AP2 domain-containing transcription factor
ghr-miR172	172	contig19037	ubiquitin-protein ligase, putative
ghr-miR172	172	contig21596	PREDICTED: hypothetical protein
ghr-miR172	172	contig25118	hydrolase
ghr-miR172	172	contig2611	adenylyl cyclase-associated protein, putative
ghr-miR172	172	contig8740	PREDICTED: hypothetical protein
ghr-miR172	172	contig17877	PREDICTED: hypothetical protein
ghr-miR172	172	contig23251	conserved hypothetical protein
ghr-miR390a,c	390	contig5370	predicted protein
ghr-miR390a,c	390	contig13815	PREDICTED: hypothetical protein
ghr-miR390a,c	390	contig20432	PREDICTED: hypothetical protein
ghr-miR393	393	contig5145	PREDICTED: hypothetical protein
ghr-miR393	393	contig7370	transcription factor, putative
ghr-miR393	393	contig10809	CP12-2; protein binding
ghr-miR393	393	contig23614	TIR1 (TRANSPORT INHIBITOR RESPONSE 1); auxin binding / protein binding / ubiquitin-protein ligase
ghr-miR393	393	contig19727	TRANSPORT INHIBITOR RESPONSE 1 protein, putative
ghr-miR394b	394	contig140	cytochrome P450
ghr-miR394b	394	contig7235	predicted protein
ghr-miR394b	394	contig8499	RNA recognition motif (RRM)-containing protein
ghr-miR394b	394	contig13921	PREDICTED: hypothetical protein
ghr-miR394b	394	contig14852	PREDICTED: hypothetical protein
ghr-miR394b	394	contig18697	Os03g0173900
ghr-miR394b	394	contig24799	unknown protein
ghr-miR394b	394	contig3436	predicted protein
ghr-miR394b	394	contig5963	PREDICTED: hypothetical protein
ghr-miR394b	394	contig13974	unknown protein
ghr-miR394b	394	contig16082	predicted protein
ghr-miR394b	394	contig18365	predicted protein
ghr-miR394b	394	contig18895	predicted protein
ghr-miR395	395	contig3371	casein kinase, putative
ghr-miR395	395	contig21513	conserved hypothetical protein
ghr-miR395	395	contig8591	conserved hypothetical protein
ghr-miR395	395	contig23377	signal recognition particle protein, putative
ghr-miR395	395	contig24145	SHM7 (serine hydroxymethyltransferase 7); catalytic/ glycine hydroxymethyltransferase/ pyridoxal phosphate binding
ghr-miR396a,b	396	contig3953	PREDICTED: hypothetical protein
ghr-miR396a,b	396	contig4229	CDKB2;2 (CYCLIN-DEPENDENT KINASE B2;2); cyclin-dependent protein kinase/ kinase
ghr-miR396a,b	396	contig9693	PREDICTED: hypothetical protein
ghr-miR396a,b	396	contig11388	PREDICTED: similar to type IIB calcium ATPase
ghr-miR396a,b	396	contig19893	hypothetical protein RCOM_1486170
ghr-miR396a,b	396	contig20536	PREDICTED: hypothetical protein
ghr-miR396a,b	396	contig21804	Pectinesterase precursor, putative
ghr-miR396a,b	396	contig25028	predicted protein
ghr-miR396a,b	396	contig3127	conserved hypothetical protein
ghr-miR396a,b	396	contig3561	predicted protein
ghr-miR396a,b	396	contig5819	ceramidase, putative
ghr-miR396a,b	396	contig6214	tubulin folding cofactor B
ghr-miR396a,b	396	contig6865	predicted protein
ghr-miR396a,b	396	contig10369	predicted protein
ghr-miR396a,b	396	contig21129	Os12g0633200
ghr-miR398	398	contig1087	cu/zn superoxide dismutase, putative
ghr-miR398	398	contig11546	predicted protein
ghr-miR398	398	contig11963	Protein AFR, putative
ghr-miR398	398	contig2214	PREDICTED: hypothetical protein
ghr-miR398	398	contig13312	PREDICTED: hypothetical protein
ghr-miR398	398	contig15938	predicted protein
ghr-miR398b	398	contig762	PREDICTED: hypothetical protein
ghr-miR398b	398	contig2079	SAG29 (SENESCENCE-ASSOCIATED PROTEIN 29)
ghr-miR398b	398	contig10249	PREDICTED: hypothetical protein
ghr-miR398b	398	contig10571	predicted protein
ghr-miR398b	398	contig10616	hypothetical protein LOC100193352
ghr-miR398b	398	contig25338	Os01g0936100
ghr-miR398b	398	contig3239	PREDICTED: hypothetical protein
ghr-miR398b	398	contig5587	PREDICTED: hypothetical protein
ghr-miR398b	398	contig10267	Os02g0826500
ghr-miR398b	398	contig11459	PREDICTED: hypothetical protein
ghr-miR398b	398	contig19835	PREDICTED: hypothetical protein
ghr-miR399c	399	contig10873	kinase, putative
ghr-miR399c	399	contig16869	predicted protein
ghr-miR399c	399	contig4764	PREDICTED: similar to catalytic
ghr-miR399d	399	contig24370	PREDICTED: hypothetical protein
ghr-miR399d	399	contig24771	Os11g0104900
ghr-miR399e	399	contig666	predicted protein
ghr-miR399e	399	contig969	RACK1B_AT (RECEPTOR FOR ACTIVATED C KINASE 1 B); nucleotide binding
ghr-miR399e	399	contig4912	PREDICTED: hypothetical protein
ghr-miR399e	399	contig5995	homocysteine s-methyltransferase
ghr-miR399e	399	contig6421	nucleolar protein nop56, putative
ghr-miR399e	399	contig6432	predicted protein
ghr-miR399e	399	contig9048	Cl-channel clc-7
ghr-miR399e	399	contig11371	epsin N-terminal homology (ENTH) domain-containing protein
ghr-miR399e	399	contig11834	PREDICTED: hypothetical protein
ghr-miR399e	399	contig14830	PREDICTED: hypothetical protein
ghr-miR399e	399	contig16999	PREDICTED: hypothetical protein
ghr-miR399e	399	contig17207	predicted protein
ghr-miR399e	399	contig20952	s-receptor kinase, putative
ghr-miR399e	399	contig901	PREDICTED: hypothetical protein
ghr-miR399e	399	contig3718	zinc ion binding protein, putative
ghr-miR399e	399	contig6831	predicted protein
ghr-miR399e	399	contig8020	predicted protein
ghr-miR399e	399	contig8546	PREDICTED: hypothetical protein
ghr-miR399e	399	contig8756	nuclear pore complex protein nup153, putative
ghr-miR399e	399	contig10442	hypothetical protein POPTRDRAFT_551418
ghr-miR399e	399	contig10967	predicted protein
ghr-miR399e	399	contig11088	PREDICTED: hypothetical protein
ghr-miR399e	399	contig13933	predicted protein
ghr-miR399e	399	contig16355	Pantothenate kinase, putative
ghr-miR399e	399	contig17373	vav3, putative
ghr-miR399e	399	contig21725	conserved hypothetical protein
ghr-miR399e	399	contig22519	predicted protein
ghr-miR408	408	contig1504	predicted protein
ghr-miR408	408	contig1799	PREDICTED: hypothetical protein
ghr-miR408	408	contig2571	predicted protein
ghr-miR408	408	contig5590	predicted protein
ghr-miR408	408	contig8646	PREDICTED: hypothetical protein
ghr-miR408	408	contig9587	predicted protein
ghr-miR408	408	contig9946	nucleic acid binding protein, putative
ghr-miR408	408	contig11616	lysine-specific histone demethylase, putative
ghr-miR408	408	contig12852	Os05g0361200
ghr-miR408	408	contig1767	aspartyl protease family protein
ghr-miR408	408	contig2953	PREDICTED: hypothetical protein
ghr-miR408	408	contig5798	predicted protein
ghr-miR408	408	contig9317	PREDICTED: hypothetical protein
ghr-miR408	408	contig9326	predicted protein
ghr-miR408	408	contig11231	PREDICTED: hypothetical protein
ghr-miR408	408	contig14163	predicted protein
ghr-miR408	408	contig14365	PREDICTED: hypothetical protein
ghr-miR408	408	contig17153	pre-mRNA splicing factor, putative
ghr-miR413	413	contig2053	DYL1 (DORMANCY-ASSOCIATED PROTEIN-LIKE 1)
ghr-miR413	413	contig3413	grr1, plant, putative
ghr-miR413	413	contig11280	PREDICTED: hypothetical protein
ghr-miR413	413	contig13668	PREDICTED: hypothetical protein
ghr-miR413	413	contig14824	PREDICTED: hypothetical protein
ghr-miR413	413	contig22862	PREDICTED: hypothetical protein
ghr-miR414a	414	contig658	predicted protein
ghr-miR414a	414	contig2462	Transitional endoplasmic reticulum ATPase, putative
ghr-miR414a	414	contig2721	endoplasmin, putative
ghr-miR414a	414	contig3190	predicted protein
ghr-miR414a	414	contig3581	predicted protein
ghr-miR414a	414	contig3609	60S ribosomal protein L31, putative
ghr-miR414a	414	contig6728	conserved hypothetical protein
ghr-miR414a	414	contig7545	Os05g0155300
ghr-miR414a	414	contig7630	hydrolase, alpha/beta fold family protein
ghr-miR414a	414	contig8950	PREDICTED: hypothetical protein
ghr-miR414a	414	contig10119	ribose-5-phosphate isomerase, putative
ghr-miR414a	414	contig10496	Os01g0741200
ghr-miR414a	414	contig10930	predicted protein
ghr-miR414a	414	contig11785	conserved hypothetical protein
ghr-miR414a	414	contig12979	PREDICTED: hypothetical protein
ghr-miR414a	414	contig13342	DNA polymerase I, putative
ghr-miR414a	414	contig14115	ATBET12; SNAP receptor/ protein transporter
ghr-miR414a	414	contig14357	protein phosphatase 2c, putative
ghr-miR414a	414	contig14755	predicted protein
ghr-miR414a	414	contig15412	PREDICTED: hypothetical protein
ghr-miR414a	414	contig15868	hypothetical protein LOC100276413
ghr-miR414a	414	contig17187	PREDICTED: hypothetical protein
ghr-miR414a	414	contig22344	trihelix DNA-binding protein, putative
ghr-miR414a	414	contig24439	hypothetical protein SORBIDRAFT_04g030900
ghr-miR414a	414	contig2309	PREDICTED: hypothetical protein
ghr-miR414a	414	contig2677	PREDICTED: hypothetical protein
ghr-miR414a	414	contig2895	predicted protein
ghr-miR414a	414	contig3905	AtLa1 (Arabidopsis thaliana La protein 1); RNA binding
ghr-miR414a	414	contig12313	predicted protein
ghr-miR414a	414	contig12405	LIGULELESS1 protein, putative
ghr-miR414a	414	contig12727	conserved hypothetical protein
ghr-miR414a	414	contig14759	predicted protein
ghr-miR414a	414	contig15114	PREDICTED: hypothetical protein
ghr-miR414a	414	contig18488	PREDICTED: hypothetical protein
ghr-miR414a	414	contig19482	global transcription factor group
ghr-miR414a	414	contig21895	PREDICTED: hypothetical protein
ghr-miR414a	414	contig22534	suppressor of actin, putative
ghr-miR414b	414	contig11370	Dehydration-responsive element-binding protein 1B, putative
ghr-miR414b	414	contig11531	conserved hypothetical protein
ghr-miR414b	414	contig12258	hypothetical protein SORBIDRAFT_07g002370
ghr-miR414b	414	contig12467	PREDICTED: hypothetical protein
ghr-miR414b	414	contig12905	hypothetical protein SORBIDRAFT_01g033230
ghr-miR414b	414	contig14552	transcription factor, putative
ghr-miR414b	414	contig14789	nascent polypeptide associated complex alpha subunit, putative
ghr-miR414b	414	contig15191	PREDICTED: hypothetical protein
ghr-miR414b	414	contig15962	nodulin family protein
ghr-miR414b	414	contig16282	conserved hypothetical protein
ghr-miR414b	414	contig16622	E2F, putative
ghr-miR414b	414	contig16666	predicted protein
ghr-miR414b	414	contig16736	predicted protein
ghr-miR414b	414	contig17160	ycf1 protein
ghr-miR414b	414	contig17428	PREDICTED: hypothetical protein
ghr-miR414b	414	contig17469	predicted protein
ghr-miR414b	414	contig17620	PREDICTED: hypothetical protein
ghr-miR414b	414	contig17673	PREDICTED: hypothetical protein
ghr-miR414b	414	contig17740	PREDICTED: hypothetical protein
ghr-miR414b	414	contig17978	predicted protein
ghr-miR414b	414	contig18183	PREDICTED: hypothetical protein
ghr-miR414b	414	contig18412	predicted protein
ghr-miR414b	414	contig18888	PREDICTED: hypothetical protein isoform 2
ghr-miR414b	414	contig19649	predicted protein
ghr-miR414b	414	contig20233	unknown protein
ghr-miR414b	414	contig20846	predicted protein
ghr-miR414b	414	contig21154	RAD4; damaged DNA binding
ghr-miR414b	414	contig23195	Two-component response regulator ARR8, putative
ghr-miR414b	414	contig24475	cullin, putative
ghr-miR414b	414	contig24681	predicted protein
ghr-miR414b	414	contig95	AtPPa1 (Arabidopsis thaliana pyrophosphorylase 1); inorganic diphosphatase
ghr-miR414b	414	contig168	PREDICTED: hypothetical protein
ghr-miR414b	414	contig740	PREDICTED: ascorbate peroxidase
ghr-miR414b	414	contig967	predicted protein
ghr-miR414b	414	contig1655	Os06g0218600
ghr-miR414b	414	contig2720	AtRABA1c (Arabidopsis Rab GTPase homolog A1c); GTP binding
ghr-miR414b	414	contig3616	predicted protein
ghr-miR414b	414	contig3934	hypothetical protein SORBIDRAFT_03g034620
ghr-miR414b	414	contig3937	PREDICTED: hypothetical protein
ghr-miR414b	414	contig4317	TET3 (TETRASPANIN3)
ghr-miR414b	414	contig4368	respiratory burst oxidase, putative
ghr-miR414b	414	contig4557	PREDICTED: hypothetical protein isoform 2
ghr-miR414b	414	contig6486	ARAC5 (RAC-LIKE GTP BINDING PROTEIN 5); GTP binding / GTPase
ghr-miR414b	414	contig6602	Os10g0479600
ghr-miR414b	414	contig6786	PREDICTED: hypothetical protein isoform 1
ghr-miR414b	414	contig7540	predicted protein
ghr-miR414b	414	contig7645	PREDICTED: similar to fiber protein Fb2
ghr-miR414b	414	contig8002	PREDICTED: hypothetical protein
ghr-miR414b	414	contig8106	hypothetical protein SORBIDRAFT_02g007010
ghr-miR414b	414	contig8782	predicted protein
ghr-miR414b	414	contig8941	Omega-3 fatty acid desaturase, chloroplast precursor
ghr-miR414b	414	contig9016	hypothetical protein SORBIDRAFT_06g023220
ghr-miR414b	414	contig9108	predicted protein
ghr-miR414b	414	contig9333	PREDICTED: hypothetical protein
ghr-miR414b	414	contig10575	structural molecule, putative
ghr-miR414b	414	contig10855	peptidyl-prolyl cis-trans isomerase cyclophilin-type family protein
ghr-miR414b	414	contig10885	nucleic acid binding protein, putative
ghr-miR414b	414	contig11275	PREDICTED: hypothetical protein isoform 1
ghr-miR414b	414	contig12057	predicted protein
ghr-miR414b	414	contig12559	hypothetical protein SORBIDRAFT_05g002450
ghr-miR414b	414	contig12711	Os02g0680600
ghr-miR414b	414	contig13142	leucine-rich repeat family protein
ghr-miR414b	414	contig13396	predicted protein
ghr-miR414b	414	contig13923	unknown protein
ghr-miR414b	414	contig14125	predicted protein
ghr-miR414b	414	contig14643	CAX2 (CATION EXCHANGER 2); calcium:cation antiporter/ calcium:hydrogen antiporter
ghr-miR414b	414	contig14978	conserved hypothetical protein
ghr-miR414b	414	contig15595	DNA binding
ghr-miR414b	414	contig15598	importin beta-3, putative
ghr-miR414b	414	contig15650	PREDICTED: hypothetical protein
ghr-miR414b	414	contig15957	SNRK2.4 (SNF1-RELATED PROTEIN KINASE 2.4); kinase
ghr-miR414b	414	contig16678	predicted protein
ghr-miR414b	414	contig17492	PREDICTED: hypothetical protein
ghr-miR414b	414	contig17950	PREDICTED: hypothetical protein
ghr-miR414b	414	contig18226	conserved hypothetical protein
ghr-miR414b	414	contig18240	Exocyst complex component, putative
ghr-miR414b	414	contig18405	PREDICTED: hypothetical protein
ghr-miR414b	414	contig19572	PREDICTED: hypothetical protein
ghr-miR414b	414	contig20787	ATEXO70H4 (exocyst subunit EXO70 family protein H4); protein binding
ghr-miR414b	414	contig21566	predicted protein
ghr-miR414b	414	contig22218	PREDICTED: hypothetical protein
ghr-miR414b	414	contig22564	hypothetical protein SORBIDRAFT_01g022480
ghr-miR414b	414	contig23373	predicted protein
ghr-miR414b	414	contig24197	PREDICTED: hypothetical protein
ghr-miR414b	414	contig24322	unknown protein
ghr-miR414b	414	contig24936	predicted protein
ghr-miR414b	414	contig25079	hypothetical protein SORBIDRAFT_03g020430
ghr-miR414c	414	contig828	predicted protein
ghr-miR414c	414	contig2189	predicted protein
ghr-miR414c	414	contig2502	predicted protein
ghr-miR414c	414	contig2659	Indole-3-acetic acid-amido synthetase GH3.3, putative
ghr-miR414c	414	contig3797	PREDICTED: hypothetical protein
ghr-miR414c	414	contig4337	ERF3 (ETHYLENE RESPONSIVE ELEMENT BINDING FACTOR 3); DNA binding / protein binding / transcription factor/ transcription repressor
ghr-miR414c	414	contig4902	nucleic acid binding protein, putative
ghr-miR414c	414	contig5557	PREDICTED: similar to cdc2MsC
ghr-miR414c	414	contig5611	PREDICTED: hypothetical protein
ghr-miR414c	414	contig5900	protein with unknown function
ghr-miR414c	414	contig5980	RAP2.12; DNA binding / transcription factor
ghr-miR414c	414	contig6558	Calmodulin, putative
ghr-miR414c	414	contig6954	predicted protein
ghr-miR414c	414	contig7023	predicted protein
ghr-miR414c	414	contig7230	PREDICTED: hypothetical protein
ghr-miR414c	414	contig8743	predicted protein
ghr-miR414c	414	contig8858	cysteine desulfurylase, putative
ghr-miR414c	414	contig8908	ZIP transporter
ghr-miR414c	414	contig9092	PREDICTED: similar to VPS24.1
ghr-miR414c	414	contig9174	PREDICTED: hypothetical protein
ghr-miR414c	414	contig9943	predicted protein
ghr-miR414c	414	contig10525	predicted protein
ghr-miR414c	414	contig11996	conserved hypothetical protein
ghr-miR414c	414	contig12286	PREDICTED: hypothetical protein
ghr-miR414c	414	contig12540	hypothetical protein SORBIDRAFT_06g009810
ghr-miR414c	414	contig13075	PREDICTED: hypothetical protein
ghr-miR414c	414	contig14168	predicted protein
ghr-miR414c	414	contig14861	predicted protein
ghr-miR414c	414	contig14882	PREDICTED: hypothetical protein
ghr-miR414c	414	contig15039	predicted protein
ghr-miR414c	414	contig16236	PREDICTED: hypothetical protein
ghr-miR414c	414	contig16839	protein binding protein, putative
ghr-miR414c	414	contig16928	aberrant large forked product, putative
ghr-miR414c	414	contig17041	PREDICTED: hypothetical protein
ghr-miR414c	414	contig17210	AP2/ERF domain-containing transcription factor
ghr-miR414c	414	contig17774	predicted protein
ghr-miR414c	414	contig17816	predicted protein
ghr-miR414c	414	contig17871	predicted protein
ghr-miR414c	414	contig18589	lrr receptor protein kinase, putative
ghr-miR414c	414	contig18772	predicted protein
ghr-miR414c	414	contig20493	predicted protein
ghr-miR414c	414	contig21033	tetrahydrofolate dehydrogenase/cyclohydrolase, putative
ghr-miR414c	414	contig21128	eukaryotic translation initiation factor 3 subunit, putative
ghr-miR414c	414	contig21898	conserved hypothetical protein
ghr-miR414c	414	contig22805	emb2458 (embryo defective 2458); ATP binding / ATPase/ metalloendopeptidase/ nucleoside-triphosphatase/ nucleotide binding
ghr-miR414c	414	contig23129	predicted protein
ghr-miR414c	414	contig23352	PREDICTED: hypothetical protein, partial
ghr-miR414c	414	contig24835	conserved hypothetical protein
ghr-miR414c	414	contig25294	hypothetical protein SORBIDRAFT_06g016180
ghr-miR414c	414	contig1530	predicted protein
ghr-miR414c	414	contig1846	PREDICTED: hypothetical protein
ghr-miR414c	414	contig2096	predicted protein
ghr-miR414c	414	contig2383	PREDICTED: hypothetical protein
ghr-miR414c	414	contig3293	PREDICTED: hypothetical protein
ghr-miR414c	414	contig3431	PREDICTED: hypothetical protein isoform 1
ghr-miR414c	414	contig4636	conserved hypothetical protein
ghr-miR414c	414	contig5815	hypothetical protein SORBIDRAFT_01g033940
ghr-miR414c	414	contig6279	PREDICTED: hypothetical protein
ghr-miR414c	414	contig7080	PREDICTED: hypothetical protein
ghr-miR414c	414	contig7643	transmembrane protein, putative
ghr-miR414c	414	contig7702	arginase
ghr-miR414c	414	contig8151	hypothetical protein SORBIDRAFT_01g010300
ghr-miR414c	414	contig9130	GCN5-related N-acetyltransferase (GNAT) family protein
ghr-miR414c	414	contig10436	regulatory protein NPR1
ghr-miR414c	414	contig10736	predicted protein
ghr-miR414c	414	contig10965	predicted protein
ghr-miR414c	414	contig11103	transcription regulator NOT2/NOT3/NOT5 family protein
ghr-miR414c	414	contig12016	triacylglycerol lipase, putative
ghr-miR414c	414	contig12176	Beta-1,3-galactosyltransferase sqv-2, putative
ghr-miR414c	414	contig12244	grr1, plant, putative
ghr-miR414c	414	contig12396	CYP97A3 (CYTOCHROME P450-TYPE MONOOXYGENASE 97A3); carotene beta-ring hydroxylase/ oxygen binding
ghr-miR414c	414	contig12454	CRB (CHLOROPLAST RNA BINDING); binding / catalytic/ coenzyme binding
ghr-miR414c	414	contig12464	PREDICTED: hypothetical protein
ghr-miR414c	414	contig12733	cytochrome P450, putative
ghr-miR414c	414	contig13516	predicted protein
ghr-miR414c	414	contig14380	PREDICTED: hypothetical protein
ghr-miR414c	414	contig14387	axonemal dynein light chain, putative
ghr-miR414c	414	contig14580	unknown protein
ghr-miR414c	414	contig16493	LOC100282763
ghr-miR414c	414	contig16964	predicted protein
ghr-miR414c	414	contig20492	unknown protein
ghr-miR414c	414	contig21347	Os06g0183800
ghr-miR414c	414	contig22108	transducin family protein / WD-40 repeat family protein
ghr-miR414c	414	contig22214	hypothetical protein SORBIDRAFT_01g002690
ghr-miR414c	414	contig22467	predicted protein
ghr-miR414c	414	contig22597	predicted protein
ghr-miR414c	414	contig23817	PREDICTED: similar to At1g61340
ghr-miR414d	414	contig708	Os03g0390600
ghr-miR414d	414	contig868	high mobility group family
ghr-miR414d	414	contig1629	predicted protein
ghr-miR414d	414	contig1795	predicted protein
ghr-miR414d	414	contig3869	PREDICTED: hypothetical protein
ghr-miR414d	414	contig4408	predicted protein
ghr-miR414d	414	contig4736	predicted protein
ghr-miR414d	414	contig5676	conserved hypothetical protein
ghr-miR414d	414	contig5985	PBS lyase HEAT-like repeat-containing protein
ghr-miR414d	414	contig6696	hypothetical protein RCOM_1355420
ghr-miR414d	414	contig6845	La domain-containing protein / proline-rich family protein
ghr-miR414d	414	contig7186	PREDICTED: similar to transcription factor
ghr-miR414d	414	contig7739	PREDICTED: hypothetical protein
ghr-miR414d	414	contig8050	ISI1 (IMPAIRED SUCROSE INDUCTION 1); binding
ghr-miR414d	414	contig8866	ring finger protein, putative
ghr-miR414d	414	contig10189	origin recognition complex subunit, putative
ghr-miR414d	414	contig10751	conserved hypothetical protein
ghr-miR414d	414	contig11289	predicted protein
ghr-miR414d	414	contig11701	ATP binding protein, putative
ghr-miR414d	414	contig11828	Os05g0301600
ghr-miR414d	414	contig11910	unknown protein
ghr-miR414d	414	contig12404	predicted protein
ghr-miR414d	414	contig12501	conserved hypothetical protein
ghr-miR414d	414	contig13838	transferase, transferring glycosyl groups, putative
ghr-miR414d	414	contig14288	predicted protein
ghr-miR414d	414	contig14918	predicted protein
ghr-miR414d	414	contig15125	Os10g0462800
ghr-miR414d	414	contig15557	PREDICTED: hypothetical protein
ghr-miR414d	414	contig16048	predicted protein
ghr-miR414d	414	contig16948	conserved hypothetical protein
ghr-miR414d	414	contig18369	DNA binding protein, putative
ghr-miR414d	414	contig18438	predicted protein
ghr-miR414d	414	contig18853	predicted protein
ghr-miR414d	414	contig20101	PREDICTED: hypothetical protein
ghr-miR414d	414	contig20356	Os01g0265100
ghr-miR414d	414	contig20792	predicted protein
ghr-miR414d	414	contig21037	predicted protein
ghr-miR414d	414	contig21908	PCFS4 (PCF11P-SIMILAR PROTEIN 4); zinc ion binding
ghr-miR414d	414	contig23463	predicted protein
ghr-miR414d	414	contig1384	Pollen-specific protein C13 precursor, putative
ghr-miR414d	414	contig2210	conserved hypothetical protein
ghr-miR414d	414	contig7354	predicted protein
ghr-miR414d	414	contig7535	predicted protein
ghr-miR414d	414	contig7772	PREDICTED: hypothetical protein
ghr-miR414d	414	contig7955	heat shock protein, putative
ghr-miR414d	414	contig8636	predicted protein
ghr-miR414d	414	contig9138	Os01g0184800
ghr-miR414d	414	contig9329	URH2 (URIDINE-RIBOHYDROLASE 2); hydrolase
ghr-miR414d	414	contig9814	aspartyl protease family protein
ghr-miR414d	414	contig11209	conserved hypothetical protein
ghr-miR414d	414	contig12913	TGH (TOUGH); RNA binding / protein binding
ghr-miR414d	414	contig13189	PREDICTED: hypothetical protein
ghr-miR414d	414	contig13725	PREDICTED: hypothetical protein
ghr-miR414d	414	contig14305	unknown protein
ghr-miR414d	414	contig14684	predicted protein
ghr-miR414d	414	contig15218	hypothetical protein SORBIDRAFT_09g004530
ghr-miR414d	414	contig15613	GPI-anchor transamidase, putative
ghr-miR414d	414	contig16543	unknown protein
ghr-miR414d	414	contig17459	type I inositol polyphosphate 5-phosphatase, putative
ghr-miR414d	414	contig18522	protein with unknown function
ghr-miR414d	414	contig19123	predicted protein
ghr-miR414d	414	contig20278	predicted protein
ghr-miR414d	414	contig22920	Pre-mRNA-processing-splicing factor, putative
ghr-miR414e	414	contig833	hypothetical protein SORBIDRAFT_06g031790
ghr-miR414e	414	contig892	predicted protein
ghr-miR414e	414	contig914	predicted protein
ghr-miR414e	414	contig2177	predicted protein
ghr-miR414e	414	contig2518	predicted protein
ghr-miR414e	414	contig4805	PREDICTED: similar to FHY3 (FAR-RED ELONGATED HYPOCOTYLS 3); transcription factor
ghr-miR414e	414	contig6036	PREDICTED: hypothetical protein
ghr-miR414e	414	contig6481	Pectate lyase precursor, putative
ghr-miR414e	414	contig6904	unknown protein
ghr-miR414e	414	contig7512	predicted protein
ghr-miR414e	414	contig7821	PREDICTED: hypothetical protein
ghr-miR414e	414	contig8193	PREDICTED: hypothetical protein
ghr-miR414e	414	contig8517	PREDICTED: hypothetical protein
ghr-miR414e	414	contig8584	PREDICTED: hypothetical protein
ghr-miR414e	414	contig8945	PREDICTED: hypothetical protein
ghr-miR414e	414	contig9341	myoinositol oxygenase, putative
ghr-miR414e	414	contig9966	predicted protein
ghr-miR414e	414	contig10480	predicted protein
ghr-miR414e	414	contig11766	hypothetical protein RCOM_1078930
ghr-miR414e	414	contig12138	BSD domain-containing protein
ghr-miR414e	414	contig12593	predicted protein
ghr-miR414e	414	contig12808	predicted protein
ghr-miR414e	414	contig13779	predicted protein
ghr-miR414e	414	contig13870	conserved hypothetical protein
ghr-miR414e	414	contig15003	predicted protein
ghr-miR414e	414	contig17273	PREDICTED: hypothetical protein
ghr-miR414e	414	contig17677	predicted protein
ghr-miR414e	414	contig18012	predicted protein
ghr-miR414e	414	contig19135	PREDICTED: hypothetical protein
ghr-miR414e	414	contig22187	sugar transporter, putative
ghr-miR414e	414	contig22264	Os11g0524300
ghr-miR414e	414	contig22410	predicted protein
ghr-miR414e	414	contig23527	DNA polymerase alpha catalytic subunit, putative
ghr-miR414e	414	contig24479	predicted protein
ghr-miR414e	414	contig2522	PREDICTED: hypothetical protein
ghr-miR414e	414	contig3802	ATP synthase family
ghr-miR414e	414	contig5107	predicted protein
ghr-miR414e	414	contig6465	predicted protein
ghr-miR414e	414	contig8361	radical sam protein, putative
ghr-miR414e	414	contig9021	AAP6 (AMINO ACID PERMEASE 6); acidic amino acid transmembrane transporter/ amino acid transmembrane transporter/ neutral amino acid transmembrane transporter
ghr-miR414e	414	contig9807	PREDICTED: similar to NRPB1 (RNA POLYMERASE II LARGE SUBUNIT); DNA binding / DNA-directed RNA polymerase
ghr-miR414e	414	contig11234	DNA binding protein, putative
ghr-miR414e	414	contig11260	predicted protein
ghr-miR414e	414	contig11906	arsenical pump-driving atpase, putative
ghr-miR414e	414	contig12317	EMF2 (EMBRYONIC FLOWER 2); DNA binding / transcription factor
ghr-miR414e	414	contig13070	aldo-keto reductase, putative
ghr-miR414e	414	contig13661	structural constituent of ribosome, putative
ghr-miR414e	414	contig14697	predicted protein
ghr-miR414e	414	contig15011	PREDICTED: hypothetical protein, partial
ghr-miR414e	414	contig20456	predicted protein
ghr-miR414e	414	contig20861	Os09g0249600
ghr-miR414e	414	contig22409	copper amine oxidase, putative
ghr-miR414f	414	contig1249	ATLP-1
ghr-miR414f	414	contig1305	hypothetical protein LOC100273450
ghr-miR414f	414	contig1338	predicted protein
ghr-miR414f	414	contig1534	PREDICTED: hypothetical protein
ghr-miR414f	414	contig1647	MBF1A (MULTIPROTEIN BRIDGING FACTOR 1A); DNA binding / transcription coactivator
ghr-miR414f	414	contig1798	predicted protein
ghr-miR414f	414	contig4037	LOC100282095
ghr-miR414f	414	contig4196	predicted protein
ghr-miR414f	414	contig5313	predicted protein
ghr-miR414f	414	contig5473	predicted protein
ghr-miR414f	414	contig5957	predicted protein
ghr-miR414f	414	contig6817	hydroxyproline-rich glycoprotein family protein
ghr-miR414f	414	contig6842	hypothetical protein LOC100191245
ghr-miR414f	414	contig7149	Magnesium-protoporphyrin O-methyltransferase, putative
ghr-miR414f	414	contig7777	CAC1 (CHLOROPLASTIC ACETYLCOENZYME A CARBOXYLASE 1); acetyl-CoA carboxylase/ biotin binding
ghr-miR414f	414	contig9827	ubiquitin-activating enzyme E1, putative
ghr-miR414f	414	contig10194	CDT1A (ARABIDOPSIS HOMOLOG OF YEAST CDT1 A); cyclin-dependent protein kinase/ protein binding
ghr-miR414f	414	contig11401	predicted protein
ghr-miR414f	414	contig11550	sensor histidine kinase, putative
ghr-miR414f	414	contig11749	Os02g0442200
ghr-miR414f	414	contig13175	predicted protein
ghr-miR414f	414	contig14185	PREDICTED: hypothetical protein
ghr-miR414f	414	contig19941	ZIP transporter
ghr-miR414f	414	contig20598	ubiquitin family protein
ghr-miR414f	414	contig21300	Spotted leaf protein, putative
ghr-miR414f	414	contig23371	PREDICTED: hypothetical protein isoform 2
ghr-miR414f	414	contig23998	PREDICTED: hypothetical protein
ghr-miR414f	414	contig24048	PREDICTED: hypothetical protein
ghr-miR414f	414	contig24687	conserved hypothetical protein
ghr-miR414f	414	contig25041	unknown protein
ghr-miR414f	414	contig876	enolase, putative
ghr-miR414f	414	contig1768	Chorismate synthase, chloroplast precursor, putative
ghr-miR414f	414	contig2204	PREDICTED: hypothetical protein
ghr-miR414f	414	contig4997	predicted protein
ghr-miR414f	414	contig6368	predicted protein
ghr-miR414f	414	contig6822	Pyridoxin biosynthesis protein PDX1, putative
ghr-miR414f	414	contig8340	PREDICTED: hypothetical protein
ghr-miR414f	414	contig8594	PREDICTED: hypothetical protein
ghr-miR414f	414	contig9346	predicted protein
ghr-miR414f	414	contig10373	conserved hypothetical protein
ghr-miR414f	414	contig13573	ZFN1 (ZINC FINGER PROTEIN 1); DNA binding / nuclease/ nucleic acid binding
ghr-miR414f	414	contig15362	predicted protein
ghr-miR414f	414	contig17014	ATB' BETA; protein phosphatase type 2A regulator
ghr-miR414f	414	contig20586	early light-inducible protein
ghr-miR414f	414	contig20758	protein binding protein, putative
ghr-miR414f	414	contig22363	PREDICTED: hypothetical protein
ghr-miR414f	414	contig25274	DNA-directed RNA polymerase II largest subunit, putative
ghr-miR414g	444	contig2315	multicopper oxidase, putative
ghr-miR414g	444	contig4088	Os12g0149900
ghr-miR414g	444	contig5218	conserved hypothetical protein
ghr-miR414g	444	contig6916	Os03g0820900
ghr-miR414g	444	contig7372	rnf5, putative
ghr-miR414g	444	contig8023	predicted protein
ghr-miR414g	444	contig11114	predicted protein
ghr-miR414g	444	contig11357	ccr4-not transcription complex, putative
ghr-miR414g	444	contig11900	predicted protein
ghr-miR414g	444	contig15489	transportin-SR-related
ghr-miR414g	444	contig17901	transferase, transferring glycosyl groups, putative
ghr-miR414g	444	contig21462	PREDICTED: hypothetical protein
ghr-miR414g	444	contig22895	ARK3 (ARMADILLO REPEAT KINESIN 3); ATP binding / binding / microtubule motor
ghr-miR414g	444	contig23578	PREDICTED: hypothetical protein isoform 1
ghr-miR414g	444	contig23756	glutamate-tRNA ligase, putative / glutamyl-tRNA synthetase, putatuve / GluRS, putative
ghr-miR414g	444	contig25326	predicted protein
ghr-miR414g	444	contig588	predicted protein
ghr-miR414g	444	contig1598	EF-1-alpha-related GTP-binding protein, putative
ghr-miR414g	444	contig6546	predicted protein
ghr-miR414g	444	contig6961	trithorax, putative
ghr-miR414g	444	contig7377	predicted protein
ghr-miR414g	444	contig7687	predicted protein
ghr-miR414g	444	contig8063	Coatomer subunit beta, putative
ghr-miR414g	444	contig9555	predicted protein
ghr-miR414g	444	contig10190	hypothetical protein SORBIDRAFT_03g013640
ghr-miR414g	444	contig10725	ATWHY2 (A. THALIANA WHIRLY 2); DNA binding
ghr-miR414g	444	contig10795	dihydroflavonal-4-reductase, putative
ghr-miR414g	444	contig10918	PREDICTED: hypothetical protein
ghr-miR414g	444	contig11937	predicted protein
ghr-miR414g	444	contig13891	predicted protein
ghr-miR414g	444	contig15875	predicted protein
ghr-miR414g	444	contig16440	receptor protein kinase, putative
ghr-miR414g	444	contig19395	Os03g0744700
ghr-miR414g	444	contig21024	PREDICTED: hypothetical protein
ghr-miR414g	444	contig23248	Os06g0232200
ghr-miR414g	444	contig24418	zinc finger (C3HC4-type RING finger) family protein
ghr-miR479	479	contig4462	PREDICTED: similar to Glutaminyl-tRNA synthetase
ghr-miR482a	482	contig8703	predicted protein
ghr-miR482a	482	contig3232	predicted protein
ghr-miR482b	482	contig2279	21 kDa protein precursor, putative
ghr-miR482c	482	contig113	glyceraldehyde 3-phosphate dehydrogenase, putative
ghr-miR482c	482	contig815	hydroxyproline-rich glycoprotein family protein
ghr-miR482c	482	contig1060	hypothetical protein LOC100273082
ghr-miR482c	482	contig1095	ran binding protein, putative
ghr-miR482c	482	contig1230	predicted protein
ghr-miR482c	482	contig1395	PREDICTED: similar to vacuolar invertase 2, GIN2 isoform 1
ghr-miR482c	482	contig1467	predicted protein
ghr-miR482c	482	contig1700	predicted protein
ghr-miR482c	482	contig3050	predicted protein
ghr-miR482c	482	contig3438	glutamate-1-semialdehyde 2,1-aminomutase, putative
ghr-miR482c	482	contig3902	PREDICTED: hypothetical protein
ghr-miR482c	482	contig5054	PREDICTED: hypothetical protein
ghr-miR482c	482	contig5086	protein with unknown function
ghr-miR482c	482	contig5187	3-isopropylmalate dehydrogenase, putative
ghr-miR482c	482	contig5259	PREDICTED: hypothetical protein
ghr-miR482c	482	contig5542	hypothetical protein SORBIDRAFT_03g027540
ghr-miR482c	482	contig5823	PREDICTED: hypothetical protein
ghr-miR482c	482	contig6086	PREDICTED: hypothetical protein isoform 1
ghr-miR482c	482	contig6631	calmodulin-binding transcription activator (camta), plants, putative
ghr-miR482c	482	contig6941	DNA-damage inducible protein ddi1, putative
ghr-miR482c	482	contig6995	Os02g0125800
ghr-miR482c	482	contig7313	protein phosphatase 2c, putative
ghr-miR482c	482	contig7325	predicted protein
ghr-miR482c	482	contig7542	RPS17 (RIBOSOMAL PROTEIN S17); structural constituent of ribosome
ghr-miR482c	482	contig7968	leucine-rich repeat transmembrane protein kinase, putative
ghr-miR482c	482	contig8081	PREDICTED: hypothetical protein
ghr-miR482c	482	contig8437	zinc finger (B-box type) family protein
ghr-miR482c	482	contig8836	RNA binding protein, putative
ghr-miR482c	482	contig9128	predicted protein
ghr-miR482c	482	contig9164	UNE1 (unfertilized embryo sac 1)
ghr-miR482c	482	contig9394	syntaxin, putative
ghr-miR482c	482	contig9668	cytochrome P450
ghr-miR482c	482	contig10344	predicted protein
ghr-miR482c	482	contig10473	PREDICTED: hypothetical protein
ghr-miR482c	482	contig11435	Anthocyanin 5-aromatic acyltransferase, putative
ghr-miR482c	482	contig11508	PREDICTED: hypothetical protein
ghr-miR482c	482	contig11697	ubiquitin-protein ligase, putative
ghr-miR482c	482	contig11840	predicted protein
ghr-miR482c	482	contig12823	predicted protein
ghr-miR482c	482	contig12956	PREDICTED: hypothetical protein
ghr-miR482c	482	contig13017	Peptide transporter, putative
ghr-miR482c	482	contig13112	WIN2 (HOPW1-1-INTERACTING 2); protein serine/threonine phosphatase
ghr-miR482c	482	contig13124	predicted protein
ghr-miR482c	482	contig13640	hypothetical protein RCOM_1346600
ghr-miR482c	482	contig13693	PAF1 complex component
ghr-miR482c	482	contig14089	PREDICTED: hypothetical protein
ghr-miR482c	482	contig15330	zinc finger (C3HC4-type RING finger) family protein
ghr-miR482c	482	contig15920	Os01g0798500
ghr-miR482c	482	contig16231	predicted protein
ghr-miR482c	482	contig16496	GTP binding / translation initiation factor
ghr-miR482c	482	contig17521	PREDICTED: hypothetical protein
ghr-miR482c	482	contig17681	ATP-dependent clp protease ATP-binding subunit clpx, putative
ghr-miR482c	482	contig18435	PREDICTED: hypothetical protein
ghr-miR482c	482	contig18484	translation initiation factor 3 (IF-3) family protein
ghr-miR482c	482	contig18935	PREDICTED: hypothetical protein
ghr-miR482c	482	contig20226	DEAD box RNA helicase, putative
ghr-miR482c	482	contig21111	PREDICTED: hypothetical protein
ghr-miR482c	482	contig21472	putative beta-glycosidase
ghr-miR482c	482	contig22537	hypothetical protein LOC100382911
ghr-miR482c	482	contig23005	PREDICTED: hypothetical protein isoform 1
ghr-miR482c	482	contig23153	conserved hypothetical protein
ghr-miR482c	482	contig23723	cc-nbs-lrr resistance protein
ghr-miR482c	482	contig23749	kinesin motor protein-related
ghr-miR482c	482	contig23852	predicted protein
ghr-miR482c	482	contig23868	H/ACA ribonucleoprotein complex subunit, putative
ghr-miR482c	482	contig24028	auxin-responsive family protein
ghr-miR482c	482	contig24138	predicted protein
ghr-miR482c	482	contig24653	PREDICTED: hypothetical protein
ghr-miR482c	482	contig25287	conserved hypothetical protein
ghr-miR482c	482	contig788	predicted protein
ghr-miR482c	482	contig1313	PREDICTED: hypothetical protein
ghr-miR482c	482	contig2235	PREDICTED: similar to eukaryotic translation initiation factor 3 (eIF-3), putative, partial
ghr-miR482c	482	contig2497	predicted protein
ghr-miR482c	482	contig3094	NADH-ubiquinone oxidoreductase flavoprotein, putative
ghr-miR482c	482	contig4031	PREDICTED: hypothetical protein
ghr-miR482c	482	contig4164	PREDICTED: hypothetical protein
ghr-miR482c	482	contig4405	predicted protein
ghr-miR482c	482	contig4616	PREDICTED: hypothetical protein
ghr-miR482c	482	contig5333	protein transport protein sec23, putative
ghr-miR482c	482	contig5354	predicted protein
ghr-miR482c	482	contig5572	predicted protein
ghr-miR482c	482	contig5621	PREDICTED: hypothetical protein
ghr-miR482c	482	contig6055	predicted protein
ghr-miR482c	482	contig7298	protein with unknown function
ghr-miR482c	482	contig7437	PREDICTED: hypothetical protein
ghr-miR482c	482	contig7584	PREDICTED: hypothetical protein
ghr-miR482c	482	contig7759	predicted protein
ghr-miR482c	482	contig7996	transcription regulation, putative
ghr-miR482c	482	contig8891	conserved hypothetical protein
ghr-miR482c	482	contig9015	PREDICTED: hypothetical protein
ghr-miR482c	482	contig9067	conserved hypothetical protein
ghr-miR482c	482	contig9293	predicted protein
ghr-miR482c	482	contig9353	PREDICTED: hypothetical protein
ghr-miR482c	482	contig9400	PREDICTED: hypothetical protein
ghr-miR482c	482	contig9779	hypothetical protein RCOM_1431030
ghr-miR482c	482	contig9885	predicted protein
ghr-miR482c	482	contig10006	APG5 (AUTOPHAGY 5); transporter
ghr-miR482c	482	contig10498	predicted protein
ghr-miR482c	482	contig11355	3-hydroxyisobutyrate dehydrogenase, putative
ghr-miR482c	482	contig11666	predicted protein
ghr-miR482c	482	contig11723	ATP binding protein, putative
ghr-miR482c	482	contig12510	predicted protein
ghr-miR482c	482	contig12999	DNA repair helicase rad5,16, putative
ghr-miR482c	482	contig13064	alpha-glucosidase, putative
ghr-miR482c	482	contig14236	predicted protein
ghr-miR482c	482	contig14823	predicted protein
ghr-miR482c	482	contig17485	serine carboxypeptidase, putative
ghr-miR482c	482	contig17775	FLA5 (FASCICLIN-LIKE ARABINOGALACTAN PROTEIN 5 PRECURSOR)
ghr-miR482c	482	contig18602	cc-nbs-lrr resistance protein
ghr-miR482c	482	contig19230	Receptor protein kinase CLAVATA1 precursor, putative
ghr-miR482c	482	contig19859	transporter, putative
ghr-miR482c	482	contig19973	predicted protein
ghr-miR482c	482	contig20208	Os02g0227000
ghr-miR482c	482	contig21242	protein kinase family protein
ghr-miR482c	482	contig21309	ETR1 (ETHYLENE RESPONSE 1); ethylene binding / protein histidine kinase/ two-component response regulator
ghr-miR482c	482	contig21582	PREDICTED: hypothetical protein
ghr-miR482c	482	contig22146	predicted protein
ghr-miR482c	482	contig22782	PREDICTED: similar to 60S ribosomal protein L19
ghr-miR482c	482	contig23587	hypothetical protein POPTRDRAFT_756271
ghr-miR482c	482	contig24186	predicted protein
ghr-miR482d	482	contig46	hypothetical protein SORBIDRAFT_04g004520
ghr-miR482d	482	contig294	catalytic/ cation binding / hydrolase, hydrolyzing O-glycosyl compounds
ghr-miR482d	482	contig335	5-methyltetrahydropteroyltriglutamate--homocysteine methyltransferase, putative
ghr-miR482d	482	contig839	predicted protein
ghr-miR482d	482	contig891	PREDICTED: hypothetical protein
ghr-miR482d	482	contig966	protein kinase family protein
ghr-miR482d	482	contig1036	conserved hypothetical protein
ghr-miR482d	482	contig1286	predicted protein
ghr-miR482d	482	contig1475	dehydroascorbate reductase, putative
ghr-miR482d	482	contig2647	conserved hypothetical protein
ghr-miR482d	482	contig3620	ubiquinol-cytochrome C reductase iron-sulfur subunit, mitochondrial, putative / Rieske iron-sulfur protein, putative
ghr-miR482d	482	contig3644	hypothetical protein SORBIDRAFT_04g028530
ghr-miR482d	482	contig4757	predicted protein
ghr-miR482d	482	contig5097	predicted protein
ghr-miR482d	482	contig5126	PREDICTED: hypothetical protein
ghr-miR482d	482	contig5160	proliferation-associated 2g4, putative
ghr-miR482d	482	contig5179	hypothetical protein SORBIDRAFT_10g005820
ghr-miR482d	482	contig5215	PREDICTED: hypothetical protein
ghr-miR482d	482	contig5238	hypothetical protein SORBIDRAFT_03g000450
ghr-miR482d	482	contig5476	PREDICTED: hypothetical protein
ghr-miR482d	482	contig5583	predicted protein
ghr-miR482d	482	contig5872	predicted protein
ghr-miR482d	482	contig5954	hypothetical protein SORBIDRAFT_08g022140
ghr-miR482d	482	contig6083	ATP binding protein, putative
ghr-miR482d	482	contig6288	PREDICTED: hypothetical protein
ghr-miR482d	482	contig6489	predicted protein
ghr-miR482d	482	contig6613	unknown protein
ghr-miR482d	482	contig6619	fms interacting protein, putative
ghr-miR482d	482	contig6688	ATP binding protein, putative
ghr-miR482d	482	contig6739	ATP synthase mitochondrial F1 complex assembly factor 2, mitochondrial precursor, putative
ghr-miR482d	482	contig7084	PREDICTED: hypothetical protein
ghr-miR482d	482	contig7126	predicted protein
ghr-miR482d	482	contig7257	Per1-like family protein
ghr-miR482d	482	contig7344	conserved hypothetical protein
ghr-miR482d	482	contig7364	PREDICTED: hypothetical protein, partial
ghr-miR482d	482	contig7554	PREDICTED: hypothetical protein
ghr-miR482d	482	contig7651	PREDICTED: hypothetical protein
ghr-miR482d	482	contig7735	catalytic, putative
ghr-miR482d	482	contig7817	predicted protein
ghr-miR482d	482	contig7874	RNA and export factor binding protein, putative
ghr-miR482d	482	contig7930	predicted protein
ghr-miR482d	482	contig8605	leucine-rich repeat family protein
ghr-miR482d	482	contig8615	conserved hypothetical protein
ghr-miR482d	482	contig8668	PREDICTED: hypothetical protein
ghr-miR482d	482	contig8883	PREDICTED: hypothetical protein
ghr-miR482d	482	contig9380	ubiquitin-protein ligase, putative
ghr-miR482d	482	contig9667	PREDICTED: hypothetical protein
ghr-miR482d	482	contig9830	PREDICTED: hypothetical protein
ghr-miR482d	482	contig9863	PREDICTED: hypothetical protein
ghr-miR482d	482	contig10863	PREDICTED: hypothetical protein isoform 2
ghr-miR482d	482	contig10883	predicted protein
ghr-miR482d	482	contig10951	PREDICTED: hypothetical protein
ghr-miR482d	482	contig11080	PREDICTED: hypothetical protein
ghr-miR482d	482	contig11093	predicted protein
ghr-miR482d	482	contig11337	nascent polypeptide associated complex alpha subunit, putative
ghr-miR482d	482	contig11682	PREDICTED: hypothetical protein
ghr-miR482d	482	contig11703	unknown protein
ghr-miR482d	482	contig11894	unknown protein
ghr-miR482d	482	contig12230	PREDICTED: hypothetical protein
ghr-miR482d	482	contig12524	macrophage migration inhibitory factor family protein / MIF family protein
ghr-miR482d	482	contig12582	PLE, putative
ghr-miR482d	482	contig12713	predicted protein
ghr-miR482d	482	contig13205	predicted protein
ghr-miR482d	482	contig13245	PREDICTED: hypothetical protein
ghr-miR482d	482	contig13420	conserved hypothetical protein
ghr-miR482d	482	contig13909	predicted protein
ghr-miR482d	482	contig13980	PREDICTED: hypothetical protein
ghr-miR482d	482	contig14002	PEX12; protein binding / zinc ion binding
ghr-miR482d	482	contig14033	ATDFB (A. THALIANA DHFS-FPGS HOMOLOG B); tetrahydrofolylpolyglutamate synthase
ghr-miR482d	482	contig14304	predicted protein
ghr-miR482d	482	contig14584	predicted protein
ghr-miR482d	482	contig14641	PREDICTED: hypothetical protein
ghr-miR482d	482	contig15100	predicted protein
ghr-miR482d	482	contig15535	PREDICTED: hypothetical protein
ghr-miR482d	482	contig15576	predicted protein
ghr-miR482d	482	contig16120	predicted protein
ghr-miR482d	482	contig16444	PREDICTED: hypothetical protein isoform 3
ghr-miR482d	482	contig16518	transcription factor, putative
ghr-miR482d	482	contig16587	DNA binding protein, putative
ghr-miR482d	482	contig16619	PREDICTED: hypothetical protein
ghr-miR482d	482	contig17009	predicted protein
ghr-miR482d	482	contig17404	Splicing factor U2AF-associated protein, putative
ghr-miR482d	482	contig17648	SBH1 (SPHINGOID BASE HYDROXYLASE 1); catalytic/ sphingosine hydroxylase
ghr-miR482d	482	contig18308	PREDICTED: hypothetical protein
ghr-miR482d	482	contig18519	PREDICTED: hypothetical protein
ghr-miR482d	482	contig18521	PREDICTED: hypothetical protein
ghr-miR482d	482	contig18648	26S proteasome regulatory subunit, putative
ghr-miR482d	482	contig19190	CYP707A2; (+)-abscisic acid 8'-hydroxylase/ oxygen binding
ghr-miR482d	482	contig19204	PREDICTED: hypothetical protein
ghr-miR482d	482	contig19598	PREDICTED: hypothetical protein
ghr-miR482d	482	contig19753	amino acid transporter, putative
ghr-miR482d	482	contig20165	predicted protein
ghr-miR482d	482	contig20442	PREDICTED: hypothetical protein
ghr-miR482d	482	contig20778	PREDICTED: hypothetical protein
ghr-miR482d	482	contig20804	PREDICTED: hypothetical protein
ghr-miR482d	482	contig20944	predicted protein
ghr-miR482d	482	contig21140	predicted protein
ghr-miR482d	482	contig21287	predicted protein
ghr-miR482d	482	contig21974	predicted protein
ghr-miR482d	482	contig22092	Os01g0321300
ghr-miR482d	482	contig22977	conserved hypothetical protein
ghr-miR482d	482	contig23511	predicted protein
ghr-miR482d	482	contig23513	predicted protein
ghr-miR482d	482	contig25130	pentatricopeptide (PPR) repeat-containing protein
ghr-miR482d	482	contig382	predicted protein
ghr-miR482d	482	contig797	endo-1,4-beta-glucanase
ghr-miR482d	482	contig1646	PREDICTED: hypothetical protein
ghr-miR482d	482	contig1804	adenosine kinase, putative
ghr-miR482d	482	contig2092	protein binding protein, putative
ghr-miR482d	482	contig2283	predicted protein
ghr-miR482d	482	contig2508	predicted protein
ghr-miR482d	482	contig2729	Plastid lipid-associated protein 3, chloroplast precursor, putative
ghr-miR482d	482	contig2997	PREDICTED: hypothetical protein
ghr-miR482d	482	contig3396	dead box ATP-dependent RNA helicase, putative
ghr-miR482d	482	contig3488	predicted protein
ghr-miR482d	482	contig3618	predicted protein
ghr-miR482d	482	contig3932	fasciclin-like arabinogalactan protein
ghr-miR482d	482	contig3966	PKP-BETA1 (PLASTIDIC PYRUVATE KINASE BETA SUBUNIT 1); pyruvate kinase
ghr-miR482d	482	contig4239	predicted protein
ghr-miR482d	482	contig4377	conserved hypothetical protein
ghr-miR482d	482	contig4441	UCH2; ubiquitin thiolesterase/ ubiquitin-specific protease
ghr-miR482d	482	contig4443	binding
ghr-miR482d	482	contig4449	predicted protein
ghr-miR482d	482	contig4526	predicted protein
ghr-miR482d	482	contig4604	predicted protein
ghr-miR482d	482	contig4792	GDSL-motif lipase/hydrolase family protein
ghr-miR482d	482	contig5023	PREDICTED: hypothetical protein
ghr-miR482d	482	contig5155	DNAJ heat shock N-terminal domain-containing protein
ghr-miR482d	482	contig5271	CBS domain-containing protein
ghr-miR482d	482	contig5286	predicted protein
ghr-miR482d	482	contig6215	CXIP4 (CAX INTERACTING PROTEIN 4); nucleic acid binding / zinc ion binding
ghr-miR482d	482	contig6243	predicted protein
ghr-miR482d	482	contig6373	conserved hypothetical protein
ghr-miR482d	482	contig6656	predicted protein
ghr-miR482d	482	contig7072	predicted protein
ghr-miR482d	482	contig7090	predicted protein
ghr-miR482d	482	contig7111	protein with unknown function
ghr-miR482d	482	contig7163	Os01g0527700
ghr-miR482d	482	contig7187	predicted protein
ghr-miR482d	482	contig7195	conserved hypothetical protein
ghr-miR482d	482	contig7360	vesicle-associated membrane protein-related
ghr-miR482d	482	contig7638	Os02g0139100
ghr-miR482d	482	contig7710	conserved hypothetical protein
ghr-miR482d	482	contig7733	predicted protein
ghr-miR482d	482	contig8429	Os02g0699600
ghr-miR482d	482	contig9082	DNA binding protein, putative
ghr-miR482d	482	contig9103	PREDICTED: hypothetical protein
ghr-miR482d	482	contig9991	methionine sulfoxide reductase type
ghr-miR482d	482	contig10178	nucleic acid binding / protein binding / zinc ion binding
ghr-miR482d	482	contig10241	PREDICTED: hypothetical protein
ghr-miR482d	482	contig10940	conserved hypothetical protein
ghr-miR482d	482	contig11428	unknown protein
ghr-miR482d	482	contig11482	PREDICTED: hypothetical protein
ghr-miR482d	482	contig11609	Poly(A) polymerase alpha, putative
ghr-miR482d	482	contig12174	predicted protein
ghr-miR482d	482	contig12387	RNA binding / nucleic acid binding / nucleotide binding
ghr-miR482d	482	contig12411	PREDICTED: hypothetical protein
ghr-miR482d	482	contig12613	PREDICTED: hypothetical protein
ghr-miR482d	482	contig12709	predicted protein
ghr-miR482d	482	contig12747	PREDICTED: hypothetical protein
ghr-miR482d	482	contig13155	PREDICTED: hypothetical protein
ghr-miR482d	482	contig13159	predicted protein
ghr-miR482d	482	contig13203	predicted protein
ghr-miR482d	482	contig13415	small heat-shock protein, putative
ghr-miR482d	482	contig13575	predicted protein
ghr-miR482d	482	contig13736	PREDICTED: hypothetical protein
ghr-miR482d	482	contig13850	PREDICTED: hypothetical protein
ghr-miR482d	482	contig14631	zinc finger (C3HC4-type RING finger) family protein
ghr-miR482d	482	contig14644	Os06g0677300
ghr-miR482d	482	contig15020	PREDICTED: hypothetical protein
ghr-miR482d	482	contig15042	PEX5 (PEROXIN 5); peroxisome matrix targeting signal-1 binding / protein binding
ghr-miR482d	482	contig15163	predicted protein
ghr-miR482d	482	contig15512	Monoglyceride lipase, putative
ghr-miR482d	482	contig15606	PREDICTED: hypothetical protein
ghr-miR482d	482	contig16147	Dual specificity protein phosphatase, putative
ghr-miR482d	482	contig16212	TTL1 (TETRATRICOPETIDE-REPEAT THIOREDOXIN-LIKE 1); binding
ghr-miR482d	482	contig16437	conserved hypothetical protein
ghr-miR482d	482	contig17720	DNA damage tolerance protein rad31, putative
ghr-miR482d	482	contig17737	aldo-keto reductase, putative
ghr-miR482d	482	contig18334	predicted protein
ghr-miR482d	482	contig19150	predicted protein
ghr-miR482d	482	contig19985	unknown protein
ghr-miR482d	482	contig19994	phosphoribulokinase/uridine kinase family protein
ghr-miR482d	482	contig20186	cellular apoptosis susceptibility protein, putative / importin-alpha re-exporter, putative
ghr-miR482d	482	contig20412	BGLU42 (BETA GLUCOSIDASE 42); beta-glucosidase/ catalytic/ cation binding / hydrolase, hydrolyzing O-glycosyl compounds
ghr-miR482d	482	contig20966	LOB domain-containing protein, putative
ghr-miR482d	482	contig21009	unknown protein
ghr-miR482d	482	contig21262	HKL1 (HEXOKINASE-LIKE 1); ATP binding / fructokinase/ glucokinase/ hexokinase
ghr-miR482d	482	contig21283	PREDICTED: hypothetical protein
ghr-miR482d	482	contig21294	gibberellin 2-oxidase, putative
ghr-miR482d	482	contig21696	Peroxidase 31 precursor, putative
ghr-miR482d	482	contig21848	predicted protein
ghr-miR482d	482	contig22811	PREDICTED: hypothetical protein isoform 1
ghr-miR482d	482	contig24104	GLP4 (GERMIN-LIKE PROTEIN 4); manganese ion binding / nutrient reservoir
ghr-miR482d	482	contig24422	PREDICTED: hypothetical protein
ghr-miR482d	482	contig24659	PREDICTED: hypothetical protein
ghr-miR482d	482	contig24948	predicted protein
ghr-miR482d	482	contig25062	ATP-binding cassette transporter, putative
ghr-miR482d	482	contig25155	predicted protein
ghr-miR528	528	contig1457	PREDICTED: hypothetical protein
ghr-miR528	528	contig2436	ptm1, putative
ghr-miR529a	529	contig950	Phytol kinase 1, chloroplast precursor, putative
ghr-miR529a	529	contig2419	Ca2+ antiporter/cation exchanger
ghr-miR529a	529	contig3221	PREDICTED: hypothetical protein
ghr-miR529a	529	contig3392	PREDICTED: similar to calmodulin-like domain protein kinase isoenzyme gamma
ghr-miR529a	529	contig4171	PREDICTED: hypothetical protein
ghr-miR529a	529	contig6797	predicted protein
ghr-miR529a	529	contig8053	predicted protein
ghr-miR529a	529	contig9935	predicted protein
ghr-miR529a	529	contig11011	PREDICTED: hypothetical protein
ghr-miR529a	529	contig11139	predicted protein
ghr-miR529a	529	contig12102	predicted protein
ghr-miR529a	529	contig13610	PREDICTED: hypothetical protein
ghr-miR529a	529	contig15091	PREDICTED: similar to sterol 22-desaturase
ghr-miR529a	529	contig15509	PREDICTED: hypothetical protein
ghr-miR529a	529	contig22555	hypothetical protein SORBIDRAFT_04g019220
ghr-miR529a	529	contig25331	predicted protein
ghr-miR529a	529	contig3037	protein with unknown function
ghr-miR529a	529	contig4937	conserved hypothetical protein
ghr-miR529a	529	contig6107	PREDICTED: similar to boron transporter
ghr-miR529a	529	contig6208	nucleotidyltransferase
ghr-miR529a	529	contig6597	big map kinase/bmk, putative
ghr-miR529a	529	contig6615	NADH-ubiquinone oxidoreductase-related
ghr-miR529a	529	contig7104	predicted protein
ghr-miR529a	529	contig7131	PREDICTED: hypothetical protein isoform 2
ghr-miR529a	529	contig8381	predicted protein
ghr-miR529a	529	contig8978	conserved hypothetical protein
ghr-miR529a	529	contig9382	PREDICTED: hypothetical protein
ghr-miR529a	529	contig9615	predicted protein
ghr-miR529a	529	contig10044	histone deacetylase hda1, putative
ghr-miR529a	529	contig11806	predicted protein
ghr-miR529a	529	contig12473	aspartate kinase, putative
ghr-miR529a	529	contig12663	predicted protein
ghr-miR529a	529	contig12694	hypothetical protein RCOM_0844850
ghr-miR529a	529	contig13290	predicted protein
ghr-miR529a	529	contig13384	hypothetical protein SORBIDRAFT_03g005100
ghr-miR529a	529	contig13995	PREDICTED: hypothetical protein
ghr-miR529a	529	contig15264	bcr-associated protein, bap, putative
ghr-miR529a	529	contig16806	glycosyl hydrolase family 17 protein
ghr-miR529a	529	contig19013	predicted protein
ghr-miR529a	529	contig19035	PREDICTED: hypothetical protein
ghr-miR529a	529	contig19551	glycosyltransferase, CAZy family GT8
ghr-miR529a	529	contig20948	COBL11 (COBRA-LIKE PROTEIN 11 PRECURSOR)
ghr-miR529a	529	contig22712	serine/threonine protein kinase, putative
ghr-miR529a	529	contig22878	conserved hypothetical protein
ghr-miR529a	529	contig22891	RAB GTPase activator
ghr-miR529a	529	contig23386	hypothetical protein SORBIDRAFT_10g008320
ghr-miR529a	529	contig24986	PREDICTED: hypothetical protein
ghr-miR529b	529	contig2356	PREDICTED: hypothetical protein
ghr-miR529b	529	contig2442	predicted protein
ghr-miR529b	529	contig2743	nucleotide binding
ghr-miR529b	529	contig2910	predicted protein
ghr-miR529b	529	contig3082	predicted protein
ghr-miR529b	529	contig3405	ATBAG1 (ARABIDOPSIS THALIANA BCL-2-ASSOCIATED ATHANOGENE 1); protein binding
ghr-miR529b	529	contig4145	PREDICTED: hypothetical protein
ghr-miR529b	529	contig4360	predicted protein
ghr-miR529b	529	contig6565	predicted protein
ghr-miR529b	529	contig8059	hypothetical protein LOC100279809
ghr-miR529b	529	contig8845	sugar transporter, putative
ghr-miR529b	529	contig9089	Benzoate carboxyl methyltransferase, putative
ghr-miR529b	529	contig10314	PREDICTED: hypothetical protein
ghr-miR529b	529	contig10542	ATAAH (Arabidopsis thaliana Allantoate Amidohydrolase); allantoate deiminase/ metallopeptidase
ghr-miR529b	529	contig10557	conserved hypothetical protein
ghr-miR529b	529	contig10729	unknown protein
ghr-miR529b	529	contig11347	unknown protein
ghr-miR529b	529	contig11512	Os01g0109700
ghr-miR529b	529	contig11583	PREDICTED: hypothetical protein
ghr-miR529b	529	contig13822	predicted protein
ghr-miR529b	529	contig14649	predicted protein
ghr-miR529b	529	contig16796	leucine-rich repeat family protein
ghr-miR529b	529	contig16946	predicted protein
ghr-miR529b	529	contig17401	PREDICTED: hypothetical protein isoform 1
ghr-miR529b	529	contig18078	conserved hypothetical protein
ghr-miR529b	529	contig18408	PREDICTED: hypothetical protein
ghr-miR529b	529	contig19453	predicted protein
ghr-miR529b	529	contig20059	predicted protein
ghr-miR529b	529	contig23483	glycosyl hydrolase family 17 protein
ghr-miR529b	529	contig24943	ubiquitin thiolesterase
ghr-miR529b	529	contig1915	ARID/BRIGHT DNA-binding domain-containing protein
ghr-miR529b	529	contig2691	PREDICTED: hypothetical protein
ghr-miR529b	529	contig2812	predicted protein
ghr-miR529b	529	contig2877	porin/voltage-dependent anion-selective channel protein
ghr-miR529b	529	contig4575	predicted protein
ghr-miR529b	529	contig4833	PREDICTED: hypothetical protein
ghr-miR529b	529	contig5401	PREDICTED: hypothetical protein
ghr-miR529b	529	contig5472	predicted protein
ghr-miR529b	529	contig6106	predicted protein
ghr-miR529b	529	contig6176	diphosphomevalonate decarboxylase, putative
ghr-miR529b	529	contig7866	predicted protein
ghr-miR529b	529	contig8288	PREDICTED: hypothetical protein isoform 1
ghr-miR529b	529	contig10347	PREDICTED: hypothetical protein
ghr-miR529b	529	contig10897	predicted protein
ghr-miR529b	529	contig11844	unknown protein
ghr-miR529b	529	contig11876	fumarylacetoacetate hydrolase, putative
ghr-miR529b	529	contig13148	DNA-directed RNA polymerase III family protein
ghr-miR529b	529	contig14326	protein kinase, putative
ghr-miR529b	529	contig16303	PREDICTED: hypothetical protein
ghr-miR529b	529	contig18208	PREDICTED: hypothetical protein
ghr-miR529b	529	contig20895	sec34-like family protein
ghr-miR529b	529	contig21358	DEAD/DEAH box helicase, putative
ghr-miR529b	529	contig24568	PREDICTED: hypothetical protein
ghr-miR529c	529	contig5064	DNA binding protein, putative
ghr-miR529c	529	contig5866	PREDICTED: hypothetical protein
ghr-miR529c	529	contig6161	conserved hypothetical protein
ghr-miR529c	529	contig11972	histone-lysine n-methyltransferase, suvh, putative
ghr-miR529c	529	contig15157	receptor serine-threonine protein kinase, putative
ghr-miR529c	529	contig3722	Os01g0199400
ghr-miR529c	529	contig9676	NTL9 (NAC transcription factor-like 9); transcription factor
ghr-miR529c	529	contig25329	Os01g0225300
ghr-miR530	530	contig1063	predicted protein
ghr-miR530	530	contig4033	DNA helicase, putative
ghr-miR530	530	contig4913	PREDICTED: hypothetical protein
ghr-miR530	530	contig8405	predicted protein
ghr-miR530	530	contig8536	PREDICTED: hypothetical protein
ghr-miR530	530	contig8669	Pre-mRNA-splicing factor cwc23, putative
ghr-miR530	530	contig10597	conserved hypothetical protein
ghr-miR530	530	contig13220	hypothetical protein SORBIDRAFT_01g046630
ghr-miR530	530	contig14749	predicted protein
ghr-miR530	530	contig19996	predicted protein
ghr-miR530	530	contig20477	predicted protein
ghr-miR530	530	contig3576	r3h domain containing protein, putative
ghr-miR530	530	contig3629	predicted protein
ghr-miR530	530	contig5336	predicted protein
ghr-miR530	530	contig7407	PREDICTED: hypothetical protein
ghr-miR530	530	contig10132	Acyl-protein thioesterase, putative
ghr-miR530	530	contig11820	high mobility group family
ghr-miR530	530	contig13201	predicted protein
ghr-miR530	530	contig13713	predicted protein
ghr-miR530	530	contig15438	predicted protein
ghr-miR530	530	contig18007	brca1 associated ring domain, putative
ghr-miR530	530	contig18620	predicted protein
ghr-miR530	530	contig21380	predicted protein
ghr-miR530	530	contig22816	predicted protein
ghr-miR808	808	contig13935	MEE62 (maternal effect embryo arrest 62); ATP binding / protein binding / protein kinase/ protein serine/threonine kinase/ protein tyrosine kinase
ghr-miR808	808	contig14814	ribonuclease III family protein
ghr-miR808	808	contig9392	PREDICTED: similar to isoamylase-type starch-debranching enzyme 1
ghr-miR808	808	contig14041	Os10g0170300
ghr-miR808	808	contig19140	Protein psi1, putative
ghr-miR827a,b,c	827	contig3400	Phosphoenolpyruvate carboxylase, putative
ghr-miR827a,b,c	827	contig7986	protein kinase, putative
ghr-miR827a,b,c	827	contig14482	nucleolar protein, putative
ghr-miR827a,b,c	827	contig9006	predicted protein
ghr-miR827a,b,c	827	contig20794	PREDICTED: hypothetical protein
ghr-miR835	835	contig250	PREDICTED: hypothetical protein
ghr-miR835	835	contig1064	Nudix hydrolase, putative
ghr-miR835	835	contig1873	predicted protein
ghr-miR835	835	contig1878	predicted protein
ghr-miR835	835	contig1960	predicted protein
ghr-miR835	835	contig2733	myb family transcription factor
ghr-miR835	835	contig3359	PREDICTED: hypothetical protein
ghr-miR835	835	contig3952	PREDICTED: hypothetical protein
ghr-miR835	835	contig5817	ribophorin I family protein
ghr-miR835	835	contig6088	RNA-binding protein, putative
ghr-miR835	835	contig8279	predicted protein
ghr-miR835	835	contig8682	PREDICTED: hypothetical protein
ghr-miR835	835	contig8897	calmodulin binding protein, putative
ghr-miR835	835	contig9145	predicted protein
ghr-miR835	835	contig9417	zinc finger (C3HC4-type RING finger) family protein
ghr-miR835	835	contig10985	ATPDIL1-6 (PDI-LIKE 1-6); protein disulfide isomerase
ghr-miR835	835	contig11034	conserved hypothetical protein
ghr-miR835	835	contig11264	PREDICTED: hypothetical protein
ghr-miR835	835	contig11375	predicted protein
ghr-miR835	835	contig12553	1-aminocyclopropane-1-carboxylate
ghr-miR835	835	contig12578	Os06g0609700
ghr-miR835	835	contig12843	PREDICTED: hypothetical protein
ghr-miR835	835	contig13490	PREDICTED: hypothetical protein
ghr-miR835	835	contig13558	predicted protein
ghr-miR835	835	contig13953	predicted protein
ghr-miR835	835	contig14353	predicted protein
ghr-miR835	835	contig14417	auxin:hydrogen symporter, putative
ghr-miR835	835	contig14496	predicted protein
ghr-miR835	835	contig15517	PREDICTED: hypothetical protein isoform 2
ghr-miR835	835	contig15667	PREDICTED: hypothetical protein
ghr-miR835	835	contig15837	aspartyl protease family protein
ghr-miR835	835	contig15911	cc-nbs-lrr resistance protein
ghr-miR835	835	contig16817	hydrolase, acting on ester bonds, putative
ghr-miR835	835	contig16953	oligopeptide transporter, putative
ghr-miR835	835	contig18000	PREDICTED: hypothetical protein
ghr-miR835	835	contig19299	ptpla domain protein, putative
ghr-miR835	835	contig19815	PREDICTED: hypothetical protein
ghr-miR835	835	contig20018	predicted protein
ghr-miR835	835	contig20839	predicted protein
ghr-miR835	835	contig20886	epoxide hydrolase, putative
ghr-miR835	835	contig21238	amino acid transporter, putative
ghr-miR835	835	contig21711	PIP5K9 (PHOSPHATIDYL INOSITOL MONOPHOSPHATE 5 KINASE); 1-phosphatidylinositol-4-phosphate 5-kinase/ ATP binding / phosphatidylinositol phosphate kinase
ghr-miR835	835	contig21942	hypothetical protein SORBIDRAFT_04g024150
ghr-miR835	835	contig21963	calmodulin binding protein, putative
ghr-miR835	835	contig23403	PREDICTED: hypothetical protein
ghr-miR835	835	contig23704	conserved hypothetical protein
ghr-miR835	835	contig23772	PREDICTED: hypothetical protein
ghr-miR835	835	contig24115	PREDICTED: hypothetical protein
ghr-miR835	835	contig24410	endonuclease/exonuclease/phosphatase family protein
ghr-miR835	835	contig25183	predicted protein
ghr-miR835	835	contig603	MSD1 (MANGANESE SUPEROXIDE DISMUTASE 1); metal ion binding / superoxide dismutase
ghr-miR835	835	contig709	PREDICTED: hypothetical protein
ghr-miR835	835	contig2156	beta-1,3-glucuronyltransferase, putative
ghr-miR835	835	contig2454	conserved hypothetical protein
ghr-miR835	835	contig2951	PREDICTED: hypothetical protein
ghr-miR835	835	contig3516	lipase, putative
ghr-miR835	835	contig6308	PREDICTED: hypothetical protein
ghr-miR835	835	contig6562	PREDICTED: hypothetical protein
ghr-miR835	835	contig6571	predicted protein
ghr-miR835	835	contig6985	transporter-related
ghr-miR835	835	contig7019	predicted protein
ghr-miR835	835	contig7803	unknown protein
ghr-miR835	835	contig8596	PREDICTED: hypothetical protein
ghr-miR835	835	contig9024	predicted protein
ghr-miR835	835	contig9430	phenylalanyl-tRNA synthetase, putative / phenylalanine--tRNA ligase, putative
ghr-miR835	835	contig10188	conserved hypothetical protein
ghr-miR835	835	contig10368	predicted protein
ghr-miR835	835	contig10908	unknown protein
ghr-miR835	835	contig11374	zinc finger (C2H2 type) family protein
ghr-miR835	835	contig11988	LOC100282432
ghr-miR835	835	contig12729	map3k delta-1 protein kinase, putative
ghr-miR835	835	contig13414	Os11g0206700
ghr-miR835	835	contig13445	predicted protein
ghr-miR835	835	contig13639	Homomeric Acetyl-CoA Carboxylase (Hom-ACCase)
ghr-miR835	835	contig13807	PREDICTED: hypothetical protein
ghr-miR835	835	contig14376	multidrug resistance pump, putative
ghr-miR835	835	contig14877	predicted protein
ghr-miR835	835	contig15065	PREDICTED: hypothetical protein
ghr-miR835	835	contig15369	ribonuclease hi large subunit, putative
ghr-miR835	835	contig15393	conserved hypothetical protein
ghr-miR835	835	contig15773	predicted protein
ghr-miR835	835	contig15788	predicted protein
ghr-miR835	835	contig16010	GATL7 (Galacturonosyltransferase-like 7); polygalacturonate 4-alpha-galacturonosyltransferase/ transferase, transferring glycosyl groups / transferase, transferring hexosyl groups
ghr-miR835	835	contig16402	PREDICTED: hypothetical protein
ghr-miR835	835	contig16862	transferase, transferring glycosyl groups, putative
ghr-miR835	835	contig17432	predicted protein
ghr-miR835	835	contig20046	AT14A, putative
ghr-miR835	835	contig20906	Os01g0867700
ghr-miR835	835	contig20928	hypothetical protein SORBIDRAFT_10g024670
ghr-miR835	835	contig21341	PREDICTED: hypothetical protein
ghr-miR835	835	contig21447	PREDICTED: hypothetical protein
ghr-miR835	835	contig22396	ATP binding / microtubule motor
ghr-miR835	835	contig22641	predicted protein
ghr-miR835	835	contig22810	predicted protein
ghr-miR835	835	contig22835	predicted protein
ghr-miR835	835	contig23094	actin binding protein, putative
ghr-miR835	835	contig23218	predicted protein
ghr-miR835	835	contig23567	PREDICTED: hypothetical protein
ghr-miR835	835	contig23699	calmodulin-binding protein
ghr-miR835	835	contig23849	flavonoid 3-hydroxylase, putative
ghr-miR835	835	contig25027	predicted protein
ghr-miR838a	838	contig150	actin depolymerizing factor 6
ghr-miR838a	838	contig1093	Late embryogenesis abundant protein Lea14-A, putative
ghr-miR838a	838	contig1200	RNA polymerase alpha subunit
ghr-miR838a	838	contig4855	PREDICTED: hypothetical protein isoform 2
ghr-miR838a	838	contig6383	predicted protein
ghr-miR838a	838	contig6779	basic 7S globulin 2 precursor small subunit, putative
ghr-miR838a	838	contig7237	PAF1 complex component
ghr-miR838a	838	contig7489	nucleotide-sensitive chloride conductance regulator (ICln) family protein
ghr-miR838a	838	contig7618	RNA binding protein, putative
ghr-miR838a	838	contig7873	DNA binding protein, putative
ghr-miR838a	838	contig7911	trans-caffeoyl-coa 3-o-methyltransferase
ghr-miR838a	838	contig9428	PREDICTED: hypothetical protein isoform 3
ghr-miR838a	838	contig9754	predicted protein
ghr-miR838a	838	contig11157	PREDICTED: hypothetical protein
ghr-miR838a	838	contig11235	MYB73 (MYB DOMAIN PROTEIN 73); DNA binding / transcription factor
ghr-miR838a	838	contig11830	predicted protein
ghr-miR838a	838	contig11929	Os09g0541700
ghr-miR838a	838	contig12046	cation efflux protein/ zinc transporter, putative
ghr-miR838a	838	contig14111	Cycloartenol synthase, putative
ghr-miR838a	838	contig14371	PREDICTED: hypothetical protein
ghr-miR838a	838	contig14884	predicted protein
ghr-miR838a	838	contig15361	PREDICTED: hypothetical protein
ghr-miR838a	838	contig16033	ubiquitin-protein ligase, putative
ghr-miR838a	838	contig16665	PREDICTED: hypothetical protein
ghr-miR838a	838	contig17044	bile acid sodium symporter/ transporter
ghr-miR838a	838	contig17252	predicted protein
ghr-miR838a	838	contig17389	conserved hypothetical protein
ghr-miR838a	838	contig19706	signal recognition particle 9 kDa protein, putative / SRP9, putative
ghr-miR838a	838	contig22079	EICBP.B (ETHYLENE INDUCED CALMODULIN BINDING PROTEIN); calmodulin binding / transcription activator/ transcription regulator
ghr-miR838a	838	contig22766	PREDICTED: hypothetical protein
ghr-miR838a	838	contig24105	predicted protein
ghr-miR838a	838	contig24397	predicted protein
ghr-miR838a	838	contig24552	PREDICTED: hypothetical protein
ghr-miR838a	838	contig25301	hypothetical protein SORBIDRAFT_04g034730
ghr-miR838a	838	contig2068	Auxin response factor, putative
ghr-miR838a	838	contig2818	SAP domain-containing protein
ghr-miR838a	838	contig6997	amino acid transporter, putative
ghr-miR838a	838	contig7577	conserved hypothetical protein
ghr-miR838a	838	contig8563	ribosomal protein-related
ghr-miR838a	838	contig8762	predicted protein
ghr-miR838a	838	contig9471	predicted protein
ghr-miR838a	838	contig9721	XPB1 (ARABIDOPSIS HOMOLOG OF XERODERMA PIGMENTOSUM COMPLEMENTATION GROUP B 1); ATP binding / ATP-dependent DNA helicase/ ATP-dependent helicase/ DNA binding / helicase/ hydrolase/ nucleic acid binding
ghr-miR838a	838	contig10086	predicted protein
ghr-miR838a	838	contig10288	predicted protein
ghr-miR838a	838	contig10381	aconitase C-terminal domain-containing protein
ghr-miR838a	838	contig12361	predicted protein
ghr-miR838a	838	contig12389	DNA binding protein, putative
ghr-miR838a	838	contig13836	1-phosphatidylinositol-4,5-bisphosphate phosphodiesterase, putative
ghr-miR838a	838	contig15295	PREDICTED: hypothetical protein
ghr-miR838a	838	contig15612	predicted protein
ghr-miR838a	838	contig16742	predicted protein
ghr-miR838a	838	contig18347	predicted protein
ghr-miR838a	838	contig18385	PREDICTED: hypothetical protein
ghr-miR838a	838	contig18576	predicted protein
ghr-miR838a	838	contig18834	phospholipid-transporting atpase, putative
ghr-miR838a	838	contig18907	cytochrome P450
ghr-miR838a	838	contig20713	hypothetical protein SORBIDRAFT_02g030710
ghr-miR838a	838	contig20810	UNE6 (unfertilized embryo sac 6)
ghr-miR838a	838	contig21571	predicted protein
ghr-miR838a	838	contig21905	CbbY protein-related
ghr-miR838a	838	contig22645	PREDICTED: hypothetical protein
ghr-miR838b	838	contig2426	glutamyl-tRNA(gln) amidotransferase subunit A, putative
ghr-miR838b	838	contig3669	LOC100282837
ghr-miR838b	838	contig7595	PREDICTED: hypothetical protein isoform 2
ghr-miR838b	838	contig11968	predicted protein
ghr-miR838b	838	contig15709	hypothetical protein LOC100277618
ghr-miR838b	838	contig18858	predicted protein
ghr-miR838b	838	contig20511	predicted protein
ghr-miR838b	838	contig20907	PREDICTED: hypothetical protein
ghr-miR838b	838	contig21151	ATP-binding cassette transporter, putative
ghr-miR838b	838	contig21263	predicted protein
ghr-miR838b	838	contig3691	unknown protein
ghr-miR838b	838	contig4095	predicted protein
ghr-miR838b	838	contig5384	DNA binding protein, putative
ghr-miR838b	838	contig5753	predicted protein
ghr-miR838b	838	contig8805	PREDICTED: hypothetical protein isoform 2
ghr-miR838b	838	contig13556	predicted protein
ghr-miR838b	838	contig13857	predicted protein
ghr-miR838b	838	contig18911	predicted protein
ghr-miR838b	838	contig20938	predicted protein
ghr-miR838b	838	contig21021	hypothetical protein SORBIDRAFT_03g035700
ghr-miR847a	847	contig445	Os05g0134000
ghr-miR847a	847	contig1317	hypothetical protein LOC100381552
ghr-miR847a	847	contig2268	PREDICTED: hypothetical protein isoform 1
ghr-miR847a	847	contig2586	acyl-CoA oxidase, putative
ghr-miR847a	847	contig3181	PREDICTED: hypothetical protein
ghr-miR847a	847	contig3808	WRKY transcription factor, putative
ghr-miR847a	847	contig5416	PREDICTED: hypothetical protein isoform 1
ghr-miR847a	847	contig5931	predicted protein
ghr-miR847a	847	contig6144	predicted protein
ghr-miR847a	847	contig6665	Transcription regulatory protein SWI3, putative
ghr-miR847a	847	contig7656	predicted protein
ghr-miR847a	847	contig7684	beta-ketoacyl-coa synthase family protein
ghr-miR847a	847	contig7698	PREDICTED: hypothetical protein
ghr-miR847a	847	contig7794	PREDICTED: hypothetical protein
ghr-miR847a	847	contig7853	Aspartic proteinase nepenthesin-1 precursor, putative
ghr-miR847a	847	contig8721	PREDICTED: hypothetical protein
ghr-miR847a	847	contig12169	catalytic, putative
ghr-miR847a	847	contig12926	sodium proton exchanger
ghr-miR847a	847	contig12939	hypothetical protein LOC100273084
ghr-miR847a	847	contig13003	hypothetical protein SORBIDRAFT_02g000980
ghr-miR847a	847	contig13060	PREDICTED: hypothetical protein
ghr-miR847a	847	contig13867	aldo-keto reductase, putative
ghr-miR847a	847	contig14450	predicted protein
ghr-miR847a	847	contig15206	PREDICTED: hypothetical protein
ghr-miR847a	847	contig15970	PREDICTED: hypothetical protein
ghr-miR847a	847	contig16152	predicted protein
ghr-miR847a	847	contig17075	Os11g0183800
ghr-miR847a	847	contig17154	predicted protein
ghr-miR847a	847	contig17466	predicted protein
ghr-miR847a	847	contig18001	PREDICTED: hypothetical protein
ghr-miR847a	847	contig18087	PREDICTED: hypothetical protein
ghr-miR847a	847	contig20711	PREDICTED: hypothetical protein isoform 1
ghr-miR847a	847	contig21812	PREDICTED: hypothetical protein
ghr-miR847a	847	contig22177	predicted protein
ghr-miR847a	847	contig23708	predicted protein
ghr-miR847a	847	contig24117	PREDICTED: hypothetical protein
ghr-miR847a	847	contig24540	PREDICTED: hypothetical protein
ghr-miR847a	847	contig25067	predicted protein
ghr-miR847a	847	contig2369	PREDICTED: hypothetical protein
ghr-miR847a	847	contig2607	predicted protein
ghr-miR847a	847	contig3020	NADH dehydrogenase subunit 4
ghr-miR847a	847	contig5307	PREDICTED: hypothetical protein
ghr-miR847a	847	contig5449	predicted protein
ghr-miR847a	847	contig5603	ATRAB11C (ARABIDOPSIS RAB GTPASE 11C); GTP binding
ghr-miR847a	847	contig6002	alpha-glucosidase, putative
ghr-miR847a	847	contig7252	predicted protein
ghr-miR847a	847	contig7412	PREDICTED: hypothetical protein
ghr-miR847a	847	contig8631	hypothetical protein LOC100273390
ghr-miR847a	847	contig8854	Myosin heavy chain, clone, putative
ghr-miR847a	847	contig9242	conserved hypothetical protein
ghr-miR847a	847	contig9581	predicted protein
ghr-miR847a	847	contig10493	predicted protein
ghr-miR847a	847	contig10494	ATSAR2 (ARABIDOPSIS THALIANA SECRETION-ASSOCIATED RAS SUPER FAMILY 2); GTP binding
ghr-miR847a	847	contig10594	serine hydroxymethyltransferase, putative
ghr-miR847a	847	contig11345	hypothetical protein SORBIDRAFT_01g043810
ghr-miR847a	847	contig11724	hydrolase, hydrolyzing O-glycosyl compounds, putative
ghr-miR847a	847	contig12340	unknown protein
ghr-miR847a	847	contig12871	RNA binding protein
ghr-miR847a	847	contig13337	predicted protein
ghr-miR847a	847	contig14547	PREDICTED: hypothetical protein
ghr-miR847a	847	contig15244	conserved hypothetical protein
ghr-miR847a	847	contig15575	predicted protein
ghr-miR847a	847	contig15790	predicted protein
ghr-miR847a	847	contig17129	predicted protein
ghr-miR847a	847	contig17670	PREDICTED: hypothetical protein
ghr-miR847a	847	contig18360	unknown protein
ghr-miR847a	847	contig18966	predicted protein
ghr-miR847a	847	contig20378	mitogen activated protein kinase kinase kinase 3, mapkkk3, mekk3, putative
ghr-miR847a	847	contig20982	conserved hypothetical protein
ghr-miR847a	847	contig22916	conserved hypothetical protein
ghr-miR847a	847	contig23899	conserved hypothetical protein
ghr-miR847a	847	contig25065	PREDICTED: similar to DNA-binding protein
ghr-miR847b	847	contig2378	PREDICTED: hypothetical protein
ghr-miR847b	847	contig2867	isopropylmalate synthase, putative
ghr-miR847b	847	contig3073	predicted protein
ghr-miR847b	847	contig3218	40S ribosomal protein S24 (RPS24A)
ghr-miR847b	847	contig3314	predicted protein
ghr-miR847b	847	contig3977	predicted protein
ghr-miR847b	847	contig4400	predicted protein
ghr-miR847b	847	contig6567	PREDICTED: hypothetical protein
ghr-miR847b	847	contig8067	nodulation receptor kinase
ghr-miR847b	847	contig8166	conserved hypothetical protein
ghr-miR847b	847	contig8342	predicted protein
ghr-miR847b	847	contig8401	predicted protein
ghr-miR847b	847	contig8538	Disease resistance protein RGA2, putative
ghr-miR847b	847	contig8715	unknown protein
ghr-miR847b	847	contig10822	PREDICTED: hypothetical protein
ghr-miR847b	847	contig10866	PREDICTED: similar to PBC1 (20S proteasome beta subunit C1); peptidase isoform 1
ghr-miR847b	847	contig10937	peptidyl-prolyl cis-trans isomerase, putative
ghr-miR847b	847	contig11414	respiratory burst oxidase, putative
ghr-miR847b	847	contig13153	hypothetical protein SORBIDRAFT_04g003240
ghr-miR847b	847	contig14282	predicted protein
ghr-miR847b	847	contig15243	PREDICTED: hypothetical protein
ghr-miR847b	847	contig16595	pin2-interacting protein x1, putative
ghr-miR847b	847	contig18246	PREDICTED: hypothetical protein
ghr-miR847b	847	contig19701	predicted protein
ghr-miR847b	847	contig20310	predicted protein
ghr-miR847b	847	contig21045	predicted protein
ghr-miR847b	847	contig21512	dienelactone hydrolase family protein
ghr-miR847b	847	contig24286	WRKY transcription factor, putative
ghr-miR847b	847	contig24612	predicted protein
ghr-miR847b	847	contig47	predicted protein
ghr-miR847b	847	contig261	PREDICTED: hypothetical protein
ghr-miR847b	847	contig494	s-adenosylmethionine synthetase, putative
ghr-miR847b	847	contig3000	conserved hypothetical protein
ghr-miR847b	847	contig3179	predicted protein
ghr-miR847b	847	contig3794	predicted protein
ghr-miR847b	847	contig3931	MLP28 (MLP-LIKE PROTEIN 28)
ghr-miR847b	847	contig4144	PREDICTED: hypothetical protein
ghr-miR847b	847	contig6757	PREDICTED: hypothetical protein
[truncated: 1,261 more rows]
