# Supplementary material for: Genome-Wide Functional Analysis of the Cotton Transcriptome by Creating an Integrated EST Database
Source: PLoS One. 2011 Nov 8;6(11):e26980. doi: 10.1371/journal.pone.0026980 (PMC3210780; doi:10.1371/journal.pone.0026980)
Supplement: File S3 — Cotton EST contigs with significant SNPs and indels. (XLS) [file pone.0026980.s003.xls]

## Sheet: SNP
Contig	Function	Type	Length of Sequence	Number of SNP	SNP rate	Number of Indels	Indels rate	Significance of Indels	Significance of SNPs
contig2557	(S)-2-hydroxy-acid oxidase, putative		1095	21	0.0191781	2	0.00182648		*
contig7840	17.6 kDa class I small heat shock protein (HSP17.6B-CI)	Stress response	594	14	0.023569	2	0.003367		**
contig14980	17.6 kDa class I small heat shock protein (HSP17.6B-CI)	Stress response	563	22	0.0390764	1	0.0017762		**
contig1206	1-aminocyclopropane-1-carboxylate		1201	29	0.0241465	3	0.00249792		**
contig7897	1-aminocyclopropane-1-carboxylate		1095	31	0.0283105	0	0		**
contig5696	1-deoxyxylulose-5-phosphate synthase, putative		905	20	0.0220994	1	0.00110497		**
contig15137	1-phosphatidylinositol-4-phosphate 5-kinase, putative		995	17	0.0170854	4	0.0040201		*
contig2279	21 kDa protein precursor, putative		775	11	0.0141935	6	0.00774194	**
contig10472	21 kDa protein precursor, putative		754	13	0.0172414	0	0		*
contig945	2-nitropropane dioxygenase family / NPD family		1278	29	0.0226917	1	0.000782473		**
contig2146	2-oxoacid dehydrogenase family protein		1322	24	0.0181543	5	0.00378215		*
contig1147	2-oxoglutarate-dependent dioxygenase		1247	33	0.0264635	1	0.000801925		**
contig5042	30S ribosomal protein S8, putative		626	10	0.0159744	6	0.00958466	**
contig15852	3'-5' exonuclease, putative		606	12	0.019802	0	0		*
contig6521	40S ribosomal protein S12, putative		715	14	0.0195804	2	0.0027972		*
contig1566	40S ribosomal protein S14, putative		760	13	0.0171053	1	0.00131579		*
contig1142	40S ribosomal protein S15, putative		811	16	0.0197287	2	0.00246609		*
contig1107	40S ribosomal protein S17, putative		669	5	0.00747384	12	0.0179372	**
contig1269	40S ribosomal protein S18, putative		828	15	0.0181159	2	0.00241546		*
contig3929	40S ribosomal protein S19-3, putative		865	16	0.0184971	12	0.0138728	**	*
contig8757	40S ribosomal protein S20 (RPS20B)		643	11	0.0171073	1	0.00155521		*
contig8366	40S ribosomal protein S24, putative		718	25	0.0348189	0	0		**
contig4238	40S ribosomal protein S25, putative		581	16	0.0275387	2	0.00344234		**
contig2865	40S ribosomal protein S26, putative		696	13	0.0186782	2	0.00287356		*
contig5428	40S ribosomal protein S26, putative		756	13	0.0171958	1	0.00132275		*
contig764	40S ribosomal protein S3, putative		1149	53	0.0461271	3	0.00261097		**
contig13	40S ribosomal protein S5, putative		1069	14	0.0130964	12	0.0112254	**
contig391	40S ribosomal protein S5, putative		1025	19	0.0185366	4	0.00390244		*
contig1583	40S ribosomal protein S8, putative		599	1	0.00166945	4	0.0066778	*
contig9163	5'-_3' exoribonuclease, putative		1488	37	0.0248656	3	0.00201613		**
contig1884	50 kDa ketoavyl-ACP synthase		1699	33	0.0194232	1	0.000588582		*
contig335	5-methyltetrahydropteroyltriglutamate--homocysteine methyltransferase, putative		677	18	0.0265879	4	0.00590842	*	**
contig4702	60S acidic ribosomal protein P1, putative		626	11	0.0175719	8	0.0127796	**	*
contig9155	60S ribosomal protein L11, putative		895	17	0.0189944	0	0		*
contig3251	60S ribosomal protein L13A (RPL13aD)		951	17	0.0178759	2	0.00210305		*
contig1477	60S ribosomal protein L18a, putative		837	18	0.0215054	0	0		*
contig1277	60S ribosomal protein L19, putative		911	14	0.0153677	12	0.0131723	**
contig1280	60S ribosomal protein L19, putative		895	16	0.0178771	0	0		*
contig1281	60S ribosomal protein L19, putative		947	11	0.0116156	5	0.00527983	*
contig10741	60S ribosomal protein L26, putative		645	13	0.020155	7	0.0108527	**	*
contig13770	60S ribosomal protein L26, putative		679	12	0.017673	3	0.00441826		*
contig15558	60S ribosomal protein L27a, putative		585	13	0.0222222	1	0.0017094		**
contig4577	60S ribosomal protein L28, putative		746	14	0.0187668	2	0.00268097		*
contig3609	60S ribosomal protein L31, putative		946	19	0.0200846	4	0.00422833		*
contig13299	60S ribosomal protein L32, putative		646	14	0.0216718	0	0		*
contig3043	6-phosphogluconate dehydrogenase, putative		953	22	0.023085	1	0.00104932		**
contig15201	ABA1 (ABA DEFICIENT 1); zeaxanthin epoxidase		881	16	0.0181612	3	0.00340522		*
contig17984	acid phosphatase class B family protein		929	1	0.00107643	5	0.00538213	*
contig1357	ACLA-1; ATP citrate synthase	Energy metabolism	793	15	0.0189155	1	0.00126103		*
contig4398	aconitase C-terminal domain-containing protein		1363	25	0.0183419	3	0.00220103		*
contig422	actin 9		950	18	0.0189474	2	0.00210526		*
contig150	actin depolymerizing factor 6		1011	0	0	16	0.0158259	**
contig251	actin depolymerizing factor, putative		1033	19	0.018393	6	0.00580833	*	*
contig4182	actin, putative		1488	13	0.00873656	9	0.00604839	*
contig14833	ACX4 (ACYL-COA OXIDASE 4); acyl-CoA oxidase/ oxidoreductase	Energy metabolism	907	8	0.00882029	6	0.00661521	*
contig8240	acyl-CoA dehydrogenase, putative	Energy metabolism	1448	30	0.0207182	2	0.00138122		*
contig11648	Acyl-CoA synthetase	Energy metabolism	771	14	0.0181582	0	0		*
contig13863	acyltransferase, putative		793	14	0.0176545	1	0.00126103		*
contig12946	adaptin family protein		1165	2	0.00171674	28	0.0240343	**
contig665	adenosylhomocysteinase/s-adenosyl-l-homocysteine hydrolase		1930	65	0.0336788	31	0.0160622	**	**
contig13101	adenylate kinase, putative		866	5	0.00577367	5	0.00577367	*
contig14044	ADOF1; DNA binding / transcription factor		777	25	0.032175	4	0.00514801		**
contig99	ADP-ribosylation factor, arf, putative		1514	11	0.00726552	21	0.0138705	**
contig346	ADP-ribosylation factor, arf, putative		935	17	0.0181818	8	0.00855615	**	*
contig438	ADP-ribosylation factor, arf, putative		878	16	0.0182232	9	0.0102506	**	*
contig13939	AKRP (ANKYRIN REPEAT PROTEIN); protein binding		769	18	0.023407	2	0.00260078		**
contig3897	aldose-1-epimerase, putative		663	13	0.0196078	2	0.00301659		*
contig863	alpha-ADR (alpha-adaptin); binding / protein binding / protein transporter		1644	23	0.0139903	35	0.0212895	**
contig2164	Alpha-expansin 4 precursor, putative		929	2	0.00215285	6	0.00645856	*
contig12774	Alternative oxidase 4, chloroplast precursor, putative		959	19	0.0198123	1	0.00104275		*
contig13809	amino acid transporter		1099	0	0	7	0.00636943	*
contig9127	aminoacyl-tRNA hydrolase		989	21	0.0212336	3	0.00303337		*
contig16898	amsh, putative		775	17	0.0219355	1	0.00129032		**
contig4149	AN3 (ANGUSTIFOLIA 3); protein binding / transcription coactivator		1064	12	0.0112782	9	0.00845865	**
contig7504	AN3 (ANGUSTIFOLIA 3); protein binding / transcription coactivator		953	19	0.019937	8	0.00839454	**	*
contig12755	anac036 (Arabidopsis NAC domain containing protein 36); transcription factor		1189	23	0.019344	0	0		*
contig6031	anac082 (Arabidopsis NAC domain containing protein 82); transcription factor		1556	34	0.0218509	7	0.00449871		**
contig6965	androgen induced inhibitor of proliferation (as3) / pds5, putative		2115	45	0.0212766	1	0.000472813		*
contig1489	ankyrin repeat family protein		1945	32	0.0164524	15	0.00771208	**
contig6494	ankyrin repeat family protein		1624	40	0.0246305	2	0.00123153		**
contig14734	ankyrin repeat family protein		928	17	0.018319	0	0		*
contig3097	AOX1A (ALTERNATIVE OXIDASE 1A); alternative oxidase		1384	29	0.0209538	3	0.00216763		*
contig15121	AP-2 complex subunit alpha, putative		771	16	0.0207523	0	0		*
contig1152	AP2/ERF domain-containing transcription factor	Transcription factor	783	14	0.0178799	6	0.00766284	**	*
contig1155	AP2/ERF domain-containing transcription factor	Transcription factor	1595	28	0.0175549	4	0.00250784		*
contig2076	AP2/ERF domain-containing transcription factor	Transcription factor	1209	22	0.0181969	6	0.00496278		*
contig5102	AP2/ERF domain-containing transcription factor	Transcription factor	1012	23	0.0227273	5	0.00494071		**
contig7983	AP2/ERF domain-containing transcription factor	Transcription factor	1051	11	0.0104662	9	0.00856327	**
contig15470	APE1 (ACCLIMATION OF PHOTOSYNTHESIS TO ENVIRONMENT)	Energy metabolism	844	16	0.0189573	1	0.00118483		*
contig12124	aprataxin		810	12	0.0148148	9	0.0111111	**
contig3745	APS3; sulfate adenylyltransferase (ATP)		822	17	0.0206813	0	0		*
contig10153	aquaporin, MIP family, PIP subfamily		976	21	0.0215164	1	0.00102459		*
contig779	aquaporin, MIP family, TIP subfamily		1196	25	0.020903	16	0.0133779	**	*
contig4288	AR401		1494	34	0.0227577	6	0.00401606		**
contig4859	ara4-interacting protein, putative		2273	43	0.0189177	3	0.00131984		*
contig10060	ARF GTPase activator, putative		832	33	0.0396635	2	0.00240385		**
contig10786	arginine decarboxylase, putative		781	14	0.0179257	2	0.00256082		*
contig13666	ARS27A (ARABIDOPSIS RIBOSOMAL PROTEIN S27); structural constituent of ribosome		556	16	0.028777	1	0.00179856		**
contig17193	ARS27A (ARABIDOPSIS RIBOSOMAL PROTEIN S27); structural constituent of ribosome		453	3	0.00662252	3	0.00662252	*
contig744	ascorbate peroxidase		1401	33	0.0235546	19	0.0135617	**	**
contig3695	aspartate aminotransferase, putative		1703	29	0.0170288	0	0		*
contig11603	aspartate carabmoyltransferase, chloroplast / aspartate transcarbamylase / ATCase (PYRB)		1122	25	0.0222816	1	0.000891266		**
contig9715	aspartate kinase, putative	Kinase	1063	21	0.0197554	0	0		*
contig12473	aspartate kinase, putative	Kinase	1108	21	0.0189531	0	0		*
contig13747	Aspartic proteinase nepenthesin-1 precursor, putative		759	13	0.0171278	0	0		*
contig6005	aspartyl protease family protein		1016	24	0.023622	2	0.0019685		**
contig17447	aspartyl protease family protein		522	10	0.0191571	2	0.00383142		*
contig13682	ATBAG1 (ARABIDOPSIS THALIANA BCL-2-ASSOCIATED ATHANOGENE 1); protein binding		991	18	0.0181635	3	0.00302725		*
contig15377	ATCDPK1 (CALCIUM-DEPENDENT PROTEIN KINASE 1); calmodulin-dependent protein kinase/ kinase/ protein kinase		678	21	0.0309735	3	0.00442478		**
contig637	ATCP1 (Ca2+-binding protein 1); calcium ion binding		700	8	0.0114286	5	0.00714286	**
contig13914	ATCP1 (Ca2+-binding protein 1); calcium ion binding		557	16	0.0287253	0	0		**
contig2239	ATFP3; metal ion binding / transition metal ion binding		874	16	0.0183066	12	0.01373	**	*
contig6591	AtGolS2 (Arabidopsis thaliana galactinol synthase 2); transferase, transferring glycosyl groups / transferase, transferring hexosyl groups		1387	28	0.0201875	4	0.00288392		*
contig2285	ATHB-2 (ARABIDOPSIS THALIANA HOMEOBOX PROTEIN 2); DNA binding / protein homodimerization/ sequence-specific DNA binding / transcription factor		1309	23	0.0175707	0	0		*
contig11591	ATHB-2 (ARABIDOPSIS THALIANA HOMEOBOX PROTEIN 2); DNA binding / protein homodimerization/ sequence-specific DNA binding / transcription factor		1002	24	0.0239521	1	0.000998004		**
contig3709	AtMAPR2 (Arabidopsis thaliana membrane-associated progesterone binding protein 2); heme binding		682	13	0.0190616	0	0		*
contig7433	ATNUDX19 (ARABIDOPSIS THALIANA NUDIX HYDROLASE HOMOLOG 19); hydrolase/ metal ion binding		1476	26	0.0176152	0	0		*
contig15228	ATP binding / alanine-tRNA ligase/ nucleic acid binding / nucleotide binding	Energy metabolism	671	15	0.0223547	0	0		**
contig13557	ATP binding / ATPase, coupled to transmembrane movement of ions, phosphorylative mechanism	Energy metabolism	1324	20	0.0151057	24	0.0181269	**
contig538	ATP binding / ATP-dependent helicase/ helicase/ nucleic acid binding	Energy metabolism	1487	40	0.0268998	10	0.00672495	*	**
contig14691	ATP binding / kinase/ phosphotransferase, alcohol group as acceptor / uracil phosphoribosyltransferase	Energy metabolism	1081	5	0.00462535	9	0.00832562	**
contig14562	ATP binding	Energy metabolism	690	8	0.0115942	4	0.0057971	*
contig4017	ATP binding protein, putative	Energy metabolism	2706	12	0.00443459	30	0.0110865	**
contig4115	ATP binding protein, putative	Energy metabolism	1473	19	0.0128988	12	0.00814664	**
contig5941	ATP binding protein, putative	Energy metabolism	1597	30	0.0187852	1	0.000626174		*
contig7004	ATP binding protein, putative	Energy metabolism	1407	28	0.0199005	4	0.00284293		*
contig11286	ATP binding protein, putative	Energy metabolism	1273	22	0.017282	2	0.00157109		*
contig14369	ATP binding protein, putative	Energy metabolism	803	17	0.0211706	0	0		*
contig14530	ATP binding protein, putative	Energy metabolism	824	6	0.00728155	9	0.0109223	**
contig14557	ATP binding protein, putative	Energy metabolism	862	12	0.0139211	6	0.00696056	*
contig1513	ATP synthase gamma chain, mitochondrial (ATPC)	Energy metabolism	1363	20	0.0146735	8	0.00586941	*
contig18010	ATPAO4 (ARABIDOPSIS THALIANA POLYAMINE OXIDASE 4); amine oxidase/ polyamine oxidase	Energy metabolism	768	14	0.0182292	3	0.00390625		*
contig2027	ATP-citrate synthase, putative	Energy metabolism	915	11	0.0120219	7	0.00765027	**
contig3975	ATP-citrate synthase, putative	Energy metabolism	843	6	0.00711744	5	0.0059312	*
contig9121	ATP-dependent Clp protease proteolytic subunit, putative		1507	7	0.00464499	10	0.0066357	*
contig2211	ATRBP45C; RNA binding		1856	44	0.0237069	10	0.00538793	*	**
contig14354	AtRFC1 (replication factor C 1); ATP binding / DNA binding / DNA clamp loader/ nucleoside-triphosphatase/ nucleotide binding		784	14	0.0178571	1	0.00127551		*
contig4427	ATS1; glycerol-3-phosphate O-acyltransferase		1704	35	0.0205399	2	0.00117371		*
contig9141	ATTIM23-1 (TRANSLOCASE OF INNER MITOCHONDRIAL MEMBRANE 23); P-P-bond-hydrolysis-driven protein transmembrane transporter		894	8	0.00894855	5	0.00559284	*
contig1899	Auxin response factor, putative	Singal transduction	890	8	0.00898876	13	0.0146067	**
contig1900	Auxin response factor, putative	Singal transduction	791	8	0.0101138	5	0.00632111	*
contig4455	Auxin-repressed 12.5 kDa protein, putative	Singal transduction	727	11	0.0151307	4	0.00550206	*
contig17192	auxin-responsive family protein	Singal transduction	923	26	0.028169	0	0		**
contig928	BAN (BANYULS); oxidoreductase		1514	51	0.0336856	28	0.0184941	**	**
contig12162	basic helix-loop-helix (bHLH) family protein		1556	11	0.00706941	9	0.00578406	*
contig11141	bel1 homeotic protein, putative		1785	12	0.00672269	15	0.00840336	**
contig2248	Beta-amylase, putative		2113	29	0.0137246	12	0.00567913	*
contig3281	beta-fructofuranosidase, putative		853	3	0.003517	5	0.00586166	*
contig12450	beta-fructofuranosidase, putative		752	16	0.0212766	5	0.00664894	*	*
contig1880	beta-galactosidase, putative		1668	30	0.0179856	4	0.00239808		*
contig5062	big map kinase/bmk, putative	Kinase	1911	23	0.0120356	12	0.00627943	*
contig6597	big map kinase/bmk, putative	Kinase	2457	38	0.015466	24	0.00976801	**
contig15737	big map kinase/bmk, putative	Kinase	683	17	0.0248902	2	0.00292826		**
contig181	BIN2 (BRASSINOSTEROID-INSENSITIVE 2); glycogen synthase kinase 3/ kinase/ protein kinase	Kinase	1671	12	0.00718133	16	0.0095751	**
contig11104	binding / protein transporter		871	16	0.0183697	2	0.00229621		*
contig8306	binding		1229	22	0.0179007	1	0.00081367		*
contig13698	binding		947	23	0.0242872	1	0.00105597		**
contig641	BIP1; ATP binding	Energy metabolism	2419	46	0.0190161	3	0.00124018		*
contig8644	Brain protein, putative		619	11	0.0177706	5	0.00807754	**	*
contig2717	BRASSINAZOLE-RESISTANT 1 protein, putative		1497	20	0.0133601	22	0.0146961	**
contig6046	BRASSINOSTEROID INSENSITIVE 1-associated receptor kinase 1		1547	31	0.0200388	4	0.00258565		*
contig17140	breast carcinoma amplified sequence, putative		539	20	0.0371058	0	0		**
contig10676	bromodomain-containing protein, putative		654	14	0.0214067	3	0.00458716		*
contig2380	bsu-protein phosphatase, putative		683	5	0.00732064	13	0.0190337	**
contig12951	BTB/POZ domain-containing protein		1075	27	0.0251163	2	0.00186047		**
contig6732	BTR1L (BINDING TO TOMV RNA 1L (LONG FORM)); nucleic acid binding		1362	10	0.00734214	10	0.00734214	**
contig11279	Bystin, putative		603	11	0.0182421	1	0.00165837		*
contig4785	BZO2H1; DNA binding / protein heterodimerization/ sequence-specific DNA binding / transcription factor		1506	31	0.0205843	0	0		*
contig2716	BZR1 (BRASSINAZOLE-RESISTANT 1); DNA binding / transcription regulator/ transcription repressor		1552	29	0.0186856	2	0.00128866		*
contig9192	CA2 (CARBONIC ANHYDRASE 2); carbonate dehydratase/ zinc ion binding		1143	21	0.0183727	3	0.00262467		*
contig8984	calcium binding protein/cast, putative		811	0	0	8	0.00986436	**
contig2969	calcium dependent protein kinase 18	Kinase	1611	38	0.0235878	1	0.000620732		**
contig2942	calcium dependent protein kinase 3	Kinase	1768	42	0.0237557	13	0.00735294	**	**
contig12226	calcium-binding protein, putative	Kinase	806	16	0.0198511	2	0.00248139		*
contig12901	calcium-binding protein, putative	Kinase	462	13	0.0281385	1	0.0021645		**
contig13013	calcium-dependent protein kinase, putative	Kinase	779	5	0.00641849	6	0.00770218	**
contig14481	catalytic		915	8	0.00874317	12	0.0131148	**
contig7526	catalytic, putative		1447	30	0.0207326	5	0.00345543		*
contig11868	Cationic peroxidase 2 precursor, putative		729	0	0	4	0.00548697	*
contig5271	CBS domain-containing protein		1953	51	0.0261137	1	0.000512033		**
contig10312	Cellulose synthase A catalytic subunit 3		2583	89	0.0344561	19	0.00735579	**	**
contig623	CER10; 3-oxo-5-alpha-steroid 4-dehydrogenase/ fatty acid elongase/ trans-2-enoyl-CoA reductase (NADPH)		1361	21	0.0154298	8	0.00587803	*
contig14907	chalcone isomerase		720	14	0.0194444	0	0		*
contig490	chalcone synthase		1493	67	0.0448761	27	0.0180844	**	**
contig8188	chaperone protein DNAj, putative		1722	18	0.010453	10	0.0058072	*
contig17322	Chitin-inducible gibberellin-responsive protein, putative		559	12	0.0214669	1	0.00178891		*
contig11470	chloride channel G		663	14	0.0211161	1	0.0015083		*
contig732	chlorophyll A/B binding protein, putative		1172	17	0.0145051	15	0.0127986	**
contig5847	chorismate mutase		569	2	0.00351494	5	0.00878735	**
contig14841	chromatin remodeling complex subunit		766	17	0.0221932	3	0.00391645		**
contig16842	chromatin remodeling complex subunit		908	16	0.0176211	10	0.0110132	**	*
contig14486	cinnamoyl CoA reductase-like protein		499	14	0.0280561	0	0		**
contig4874	cinnamyl alcohol dehydrogenase-like protein		1464	27	0.0184426	4	0.00273224		*
contig15462	CKI1 (CASEIN KINASE I); kinase/ protein serine/threonine kinase	Kinase	1025	2	0.00195122	10	0.0097561	**
contig7262	CLC-F (CHLORIDE CHANNEL F); ion channel/ voltage-gated chloride channel		1831	31	0.0169306	1	0.00054615		*
contig9048	Cl-channel clc-7		927	12	0.012945	7	0.00755124	**
contig14566	Cleft lip and palate transmembrane protein, putative		919	18	0.0195865	0	0		*
contig15405	Clp amino terminal domain-containing protein		993	14	0.0140987	7	0.00704935	**
contig2400	coatomer beta subunit, putative		2730	65	0.0238095	1	0.0003663		**
contig1818	coatomer gamma subunit, putative		1410	29	0.0205674	1	0.00070922		*
contig2404	coatomer protein complex, subunit beta 2 (beta prime), putative		1421	16	0.0112597	21	0.0147783	**
contig2293	coatomer protein epsilon subunit family protein / COPE family protein		1205	21	0.0174274	5	0.00414938		*
contig2294	coatomer protein epsilon subunit family protein / COPE family protein		1244	16	0.0128617	12	0.0096463	**
contig8063	Coatomer subunit beta, putative		1942	45	0.023172	4	0.00205973		**
contig5825	COP1-interacting protein-related		1087	32	0.0294388	3	0.00275989		**
contig4080	cop9 complex subunit 7a, putative		1328	20	0.0150602	20	0.0150602	**
contig50	copper ion binding protein, putative		827	15	0.0181378	3	0.00362757		*
contig14874	copper ion binding protein, putative		629	14	0.0222576	2	0.00317965		**
contig12996	CPSF73-I (CLEAVAGE AND POLYADENYLATION SPECIFICITY FACTOR 73-I); protein binding		1253	22	0.0175579	1	0.000798085		*
contig767	CUL4 (CULLIN4); protein binding / ubiquitin-protein ligase		1377	24	0.0174292	5	0.00363108		*
contig13716	cullin, putative		644	15	0.0232919	0	0		**
contig17062	Cyclic nucleotide-gated ion channel, putative		552	3	0.00543478	7	0.0126812	**
contig4586	CYP714A1; electron carrier/ heme binding / iron ion binding / monooxygenase/ oxygen binding		945	29	0.0306878	7	0.00740741	**	**
contig2961	cysteine protease inhibitor, putative		1003	30	0.0299103	3	0.00299103		**
contig1379	cysteine protease, putative		1301	18	0.0138355	17	0.0130669	**
contig1469	cysteine synthase, putative		591	9	0.0152284	5	0.00846024	**
contig2933	cysteine synthase, putative		1521	31	0.0203813	4	0.00262985		*
contig18291	CYTC-2 (cytochrome c-2); electron carrier/ heme binding / iron ion binding		805	15	0.0186335	3	0.00372671		*
contig1862	cytidine deaminase 1, 2, 7, putative		1573	31	0.0197076	2	0.00127146		*
contig2589	cytochrome B5 isoform 1, putative		760	3	0.00394737	5	0.00657895	*
contig540	cytochrome c oxidase subunit 1	Stress response	2450	40	0.0163265	15	0.00612245	*
contig4591	cytochrome P450	Stress response	1903	42	0.0220704	1	0.000525486		**
contig12388	cytochrome P450	Stress response	829	15	0.0180941	6	0.00723764	**	*
contig12930	cytochrome P450	Stress response	969	19	0.0196078	0	0		*
contig2409	cytochrome P450, putative	Stress response	1796	34	0.018931	8	0.00445434		*
contig7884	cytochrome P450, putative	Stress response	1712	80	0.046729	27	0.015771	**	**
contig8616	cytochrome P450, putative	Stress response	1680	39	0.0232143	1	0.000595238		**
contig17032	cytochrome P450, putative	Stress response	887	21	0.0236753	0	0		**
contig1210	cytochrome-c oxidase, putative	Stress response	602	14	0.0232558	0	0		**
contig2174	d-3-phosphoglycerate dehydrogenase, putative		2099	44	0.0209624	0	0		*
contig4466	DAG protein, chloroplast precursor, putative		1194	29	0.0242881	3	0.00251256		**
contig4803	dead box ATP-dependent RNA helicase, putative		2718	47	0.0172921	4	0.00147167		*
contig10332	DEAD/DEAH box helicase, putative (RH16)		1078	6	0.00556586	10	0.00927644	**
contig10469	Defective in cullin neddylation protein, putative		875	29	0.0331429	0	0		**
contig14870	DegP9 (DegP protease 9); catalytic/ protein binding / serine-type endopeptidase/ serine-type peptidase		829	18	0.0217129	0	0		*
contig956	dehydroascorbate reductase, putative		1040	6	0.00576923	8	0.00769231	**
contig2453	dehydroquinate dehydratase/ shikimate dehydrogenase		1975	42	0.0212658	2	0.00101266		*
contig4269	DER2.2 (DERLIN-2.2)		1229	21	0.0170871	2	0.00162734		*
contig8886	diphthine synthase, putative (DPH5)		1289	11	0.00853375	14	0.0108611	**
contig11521	DNA binding / transcription factor		1423	31	0.021785	2	0.00140548		*
contig2676	DNA binding protein, putative		1418	26	0.0183357	1	0.000705219		*
contig4883	DNA binding protein, putative		1592	27	0.0169598	0	0		*
contig9851	DNA binding protein, putative		1675	13	0.00776119	17	0.0101493	**
contig11416	DNA binding protein, putative		1156	35	0.0302768	0	0		**
contig17795	DNA binding protein, putative		732	21	0.0286885	2	0.00273224		**
contig13147	DNA-directed RNA polymerase III family protein		621	8	0.0128824	4	0.00644122	*
contig5781	DNAJ heat shock N-terminal domain-containing protein		1335	13	0.00973783	10	0.00749064	**
contig12743	Dof-type zinc finger domain-containing protein		952	21	0.0220588	0	0		**
contig16413	dolichol phosphate-mannose biosynthesis regulatory protein-related		591	16	0.0270728	3	0.00507614		**
contig2710	dormancy/auxin associated family protein		977	11	0.011259	14	0.0143296	**
contig7760	DOT2 (DEFECTIVELY ORGANIZED TRIBUTARIES 2)		605	17	0.0280992	0	0		**
contig6091	double-stranded DNA-binding family protein		756	17	0.0224868	1	0.00132275		**
contig4415	double-stranded RNA binding protein, putative		1718	33	0.0192084	4	0.00232829		*
contig7755	DSBA oxidoreductase family protein		618	13	0.0210356	1	0.00161812		*
contig1970	dtdp-glucose 4-6-dehydratase, putative		1301	26	0.0199846	1	0.00076864		*
contig2053	DYL1 (DORMANCY-ASSOCIATED PROTEIN-LIKE 1)		866	10	0.0115473	10	0.0115473	**
contig5217	early light-inducible protein		826	18	0.0217918	4	0.00484262		*
contig9674	ectonucleotide pyrophosphatase/phosphodiesterase, putative		521	16	0.0307102	8	0.0153551	**	**
contig12133	EDL2 (EID1-like 2)		659	16	0.0242792	4	0.0060698	*	**
contig3067	eif-1a, putative		824	11	0.0133495	5	0.00606796	*
contig575	elongation factor 1-alpha, putative		1724	36	0.0208817	5	0.00290023		*
contig584	elongation factor 1-alpha, putative		1700	57	0.0335294	15	0.00882353	**	**
contig2095	elongation factor 1-delta 1		980	19	0.0193878	5	0.00510204		*
contig5284	elongation factor tu, putative		943	16	0.0169671	1	0.00106045		*
contig8123	emb1027 (embryo defective 1027); ATP binding / aminoacyl-tRNA ligase/ arginine-tRNA ligase/ nucleotide binding	Energy metabolism	649	0	0	16	0.0246533	**
contig12957	emb2170 (embryo defective 2170)		989	12	0.0121335	6	0.00606673	*
contig3583	emb2742 (embryo defective 2742); CTP synthase/ catalytic		1621	15	0.00925355	9	0.00555213	*
contig16112	EMB2756		655	14	0.021374	0	0		*
contig14740	EMB2762 (EMBRYO DEFECTIVE 2762)		802	19	0.0236908	0	0		**
contig16581	endonuclease/exonuclease/phosphatase family protein		1111	22	0.019802	1	0.00090009		*
contig877	enolase, putative		1941	37	0.0190623	6	0.00309119		*
contig4743	epoxide hydrolase, putative		1213	22	0.0181369	0	0		*
contig5908	epoxide hydrolase, putative		1406	24	0.0170697	0	0		*
contig10435	erecta, putative		1150	22	0.0191304	3	0.0026087		*
contig5512	ERF5 (ETHYLENE RESPONSIVE ELEMENT BINDING FACTOR 5); DNA binding / transcription activator/ transcription factor		1040	19	0.0182692	1	0.000961538		*
contig13769	ESP1 (ENHANCED SILENCING PHENOTYPE 1)		962	4	0.004158	7	0.00727651	**
contig3088	esterase/lipase/thioesterase family protein		1288	28	0.0217391	6	0.00465839		*
contig8749	ETFBETA; electron carrier		944	23	0.0243644	0	0		**
contig10998	ethylene receptor 3	Singal transduction	617	6	0.00972447	4	0.00648298	*
contig1608	ethylene-insensitive 3a	Singal transduction	1266	13	0.0102686	11	0.00868878	**
contig6866	Ethylene-responsive transcription factor 1A, putative	Transcription factor	1101	19	0.017257	0	0		*
contig9739	Ethylene-responsive transcription factor, putative	Transcription factor	928	19	0.0204741	1	0.00107759		*
contig8800	ETR1 (ETHYLENE RESPONSE 1); ethylene binding / protein histidine kinase/ two-component response regulator	Transcription factor	629	12	0.0190779	0	0		*
contig5300	eukaryotic translation initiation factor 2B family protein / eIF-2B family protein	Transcription factor	1448	26	0.0179558	4	0.00276243		*
contig1320	eukaryotic translation initiation factor 2c, putative	Transcription factor	906	21	0.0231788	9	0.00993377	**	**
contig2084	eukaryotic translation initiation factor 3G / eIF3g	Transcription factor	1124	27	0.0240214	1	0.00088968		**
contig3631	eukaryotic translation initiation factor SUI1, putative	Transcription factor	609	9	0.0147783	9	0.0147783	**
contig2921	eukaryotic translation initiation factor-related	Transcription factor	672	4	0.00595238	4	0.00595238	*
contig4237	EXL2 (EXORDIUM LIKE 2)		1081	25	0.0231267	2	0.00185014		**
contig1308	EXL5 (EXORDIUM LIKE 5)		1311	23	0.0175439	11	0.00839054	**	*
contig15704	exocyst complex component sec3, putative		729	19	0.0260631	2	0.00274348		**
contig11737	exoribonuclease-related		777	18	0.023166	0	0		**
contig7488	expressed protein, putative		1673	31	0.0185296	9	0.00537956	*	*
contig14799	expressed protein, putative		1329	3	0.00225734	34	0.0255831	**
contig831	F3H (FLAVANONE 3-HYDROXYLASE); naringenin 3-dioxygenase		1706	32	0.0187573	10	0.00586166	*	*
contig4255	F8H (FRA8 HOMOLOG); catalytic		551	0	0	4	0.00725953	**
contig2826	f-actin capping protein alpha, putative		1470	40	0.0272109	7	0.0047619		**
contig6527	f-actin capping protein beta subunit, putative		1153	26	0.0225499	2	0.00173461		**
contig13653	F-box family protein		1060	18	0.0169811	17	0.0160377	**	*
contig2752	f-box family protein		721	0	0	5	0.00693481	*
contig4118	f-box family protein		912	24	0.0263158	8	0.00877193	**	**
contig11087	f-box family protein		663	14	0.0211161	0	0		*
contig13260	f-box family protein		648	17	0.0262346	1	0.00154321		**
contig13968	F-box family protein-related		553	2	0.00361664	8	0.0144665	**
contig11612	F-box/LRR-repeat protein, putative		1200	22	0.0183333	2	0.00166667		*
contig17382	fkbp-rapamycin associated protein, putative		532	6	0.0112782	8	0.0150376	**
contig15593	Flavonol synthase/flavanone 3-hydroxylase, putative		500	9	0.018	1	0.002		*
contig13314	Floral homeotic protein APETALA2, putative		1870	11	0.00588235	11	0.00588235	*
contig13095	fumarylacetoacetate hydrolase family protein		1101	19	0.017257	21	0.0190736	**	*
contig2847	GAMMA CAL1 (GAMMA CARBONIC ANHYDRASE LIKE 1); carbonate dehydratase		1183	20	0.0169062	5	0.00422654		*
contig7020	GAMMA-H2AX (GAMMA HISTONE VARIANT H2AX); DNA binding		703	15	0.0213371	0	0		*
contig936	GDSL-motif lipase/hydrolase family protein		1415	19	0.0134276	10	0.00706714	**
contig4869	GDSL-motif lipase/hydrolase family protein		732	13	0.0177596	2	0.00273224		*
contig18184	GH3 family protein		910	25	0.0274725	0	0		**
contig1255	Gibberellin 20 oxidase, putative	Singal transduction	627	17	0.0271132	1	0.0015949		**
contig14204	Gibberellin 2-beta-dioxygenase, putative	Singal transduction	1047	27	0.025788	1	0.00095511		**
contig15891	Glucan endo-1,3-beta-glucosidase precursor, putative	Energy metabolism	685	8	0.0116788	6	0.00875912	**
contig6255	glucan endo-1,3-beta-glucosidase-related	Energy metabolism	1230	31	0.0252033	4	0.00325203		**
contig11845	Glucosamine 6-phosphate N-acetyltransferase, putative	Energy metabolism	767	20	0.0260756	0	0		**
contig16757	glutamate binding	Energy metabolism	644	5	0.00776398	4	0.00621118	*
contig1910	glutamate decarboxylase, putative	Energy metabolism	1741	21	0.012062	13	0.00746697	**
contig9472	glutamyl-tRNA(Gln) amidotransferase, putative	Energy metabolism	1160	21	0.0181034	0	0		*
contig14594	glutaredoxin family protein	Energy metabolism	662	21	0.0317221	0	0		**
contig18008	glutathione peroxidase, putative	Energy metabolism	1016	24	0.023622	2	0.0019685		**
contig14228	glycine dehydrogenase, putative	Energy metabolism	1023	2	0.00195503	6	0.0058651	*
contig344	glycine-rich protein	Energy metabolism	1445	29	0.0200692	2	0.00138408		*
contig9106	glycine-rich RNA-binding protein, putative	Energy metabolism	755	26	0.0344371	0	0		**
contig16994	glycosyl hydrolase family 17 protein	Energy metabolism	740	11	0.0148649	5	0.00675676	*
contig17547	glycosyl hydrolase family protein 43	Energy metabolism	547	11	0.0201097	0	0		*
contig823	glycosyltransferase, CAZy family GT2	Energy metabolism	1111	18	0.0162016	7	0.00630063	*
contig10440	glycosyltransferase, CAZy family GT2	Energy metabolism	1624	33	0.0203202	2	0.00123153		*
contig1789	GRAS family transcription factor	Transcription factor	2005	42	0.0209476	0	0		*
contig2201	groes chaperonin, putative		1346	5	0.00371471	30	0.0222883	**
contig9169	GRX4 (GLUTAREDOXIN 4); metal ion binding		786	15	0.019084	1	0.00127226		*
contig12430	GTP-binding family protein		768	21	0.0273438	0	0		**
contig9766	guanylate kinase, putative	Kinase	664	13	0.0195783	1	0.00150602		*
contig13498	H(\+)-transporting atpase plant/fungi plasma membrane type, putative		729	5	0.00685871	5	0.00685871	*
contig6979	heat shock protein 70 (HSP70)-interacting protein, putative	Stress response	1595	27	0.0169279	2	0.00125392		*
contig9571	heat shock protein 70 (HSP70)-interacting protein, putative	Stress response	878	18	0.0205011	0	0		*
contig593	heat-shock protein, putative	Stress response	998	18	0.0180361	0	0		*
contig11602	heat-shock protein, putative	Stress response	909	16	0.0176018	0	0		*
contig5936	heavy-metal-associated domain-containing protein		654	18	0.0275229	5	0.00764526	**	**
contig5526	high-affinity nickel-transport family protein		1430	26	0.0181818	7	0.0048951		*
contig5527	high-affinity nickel-transport family protein		901	20	0.0221976	1	0.00110988		**
contig2839	histone 2		878	15	0.0170843	0	0		*
contig12165	histone 2		686	19	0.0276968	1	0.00145773		**
contig3832	histone acetyltransferase		630	4	0.00634921	22	0.0349206	**
contig918	histone H1		1484	27	0.0181941	5	0.00336927		*
contig3103	histone H2		747	18	0.0240964	3	0.00401606		**
contig713	histone H3		1281	6	0.00468384	30	0.0234192	**
contig6630	histone H3.2		733	14	0.0190996	1	0.00136426		*
contig1791	histone H4		726	13	0.0179063	0	0		*
contig1792	histone H4		519	23	0.044316	2	0.00385356		**
contig4104	histone H4		614	14	0.0228013	9	0.014658	**	**
contig5013	histone H4		637	12	0.0188383	1	0.00156986		*
contig12409	histone H4		495	11	0.0222222	1	0.0020202		**
contig7117	homeobox protein, putative		786	4	0.00508906	13	0.0165394	**
contig2764	HTA10; DNA binding		733	15	0.0204638	0	0		*
contig16943	HUB1 (HISTONE MONO-UBIQUITINATION 1); protein binding / protein homodimerization/ ubiquitin-protein ligase/ zinc ion binding		730	5	0.00684932	4	0.00547945	*
contig13649	hydrolase		1208	14	0.0115894	7	0.0057947	*
contig2569	hydroxycinnamoyl CoA shikimate/quinate hydroxycinnamoyltransferase		1373	34	0.0247633	4	0.00291333		**
contig815	hydroxyproline-rich glycoprotein family protein		2352	54	0.0229592	6	0.00255102		**
contig6242	hydroxyproline-rich glycoprotein family protein		886	0	0	18	0.020316	**
contig12463	IAA19 (INDOLE-3-ACETIC ACID INDUCIBLE 19); transcription factor	Transcription factor	832	2	0.00240385	10	0.0120192	**
contig1020	IAA9 (INDOLE-3-ACETIC ACID INDUCIBLE 9); transcription factor	Transcription factor	1043	37	0.0354746	2	0.00191755		**
contig529	IAR4; oxidoreductase, acting on the aldehyde or oxo group of donors, disulfide as acceptor / pyruvate dehydrogenase (acetyl-transferring)		1604	18	0.0112219	12	0.0074813	**
contig3615	IBR10 (INDOLE-3-BUTYRIC ACID RESPONSE 10); catalytic/ dodecenoyl-CoA delta-isomerase		1219	24	0.0196883	0	0		*
contig4364	importin alpha, putative		831	13	0.0156438	8	0.00962696	**
contig16563	Indole-3-acetic acid-induced protein ARG7, putative		867	1	0.0011534	8	0.00922722	**
contig1110	initiation factor 5a, putative		945	17	0.0179894	0	0		*
contig189	inorganic pyrophosphatase, putative		1287	16	0.012432	8	0.00621601	*
contig11248	integral membrane protein, putative		796	7	0.00879397	5	0.00628141	*
contig5994	integral membrane Yip1 family protein		980	17	0.0173469	1	0.00102041		*
contig15079	invertase/pectin methylesterase inhibitor family protein		784	18	0.0229592	0	0		**
contig8050	ISI1 (IMPAIRED SUCROSE INDUCTION 1); binding		1068	31	0.0290262	28	0.0262172	**	**
contig8234	isocitrate dehydrogenase, putative		1589	12	0.00755192	17	0.0106986	**
contig18200	ITN1 (INCREASED TOLERANCE TO NACL); protein binding		907	20	0.0220507	0	0		**
contig9314	JAZ1 (JASMONATE-ZIM-DOMAIN PROTEIN 1); protein binding		1588	29	0.018262	8	0.00503778		*
contig3063	jun activation domain binding protein, putative		1398	12	0.00858369	8	0.00572246	*
contig11105	kinesin heavy chain, putative	Kinase	716	12	0.0167598	14	0.0195531	**
contig15186	Kiwellin, putative		650	25	0.0384615	0	0		**
contig5202	KNAT6; DNA binding / transcription activator/ transcription factor		1225	22	0.0179592	2	0.00163265		*
contig7678	laccase, putative		858	18	0.020979	1	0.0011655		*
contig2849	lactoylglutathione lyase, putative / glyoxalase I, putative		884	27	0.030543	0	0		**
contig16050	lactoylglutathione lyase, putative		909	24	0.0264026	2	0.00220022		**
contig13254	LBD21 (LOB DOMAIN-CONTAINING PROTEIN 21)		620	15	0.0241935	0	0		**
contig7284	LEJ1 (LOSS OF THE TIMING OF ET AND JA BIOSYNTHESIS 1)		804	19	0.0236318	4	0.00497512		**
contig9636	leucine rich repeat-containing protein, putative		1147	21	0.0183086	4	0.00348736		*
contig13789	leucine-rich repeat family protein / protein kinase family protein		1063	18	0.0169332	1	0.000940734		*
contig10599	leucine-rich repeat family protein		1115	25	0.0224215	0	0		**
contig524	leucine-rich repeat transmembrane protein kinase, putative		1930	28	0.0145078	11	0.00569948	*
contig14247	leucine-rich repeat transmembrane protein kinase, putative		472	17	0.0360169	1	0.00211864		**
contig1763	leucoanthocyanidin reductase		930	8	0.00860215	7	0.00752688	**
contig1183	LHCB2.1; chlorophyll binding		1398	24	0.0171674	0	0		*
contig736	light-harvesting complex II protein Lhcb1	Energy metabolism	1018	50	0.0491159	22	0.021611	**	**
contig10715	LOH2 (LAG ONE HOMOLOGUE 2)		695	13	0.018705	7	0.0100719	**	*
contig12924	LOL1 (LSD ONE LIKE 1); DNA binding		778	14	0.0179949	2	0.00257069		*
contig4539	loricrin-related		920	2	0.00217391	9	0.00978261	**
contig1863	LTPG1 (GLYCOSYLPHOSPHATIDYLINOSITOL-ANCHORED LIPID PROTEIN TRANSFER 1)		821	14	0.0170524	2	0.00243605		*
contig6975	LysM domain GPI-anchored protein 1 precursor, putative		993	18	0.0181269	2	0.0020141		*
contig12524	macrophage migration inhibitory factor family protein / MIF family protein		799	9	0.0112641	14	0.0175219	**
contig18477	magnesium transporter CorA-like family protein (MGT1) (MRS2)		581	0	0	6	0.010327	**
contig3486	malate dehydrogenase, putative		1853	17	0.00917431	12	0.00647598	*
contig1926	malic enzyme, putative		2445	24	0.00981595	26	0.0106339	**
contig2868	MAML-4 (METHYLTHIOALKYLMALATE SYNTHASE-LIKE 4); 2-isopropylmalate synthase		998	28	0.0280561	0	0		**
contig7902	Mannose-P-dolichol utilization defect 1 protein, putative		991	15	0.0151362	20	0.0201816	**
contig10134	MAPKKK13; ATP binding / kinase/ protein kinase/ protein serine/threonine kinase		1343	27	0.0201042	0	0		*
contig11719	MEE67 (maternal effect embryo arrest 67); P-P-bond-hydrolysis-driven protein transmembrane transporter/ protein transporter		821	14	0.0170524	10	0.0121803	**	*
contig12306	metalloendopeptidase		805	15	0.0186335	1	0.00124224		*
contig4629	methyltransferase, putative		1445	40	0.0276817	1	0.000692042		**
contig13015	microsomal glutathione s-transferase, putative		690	21	0.0304348	0	0		**
contig9606	microtubule organization protein		860	26	0.0302326	0	0		**
contig11259	MIF4G domain-containing protein / MA3 domain-containing protein		809	10	0.0123609	10	0.0123609	**
contig724	MIPS2 (MYO-INOSITOL-1-PHOSTPATE SYNTHASE 2); binding / catalytic/ inositol-3-phosphate synthase		1943	38	0.0195574	18	0.00926402	**	*
contig11704	mitochondrial carrier protein, putative		1056	21	0.0198864	1	0.00094697		*
contig13844	mitochondrial carrier protein, putative		763	19	0.0249017	4	0.00524246		**
contig903	mitochondrial dicarboxylate carrier protein, putative		1775	33	0.0185915	19	0.0107042	**	*
contig2203	mitochondrial oxoglutarate/malate carrier protein, putative		1452	21	0.0144628	10	0.00688705	*
contig492	mitochondrial phosphate carrier protein, putative		1145	10	0.00873362	16	0.0139738	**
contig18288	MKS1 (MAP kinase substrate 1); protein binding	Kinase	803	15	0.01868	1	0.00124533		*
contig1321	MLP28 (MLP-LIKE PROTEIN 28)		909	15	0.0165017	7	0.00770077	**
contig1652	MLP28 (MLP-LIKE PROTEIN 28)		791	22	0.0278129	3	0.00379267		**
contig14613	molybdopterin cofactor sulfurase, putative		692	2	0.00289017	17	0.0245665	**
contig1326	monodehydroascorbate reductase, putative		1568	29	0.0184949	2	0.00127551		*
contig4336	Monoglyceride lipase, putative		1395	23	0.0164875	9	0.00645161	*
contig8983	mRNA capping enzyme family protein		1110	4	0.0036036	6	0.00540541	*
contig3599	mta/sah nucleosidase, putative		1453	27	0.0185822	8	0.00550585	*	*
contig4221	mtACP2 (mitochondrial acyl carrier protein 2); acyl carrier/ metal ion binding		771	16	0.0207523	0	0		*
contig2119	MTHSC70-2 (MITOCHONDRIAL HSP70 2); ATP binding		502	9	0.0179283	0	0		*
contig2904	multidrug resistance protein ABC transporter family		2768	89	0.0321532	1	0.000361272		**
contig1544	MVA1; acetyl-CoA C-acetyltransferase/ hydroxymethylglutaryl-CoA synthase	Energy metabolism	1816	32	0.0176211	3	0.00165198		*
contig2733	myb family transcription factor	Transcription factor	1662	28	0.0168472	10	0.00601685	*
contig15263	myb family transcription factor	Transcription factor	788	19	0.0241117	0	0		**
contig5628	MYC2; DNA binding / transcription activator/ transcription factor	Transcription factor	2206	41	0.0185857	8	0.00362647		*
contig6280	NAC domain protein, IPR003441	Transcription factor	787	20	0.025413	2	0.0025413		**
contig1729	NAD dependent epimerase/dehydratase, putative	Transcription factor	1505	27	0.0179402	5	0.00332226		*
contig7881	NADH dehydrogenase subunit K	Stress response	1470	26	0.0176871	0	0		*
contig4261	NADH dehydrogenase, putative	Stress response	1018	30	0.0294695	8	0.00785855	**	**
contig8448	NADH-ubiquinone oxidoreductase 24 kD subunit, putative	Stress response	1051	3	0.00285442	10	0.00951475	**
contig4329	NADH-ubiquinone oxidoreductase-related	Stress response	758	13	0.0171504	1	0.00131926		*
contig13851	NADH-ubiquinone oxidoreductase-related	Stress response	590	18	0.0305085	3	0.00508475		**
contig2759	NADP-dependent oxidoreductase, putative	Stress response	1472	27	0.0183424	4	0.00271739		*
contig14789	nascent polypeptide associated complex alpha subunit, putative		507	8	0.0157791	4	0.00788955	**
contig13837	NCED4 (NINE-CIS-EPOXYCAROTENOID DIOXYGENASE 4)		922	9	0.00976139	9	0.00976139	**
contig7898	nitrate transporter (NTP2)		1320	8	0.00606061	7	0.00530303	*
contig11433	nodulin MtN3 family protein		952	22	0.0231092	4	0.00420168		**
contig16366	NPH3 (NON-PHOTOTROPIC HYPOCOTYL 3); protein binding / signal transducer		969	14	0.0144479	9	0.00928793	**
contig3838	NPQ4 (NONPHOTOCHEMICAL QUENCHING); chlorophyll binding / xanthophyll binding		1048	35	0.0333969	6	0.00572519	*	**
contig5514	NRP2 (NAP1-RELATED PROTEIN 2); DNA binding / chromatin binding / histone binding		856	23	0.0268692	3	0.00350467		**
contig14957	nuclear transport factor 2 (NTF2) family protein / RNA recognition motif (RRM)-containing protein		884	18	0.020362	1	0.00113122		*
contig5870	nuclear transport factor, putative		711	13	0.0182841	0	0		*
contig3999	nucleic acid binding protein, putative		1249	22	0.0176141	0	0		*
contig5880	nucleic acid binding protein, putative		1838	35	0.0190424	1	0.00054407		*
contig14215	nucleic acid binding protein, putative		849	8	0.00942285	12	0.0141343	**
contig16635	nucleic acid binding protein, putative		851	18	0.0211516	1	0.00117509		*
contig6076	nucleotide binding		982	19	0.0193483	2	0.00203666		*
contig10005	nucleotide binding protein, putative		1313	23	0.0175171	2	0.00152323		*
contig3825	octicosapeptide/Phox/Bem1p (PB1) domain-containing protein		821	22	0.0267966	5	0.00609013	*	**
contig16888	OEP80 (OUTER ENVELOPE PROTEIN OF 80 KDA)		886	18	0.020316	0	0		*
contig16394	OFP17 (ARABIDOPSIS THALIANA OVATE FAMILY PROTEIN 17)		609	12	0.0197044	0	0		*
contig8434	oligopeptide transporter OPT family		762	23	0.0301837	0	0		**
contig1911	omega-6 desaturase, endoplasmic reticulum		1709	31	0.0181393	5	0.00292569		*
contig7169	o-sialoglycoprotein endopeptidase, putative		1421	27	0.0190007	4	0.00281492		*
contig617	Osmotin precursor, putative		453	11	0.0242826	1	0.00220751		**
contig5109	oxidoreductase, zinc-binding dehydrogenase family protein		555	10	0.018018	1	0.0018018		*
contig1892	Oxygen-evolving enhancer protein 3, chloroplast precursor, putative		874	15	0.0171625	1	0.00114416		*
contig15850	P5CS1 (DELTA1-PYRROLINE-5-CARBOXYLATE SYNTHASE 1); delta1-pyrroline-5-carboxylate synthetase		666	16	0.024024	0	0		**
contig4573	PAD4 (PHYTOALEXIN DEFICIENT 4); lipase/ protein binding / triacylglycerol lipase		575	17	0.0295652	0	0		**
contig10338	PAF1 complex component		646	9	0.0139319	7	0.0108359	**
contig7471	PAP1 (PHYTOCHROME-ASSOCIATED PROTEIN 1); transcription factor	Transcription factor	1209	26	0.0215054	3	0.00248139		*
contig13275	paramyosin-related		1314	25	0.0190259	3	0.00228311		*
contig2911	Patellin-6, putative		1619	31	0.0191476	3	0.001853		*
contig221	PDF1 (PROTODERMAL FACTOR 1)		1471	22	0.0149558	21	0.014276	**
contig6481	Pectate lyase precursor, putative		1204	23	0.019103	3	0.00249169		*
contig15628	Pectate lyase precursor, putative		550	1	0.00181818	3	0.00545455	*
contig14476	pectinesterase family protein		805	27	0.0335404	2	0.00248447		**
contig10546	pentatricopeptide (PPR) repeat-containing protein		940	18	0.0191489	3	0.00319149		*
contig14728	pentatricopeptide (PPR) repeat-containing protein		1011	19	0.0187933	2	0.00197824		*
contig9188	pentatricopeptide repeat-containing protein, putative		1148	24	0.0209059	3	0.00261324		*
contig601	peptidyl-prolyl cis-trans isomerase h, ppih, putative		847	5	0.00590319	6	0.00708383	**
contig10937	peptidyl-prolyl cis-trans isomerase, putative		1169	25	0.0213858	1	0.000855432		*
contig6156	peroxidase, putative		1136	0	0	6	0.00528169	*
contig12251	peroxidase, putative		877	15	0.0171038	1	0.00114025		*
contig705	PGK (PHOSPHOGLYCERATE KINASE); phosphoglycerate kinase		1728	51	0.0295139	11	0.00636574	*	**
contig7155	PGP1 (PHOSPHATIDYLGLYCEROLPHOSPHATE SYNTHASE 1); CDP-alcohol phosphatidyltransferase/ CDP-diacylglycerol-glycerol-3-phosphate 3-phosphatidyltransferase		1474	21	0.0142469	8	0.00542741	*
contig7505	phenazine biosynthesis protein, putative		1184	29	0.0244932	5	0.00422297		**
contig328	phenylcoumaran benzylic ether reductase 7		1191	22	0.0184719	8	0.00671704	*	*
contig9894	Phosphatidylcholine: Diacylglycerol Acyltransferase		842	5	0.00593824	5	0.00593824	*
contig2384	phosphoglycerate kinase, putative		2229	29	0.0130103	20	0.00897263	**
contig2020	Photosystem II 10 kDa polypeptide, chloroplast precursor, putative		698	12	0.017192	2	0.00286533		*
contig91	PIP3 (PLASMA MEMBRANE INTRINSIC PROTEIN 3); water channel		1224	47	0.0383987	21	0.0171569	**	**
contig247	PIP3 (PLASMA MEMBRANE INTRINSIC PROTEIN 3); water channel		1233	53	0.0429846	14	0.0113544	**	**
contig6322	plant ubiquilin, putative		1844	32	0.0173536	3	0.0016269		*
contig3668	PMEPCRF (PECTIN METHYLESTERASE PCR FRAGMENT F); pectinesterase		1027	15	0.0146056	10	0.0097371	**
contig13866	Pollen-specific protein SF3, putative		714	13	0.0182073	1	0.00140056		*
contig8075	polyadenylate-binding protein, putative		1199	24	0.0200167	2	0.00166806		*
contig412	polyubiquitin containing 7 ubiquitin monomers		1198	49	0.0409015	10	0.00834725	**	**
contig2615	porin/voltage-dependent anion-selective channel protein		1256	25	0.0199045	5	0.00398089		*
contig3956	porin/voltage-dependent anion-selective channel protein		451	2	0.00443459	4	0.00886918	**
contig9720	porin/voltage-dependent anion-selective channel protein		1236	13	0.0105178	11	0.00889968	**
contig4820	precursor of carboxylase h-protein 4, glycine decarboxylase complex		708	13	0.0183616	0	0		*
contig938	PREDICTED: metallothionein-like protein-like isoform 3		513	17	0.0331384	0	0		**
contig4271	PREDICTED: similar to 3-methyladenine DNA glycosylase, putative; 31680-30045		1585	28	0.0176656	1	0.000630915		*
contig10138	PREDICTED: similar to 60S ribosomal protein L29		518	16	0.030888	2	0.003861		**
contig975	PREDICTED: similar to ADP,ATP carrier protein, mitochondrial		1624	35	0.0215517	12	0.00738916	**	*
contig402	PREDICTED: similar to ADP-ribosylation factor		942	1	0.00106157	6	0.00636943	*
contig3585	PREDICTED: similar to AGAMOUS-like MADS-box protein		1194	22	0.0184255	2	0.00167504		*
contig888	PREDICTED: similar to AT4g27960		1161	14	0.0120586	10	0.00861326	**
contig896	PREDICTED: similar to AT4g27960		950	10	0.0105263	10	0.0105263	**
contig11379	PREDICTED: similar to AT5g65000/MXK3_23		825	18	0.0218182	3	0.00363636		**
contig87	PREDICTED: similar to expansin		1176	37	0.0314626	17	0.0144558	**	**
contig8959	PREDICTED: similar to F2D10.18		767	18	0.0234681	3	0.00391134		**
contig11556	PREDICTED: similar to guanine nucleotide regulatory protein		1555	8	0.00514469	15	0.0096463	**
contig124	PREDICTED: similar to nad9		1664	22	0.0132212	9	0.00540865	*
contig407	PREDICTED: similar to nad9		1272	23	0.0180818	0	0		*
contig13904	PREDICTED: similar to Nod26-like protein, partial		914	3	0.00328228	13	0.0142232	**
contig15071	PREDICTED: similar to Os02g0125100		778	24	0.0308483	1	0.00128535		**
contig10866	PREDICTED: similar to PBC1 (20S proteasome beta subunit C1); peptidase isoform 1		1087	17	0.0156394	6	0.00551978	*
contig153	PREDICTED: similar to polyubiquitin		1673	50	0.0298864	25	0.0149432	**	**
contig15719	PREDICTED: similar to protein kinase family protein		658	23	0.0349544	0	0		**
contig6402	PREDICTED: similar to putative 60S ribosomal protein L39		564	10	0.0177305	2	0.0035461		*
contig7275	PREDICTED: similar to putative calcium-dependent protein kinase CPK1 adapter protein 2		1671	32	0.0191502	12	0.00718133	**	*
contig10562	PREDICTED: similar to putative iojap protein		1157	28	0.0242005	4	0.00345722		**
contig9578	PREDICTED: similar to Rac-like GTP-binding protein RAC2		762	14	0.0183727	7	0.00918635	**	*
contig10592	PREDICTED: similar to splicing factor-like protein		1128	15	0.0132979	8	0.0070922	**
contig13929	PREDICTED: similar to vacuolar invertase 2, GIN2 isoform 1		772	28	0.0362694	1	0.00129534		**
contig11004	PREDICTED: small basic intrinsic protein 1		1003	27	0.0269192	3	0.00299103		**
contig4802	prephenate dehydratase, putative		1539	25	0.0162443	44	0.02859	**
contig13067	proline-rich family protein		957	20	0.0208986	5	0.00522466		*
contig9809	proline-rich spliceosome-associated (PSP) family protein		920	17	0.0184783	4	0.00434783		*
contig9195	proteasome inhibitor-related		1286	22	0.0171073	2	0.00155521		*
contig4445	Proteasome maturation protein, putative		943	18	0.019088	7	0.00742312	**	*
contig3369	proteasome subunit beta type 7,10, putative		1172	24	0.0204778	2	0.00170648		*
contig11278	protein arginine N-methyltransferase 6		985	35	0.035533	1	0.00101523		**
contig18114	protein binding		1069	5	0.00467727	7	0.00654818	*
contig8484	protein binding protein, putative		1138	13	0.0114236	7	0.00615114	*
contig9924	protein binding protein, putative		1196	36	0.0301003	6	0.00501672		**
contig11563	protein binding protein, putative		1524	28	0.0183727	1	0.000656168		*
contig2091	protein disulfide isomerase, putative		2003	35	0.0174738	3	0.00149775		*
contig5223	Protein kinase APK1A, chloroplast precursor, putative	Kinase	1031	20	0.0193986	4	0.00387973		*
contig17047	Protein kinase APK1B, chloroplast precursor, putative	Kinase	647	22	0.0340031	0	0		**
contig966	protein kinase family protein	Kinase	1231	22	0.0178716	10	0.00812348	**	*
contig10972	protein kinase family protein	Kinase	975	24	0.0246154	0	0		**
contig13000	protein kinase family protein		736	17	0.0230978	0	0		**
contig15198	protein phosphatase 2a, regulatory subunit, putative		567	12	0.021164	0	0		*
contig3652	protein phosphatase 2C, putative / PP2C, putative		1692	42	0.0248227	2	0.00118203		**
contig4244	protein phosphatase 2c, putative		1770	32	0.0180791	2	0.00112994		*
contig9194	protein phosphatase 2c, putative		1511	43	0.028458	0	0		**
contig10982	protein phosphatase 2c, putative		1355	27	0.0199262	1	0.000738007		*
contig2440	protein phsophatase-2a, putative		635	13	0.0204724	0	0		*
contig15649	Protein THYLAKOID FORMATION1, chloroplast precursor, putative		650	17	0.0261538	1	0.00153846		**
contig14818	protein transporter, putative		584	17	0.0291096	0	0		**
contig4394	PSAG (PHOTOSYSTEM I SUBUNIT G)		942	8	0.00849257	6	0.00636943	*
contig10637	ptm1, putative		1117	24	0.0214861	0	0		*
contig10674	ptm1, putative		920	19	0.0206522	0	0		*
contig7949	purine permease, putative		2090	14	0.00669856	22	0.0105263	**
contig4684	putative cytidine deaminase		862	16	0.0185615	0	0		*
contig5597	PUX1 (PLANT UBX DOMAIN-CONTAINING PROTEIN 1)		1242	20	0.0161031	8	0.00644122	*
contig2704	pyroglutamyl-peptidase I, putative		1027	14	0.0136319	9	0.00876339	**
contig2737	pyruvate decarboxylase, putative		2365	47	0.0198732	4	0.00169133		*
contig10197	radical SAM domain-containing protein / TRAM domain-containing protein		1169	33	0.0282293	4	0.00342173		**
contig1094	ran binding protein, putative		1193	22	0.0184409	4	0.00335289		*
contig1095	ran binding protein, putative		1215	11	0.0090535	14	0.0115226	**
contig1173	RAN2; GTP binding / GTPase/ protein binding		1105	22	0.0199095	6	0.00542986	*	*
contig5980	RAP2.12; DNA binding / transcription factor	Transcription factor	1515	40	0.0264026	5	0.00330033		**
contig971	receptor for activated protein kinase C, putative		1272	24	0.0188679	2	0.00157233		*
contig2566	Receptor protein kinase CLAVATA1 precursor, putative	Kinase	2090	41	0.0196172	17	0.00813397	**	*
contig2109	receptor protein kinase, putative	Kinase	709	16	0.022567	6	0.00846262	**	**
contig6367	ribosomal protein L18 family protein		956	17	0.0177824	5	0.00523013		*
contig5765	ribosomal protein l7ae, putative		756	12	0.015873	4	0.00529101	*
contig14066	ribosomal protein S1		681	14	0.020558	0	0		*
contig8455	ribosomal protein S3		1942	7	0.00360453	12	0.0061792	*
contig4950	ribosome biogenesis regulatory protein (RRS1) family protein		566	7	0.0123675	6	0.0106007	**
contig143	ribulose bisphosphate carboxylase small chain 2B / RuBisCO small subunit 2B (RBCS-2B) (ATS2B)		1332	10	0.00750751	21	0.0157658	**
contig8866	ring finger protein, putative		1542	27	0.0175097	13	0.00843061	**	*
contig11529	ring finger protein, putative		746	7	0.00938338	6	0.0080429	**
contig12741	ring finger protein, putative		789	18	0.0228137	0	0		**
contig13529	ring finger protein, putative		881	16	0.0181612	8	0.00908059	**	*
contig2936	RNA and export factor-binding protein, putative		1446	26	0.0179806	20	0.0138313	**	*
contig12387	RNA binding / nucleic acid binding / nucleotide binding		1246	13	0.0104334	9	0.00722311	**
contig7263	RNA binding / nucleic acid binding		1777	36	0.0202589	8	0.00450197		*
contig11315	RNA binding protein, putative		789	18	0.0228137	4	0.00506971		**
contig1458	RNA lariat debranching enzyme, putative		1886	29	0.0153765	32	0.0169671	**
contig5408	RNA polymerase-associated protein RTF1, putative		2256	39	0.0172872	1	0.000443262		*
contig2775	RNA recognition motif (RRM)-containing protein		1540	34	0.0220779	4	0.0025974		**
contig8499	RNA recognition motif (RRM)-containing protein		1222	14	0.0114566	8	0.00654664	*
contig2045	RNA-binding protein, putative		1264	23	0.0181962	1	0.000791139		*
contig2046	RNA-binding protein, putative		1583	38	0.0240051	2	0.00126342		**
contig5629	RNA-binding protein, putative		1539	27	0.0175439	4	0.00259909		*
contig6699	RNA-binding protein, putative		876	16	0.0182648	0	0		*
contig14576	RNA-dependent RNA polymerase, putative		387	3	0.00775194	3	0.00775194	**
contig13992	rnf5, putative		544	14	0.0257353	0	0		**
contig6510	RNS1 (RIBONUCLEASE 1); endoribonuclease/ ribonuclease		638	22	0.0344828	0	0		**
contig2841	RNS2 (RIBONUCLEASE 2); RNA binding / endoribonuclease/ ribonuclease T2		1101	20	0.0181653	2	0.00181653		*
contig12600	Rop guanine nucleotide exchange factor, putative		1089	22	0.020202	4	0.00367309		*
contig8442	ROP1 (RHO-RELATED PROTEIN FROM PLANTS 1); GTP binding / GTPase activating protein binding / GTPase/ protein binding		1155	7	0.00606061	8	0.00692641	*
contig12247	ROP1 (RHO-RELATED PROTEIN FROM PLANTS 1); GTP binding / GTPase activating protein binding / GTPase/ protein binding		1303	24	0.018419	30	0.0230238	**	*
contig10071	RPA2 (REPLICON PROTEIN A2); protein binding		1206	15	0.0124378	8	0.0066335	*
contig3309	RPE; catalytic/ ribulose-phosphate 3-epimerase		938	2	0.0021322	11	0.0117271	**
contig7923	RPL12-C (ribosomal protein l12-c); structural constituent of ribosome		799	14	0.0175219	0	0		*
contig496	s-adenosylmethionine synthetase 1		1513	31	0.0204891	13	0.0085922	**	*
contig498	s-adenosylmethionine synthetase, putative		772	3	0.00388601	5	0.00647668	*
contig500	s-adenosylmethionine synthetase, putative		1745	27	0.0154728	16	0.00916905	**
contig3161	S-adenosylmethionine-dependent methyltransferase, putative		1342	8	0.00596125	11	0.00819672	**
contig8763	SAUR family protein		722	15	0.0207756	16	0.0221607	**	*
contig11891	SBP2 (SELENIUM-BINDING PROTEIN 2); selenium binding		725	14	0.0193103	2	0.00275862		*
contig795	SDH2-2; electron carrier/ succinate dehydrogenase		1053	26	0.0246914	1	0.000949668		**
contig2912	SEC14 cytosolic factor family protein / phosphoglyceride transfer family protein		635	12	0.0188976	0	0		*
contig12586	sec34-like family protein		833	21	0.0252101	0	0		**
contig14028	sec61 gamma subunit, putative		738	8	0.0108401	5	0.00677507	*
contig14275	SEH1H; nucleotide binding		932	21	0.0225322	1	0.00107296		**
contig5012	serine hydroxymethyltransferase 4		817	19	0.0232558	1	0.00122399		**
contig9137	serine/threonine protein kinase PBS1		1227	20	0.0162999	12	0.00977995	**
contig9719	serine/threonine protein kinase PBS1		670	20	0.0298507	4	0.00597015	*	**
contig5111	serine/threonine protein kinase, putative		1999	49	0.0245123	0	0		**
contig5226	Serine/threonine-protein kinase SAPK10, putative		1843	13	0.00705372	10	0.00542594	*
contig5206	serine/threonine-protein kinase SNT7		910	19	0.0208791	2	0.0021978		*
contig1429	serine-threonine protein kinase, plant-type, putative		1609	28	0.0174021	7	0.00435053		*
contig6149	serine-threonine protein kinase, plant-type, putative		1304	30	0.0230061	0	0		**
contig2216	serpin, putative / serine protease inhibitor, putative		1560	32	0.0205128	14	0.00897436	**	*
contig11899	seryl-tRNA synthetase, putative		1009	19	0.0188305	0	0		*
contig2722	SHD (SHEPHERD); ATP binding / unfolded protein binding		969	26	0.0268318	15	0.0154799	**	**
contig11111	shikimate dehydrogenase, putative		841	16	0.019025	0	0		*
contig10691	short-chain dehydrogenase, putative		1308	4	0.0030581	13	0.00993884	**
contig4090	short-chain dehydrogenase/reductase (SDR) family protein		1173	32	0.0272805	2	0.00170503		**
contig11348	signal recognition particle binding		1149	20	0.0174064	4	0.00348129		*
contig8086	single-stranded DNA-binding protein, ssb, putative		1175	21	0.0178723	3	0.00255319		*
contig10470	siroheme uroporphyrinogen methyltransferase1		874	18	0.020595	7	0.00800915	**	*
contig10642	skip-2, putative		569	10	0.0175747	1	0.00175747		*
contig4292	SLT1 (sodium- and lithium-tolerant 1)		1207	22	0.018227	0	0		*
contig10079	SLY1 (SLEEPY1)		752	15	0.0199468	3	0.00398936		*
contig13415	small heat-shock protein, putative		881	17	0.0192963	0	0		*
contig9359	small multi-drug export protein		1128	20	0.0177305	3	0.00265957		*
contig6471	Small nuclear ribonucleoprotein E, putative		612	14	0.0228758	0	0		**
contig12233	small nuclear ribonucleoprotein sm d1, putative		666	16	0.024024	0	0		**
contig13943	small nuclear ribonucleoprotein, putative / snRNP, putative / Sm protein, putative		680	12	0.0176471	2	0.00294118		*
contig12294	sodium/calcium exchanger family protein / calcium-binding EF hand family protein		1324	12	0.00906344	8	0.0060423	*
contig13950	Sodium/potassium/calcium exchanger 6 precursor, putative		1057	18	0.0170293	5	0.00473037		*
contig14607	SP1L, putative	Transcription factor	682	16	0.0234604	1	0.00146628		**
contig9727	SPC98 (SPINDLE POLE BODY COMPONENT 98); tubulin binding		601	15	0.0249584	0	0		**
contig13634	SPT42 (SPT4 HOMOLOG 2); positive transcription elongation factor/ zinc ion binding	Transcription factor	734	29	0.0395095	4	0.00544959	*	**
contig4073	Squamosa promoter-binding protein, putative	Transcription factor	1930	13	0.00673575	11	0.00569948	*
contig2963	SRF3 (STRUBBELIG-RECEPTOR FAMILY 3); ATP binding / kinase/ protein serine/threonine kinase		1079	23	0.021316	16	0.0148285	**	*
contig15757	structural constituent of ribosome		658	12	0.0182371	2	0.00303951		*
contig10575	structural molecule, putative		945	17	0.0179894	6	0.00634921	*	*
contig14037	structural molecule, putative		894	16	0.0178971	3	0.0033557		*
contig17707	sugar transporter, putative		830	16	0.0192771	0	0		*
contig11726	Sulfate/thiosulfate import ATP-binding protein cysA, putative		1357	13	0.00957996	15	0.0110538	**
contig11791	Surfeit locus protein, putative		723	15	0.0207469	0	0		*
contig160	SUS1 (SUCROSE SYNTHASE 1); UDP-glycosyltransferase/ sucrose synthase		2604	51	0.0195853	15	0.00576037	*	*
contig1612	SVL2 (SHV3-LIKE 2); glycerophosphodiester phosphodiesterase/ kinase		2696	50	0.018546	4	0.00148368		*
contig3294	syntaxin, plant, putative		926	16	0.0172786	3	0.00323974		*
contig9395	syntaxin, putative		683	14	0.0204978	2	0.00292826		*
contig1390	SYP121 (SYNTAXIN OF PLANTS 121); SNAP receptor/ protein anchor		1744	31	0.0177752	3	0.00172018		*
contig4560	tetrahydrofolate dehydrogenase/cyclohydrolase, putative		1305	26	0.0199234	1	0.000766284		*
contig2612	Thioredoxin H-type, putative		501	10	0.0199601	0	0		*
contig14984	thioredoxin X		900	19	0.0211111	3	0.00333333		*
contig9260	threonine synthase, putative		877	8	0.00912201	14	0.0159635	**
contig1852	TMS membrane family protein / tumour differentially expressed (TDE) family protein		956	2	0.00209205	15	0.0156904	**
contig14157	Tocopherol cyclase, chloroplast precursor, putative		862	13	0.0150812	11	0.012761	**
contig9452	TOM6 (translocase of the outer mitochondrial membrane 6)		597	2	0.00335008	4	0.00670017	*
contig4205	TON1A (TONNEAU 1)		1156	21	0.0181661	4	0.00346021		*
contig15431	TPX1 (thioredoxin-dependent peroxidase 1); antioxidant/ oxidoreductase		811	17	0.0209618	1	0.00123305		*
contig964	trans-cinnamate 4-monooxygenase		1027	9	0.00876339	8	0.00778968	**
contig965	trans-cinnamate 4-monooxygenase		1788	35	0.0195749	16	0.00894855	**	*
contig17545	transcription cofactor, putative	Transcription factor	879	16	0.0182025	0	0		*
contig11202	transcription factor	Transcription factor	770	16	0.0207792	0	0		*
contig13315	transcription factor	Transcription factor	844	8	0.00947867	5	0.00592417	*
contig17256	transcription factor	Transcription factor	539	5	0.00927644	4	0.00742115	**
contig7050	Transcription factor TGA7, putative	Transcription factor	1606	4	0.00249066	21	0.013076	**
contig1916	transcription factor, putative	Transcription factor	1830	17	0.00928962	17	0.00928962	**
contig3107	transcription factor, putative	Transcription factor	1550	24	0.0154839	23	0.0148387	**
contig5691	transcription factor, putative	Transcription factor	2808	55	0.0195869	2	0.000712251		*
contig12303	transcription factor, putative	Transcription factor	680	16	0.0235294	0	0		**
contig12240	transcription initiation factor IIF alpha subunit (TFIIF-alpha) family protein	Transcription factor	1029	21	0.0204082	2	0.00194363		*
contig5033	transducin family protein / WD-40 repeat family protein		1266	21	0.0165877	11	0.00868878	**
contig6360	transducin family protein / WD-40 repeat family protein		1351	12	0.00888231	11	0.00814212	**
contig18176	transferase, putative		646	13	0.0201238	2	0.00309598		*
contig7750	transferase, transferring glycosyl groups		809	18	0.0222497	6	0.00741656	**	**
contig3544	translation factor sui1, putative		801	18	0.0224719	5	0.0062422	*	**
contig8930	translation initiation factor if-2, putative	Transcription factor	791	16	0.0202276	3	0.00379267		*
contig5924	translocon-associated protein, beta subunit precursor, putative		914	19	0.0207877	8	0.00875274	**	*
contig3069	Transmembrane protein TPARL, putative		1445	15	0.0103806	8	0.00553633	*
contig14571	TRANSPORT INHIBITOR RESPONSE 1 protein, putative		932	34	0.0364807	0	0		**
contig2984	trehalose-6-phosphate synthase, putative		1917	36	0.0187793	3	0.00156495		*
contig13207	TRFL7 (TRF-LIKE 7); DNA binding / transcription factor		975	20	0.0205128	2	0.00205128		*
contig13752	triacylglycerol lipase, putative		961	7	0.00728408	6	0.0062435	*
contig17773	tRNA-dihydrouridine synthase, putative		955	22	0.0230366	0	0		**
contig3432	TSD2 (TUMOROUS SHOOT DEVELOPMENT 2); methyltransferase		1429	32	0.0223933	1	0.00069979		**
contig2481	TT5 (TRANSPARENT TESTA 5); chalcone isomerase		1054	19	0.0180266	4	0.00379507		*
contig429	TUB8; structural constituent of cytoskeleton		1645	30	0.0182371	2	0.00121581		*
contig305	tubulin beta chain, putative		577	2	0.0034662	5	0.00866551	**
contig25	tubulin, beta chain		1717	11	0.00640652	16	0.00931858	**
contig13812	U1 small nuclear ribonucleoprotein 70 kDa, putative		645	18	0.027907	0	0		**
contig4373	U2 snrnp auxiliary factor, small subunit, putative		1408	28	0.0198864	4	0.00284091		*
contig11767	U3 small nucleolar RNA-associated protein, putative		1504	29	0.0192819	0	0		*
contig1669	UBC13 (ubiquitin-conjugating enzyme 13); ubiquitin-protein ligase		839	18	0.0214541	4	0.00476758		*
contig7122	ubiquinol-cytochrome C reductase complex 7.8 kDa protein, putative / mitochondrial hinge protein, putative		695	16	0.0230216	6	0.00863309	**	**
contig10708	ubiquinol-cytochrome C reductase complex ubiquinone-binding protein, putative / ubiquinol-cytochrome C reductase complex 8.2 kDa protein, putative		409	3	0.00733496	3	0.00733496	**
contig12735	ubiquinone biosynthesis protein, putative		1206	28	0.0232172	3	0.00248756		**
contig1177	ubiquitin-conjugating enzyme E2-17 kDa		941	7	0.00743889	13	0.0138151	**
contig98	ubiquitin-conjugating enzyme rad6, putative		1150	29	0.0252174	4	0.00347826		**
contig1179	ubiquitin-conjugating enzyme, putative		991	17	0.0171544	3	0.00302725		*
contig4571	ubiquitin-protein ligase, putative		1902	33	0.0173502	0	0		*
contig5076	ubiquitin-protein ligase, putative		588	20	0.0340136	2	0.00340136		**
contig6505	ubiquitin-protein ligase, putative		933	33	0.0353698	0	0		**
contig13565	ubiquitin-protein ligase, putative		450	26	0.0577778	1	0.00222222		**
contig14506	ubiquitin-protein ligase, putative		825	8	0.00969697	5	0.00606061	*
contig6178	UDP-glucuronosyltransferase, putative		1220	28	0.0229508	3	0.00245902		**
contig18174	UDP-N-acetylglucosamine transferase subunit alg13, putative		764	14	0.0183246	0	0		*
contig9329	URH2 (URIDINE-RIBOHYDROLASE 2); hydrolase		1221	20	0.01638	12	0.00982801	**
contig6582	uricase, putative		1166	21	0.0180103	1	0.000857633		*
contig1391	uridine 5'-monophosphate synthase / UMP synthase (PYRE-F) (UMPS)		1750	33	0.0188571	4	0.00228571		*
contig12886	UV-induced protein uvi31, putative	Stress response	1086	28	0.0257827	0	0		**
contig1023	vacuolar ATP synthase subunit B, putative / V-ATPase B subunit, putative / vacuolar proton pump B subunit, putative / V-ATPase 57 kDa subunit, putative	Energy metabolism	1995	39	0.0195489	0	0		*
contig1025	vacuolar ATP synthase subunit B, putative / V-ATPase B subunit, putative / vacuolar proton pump B subunit, putative / V-ATPase 57 kDa subunit, putative	Energy metabolism	1804	38	0.0210643	0	0		*
contig4739	vacuolar ATP synthase subunit F	Energy metabolism	858	21	0.0244755	1	0.0011655		**
contig1241	vacuolar H+-translocating inorganic pyrophosphatase	Energy metabolism	2397	48	0.020025	0	0		*
contig2819	vacuolar H+-translocating inorganic pyrophosphatase	Energy metabolism	2589	43	0.0166087	14	0.00540749	*
contig13710	Vacuolar sorting receptor 1 precursor, putative		887	2	0.00225479	6	0.00676437	*
contig13273	VAP27-2 (VAMP/SYNAPTOBREVIN-ASSOCIATED PROTEIN 27-2); structural molecule		807	15	0.0185874	12	0.0148699	**	*
contig532	VDAC4 (VOLTAGE DEPENDENT ANION CHANNEL 4); voltage-gated anion channel		1284	28	0.0218069	3	0.00233645		**
contig7360	vesicle-associated membrane protein-related		1412	16	0.0113314	8	0.00566572	*
contig4412	Vicilin GC72-A precursor, putative		557	7	0.0125673	9	0.016158	**
contig9066	VIK (VH1-INTERACTING KINASE); ATP binding / protein kinase/ protein serine/threonine/tyrosine kinase		718	16	0.0222841	1	0.00139276		**
contig7460	VPS20.1		1265	24	0.0189723	17	0.0134387	**	*
contig3323	VPS22		1799	38	0.0211228	1	0.000555864		*
contig7174	VQ motif-containing protein		918	18	0.0196078	11	0.0119826	**	*
contig10313	WCRKC2 (WCRKC THIOREDOXIN 2)		861	14	0.0162602	8	0.00929152	**
contig14902	WD-repeat protein, putative		764	16	0.0209424	0	0		*
contig16376	white-brown-complex ABC transporter family		574	11	0.0191638	0	0		*
contig3463	WIN2 (HOPW1-1-INTERACTING 2); protein serine/threonine phosphatase		1663	43	0.0258569	4	0.00240529		**
contig4710	WPP1 (WPP domain protein 1)		868	19	0.0218894	1	0.00115207		**
contig2385	WRKY transcription factor, putative	Transcription factor	1279	23	0.0179828	11	0.00860047	**	*
contig4600	WRKY transcription factor, putative	Transcription factor	1021	24	0.0235064	4	0.00391773		**
contig9783	WRKY transcription factor, putative	Transcription factor	702	16	0.022792	3	0.0042735		**
contig9157	WRKY7; calmodulin binding / transcription factor	Transcription factor	676	31	0.045858	1	0.00147929		**
contig9332	xaa-pro dipeptidase, putative		531	0	0	3	0.00564972	*
contig6476	XERICO; protein binding / zinc ion binding		1024	0	0	16	0.015625	**
contig14553	XH/XS domain-containing protein / XS zinc finger domain-containing protein		919	18	0.0195865	0	0		*
contig10374	xpa-binding protein, putative		1053	18	0.017094	0	0		*
contig3235	Y14; RNA binding / protein binding		977	24	0.024565	1	0.00102354		**
contig16400	YSL6 (YELLOW STRIPE LIKE 6); oligopeptide transporter		965	29	0.0300518	1	0.00103627		**
contig11559	Zeamatin precursor, putative		1336	26	0.0194611	1	0.000748503		*
contig13573	ZFN1 (ZINC FINGER PROTEIN 1); DNA binding / nuclease/ nucleic acid binding	Transcription factor	678	15	0.0221239	3	0.00442478		**
contig2466	zinc finger (AN1-like) family protein	Transcription factor	1221	8	0.00655201	8	0.00655201	*
contig2467	zinc finger (AN1-like) family protein	Transcription factor	933	29	0.0310825	0	0		**
contig7947	zinc finger (AN1-like) family protein	Transcription factor	1610	5	0.00310559	9	0.00559006	*
contig8437	zinc finger (B-box type) family protein	Transcription factor	1763	14	0.00794101	10	0.00567215	*
contig13176	zinc finger (C2H2-type) family protein	Transcription factor	1688	36	0.021327	2	0.00118483		*
contig8469	zinc finger (C3HC4-type RING finger) family protein	Transcription factor	1204	22	0.0182724	5	0.00415282		*
contig10022	zinc finger (C3HC4-type RING finger) family protein	Transcription factor	827	16	0.019347	8	0.00967352	**	*
contig18045	zinc finger (C3HC4-type RING finger) family protein	Transcription factor	720	10	0.0138889	8	0.0111111	**
contig1733	zinc finger (CCCH-type) family protein	Transcription factor	1514	30	0.0198151	11	0.00726552	**	*
contig6818	zinc finger (CCCH-type) family protein	Transcription factor	1319	21	0.0159212	7	0.00530705	*
contig6401	zinc finger (DHHC type) family protein	Transcription factor	621	12	0.0193237	0	0		*
contig9046	zinc finger (GATA type) family protein	Transcription factor	1172	25	0.0213311	0	0		*
contig2171	zinc finger (MYND type) family protein / F-box family protein	Transcription factor	1418	27	0.0190409	1	0.000705219		*
contig49	zinc finger protein, putative	Transcription factor	1518	31	0.0204216	2	0.00131752		*
contig1619	zinc finger protein, putative	Transcription factor	1413	24	0.0169851	0	0		*
contig4933	zinc finger protein, putative	Transcription factor	671	16	0.023845	1	0.00149031		**
contig8458	zinc finger protein, putative	Transcription factor	560	0	0	10	0.0178571	**
contig15813	zinc finger protein, putative	Transcription factor	659	13	0.0197269	1	0.00151745		*
contig3718	zinc ion binding protein, putative	Transcription factor	2734	50	0.0182882	0	0		*
contig7107	zinc knuckle (CCHC-type) family protein		1009	3	0.00297324	12	0.011893	**
contig12189	ZIP transporter		580	22	0.037931	0	0		**
