# Supplementary material for: Genome-Wide Functional Analysis of the Cotton Transcriptome by Creating an Integrated EST Database
Source: PLoS One. 2011 Nov 8;6(11):e26980. doi: 10.1371/journal.pone.0026980 (PMC3210780; doi:10.1371/journal.pone.0026980)
Supplement: File S4 — Identified SSR markers with designed primers. (XLS) [file pone.0026980.s004.xls]

## Sheet: SSRs from contigs
SSR name	Motif	Length of Motif	Repeat	Start of SSR	End of SSR	SSR Sequence	Primer 1	Start of Primer 1	End of Primer 2	Tm of Primer 1	GC Content of Primer 1	Primer 2	Start of Primer 2	End of Primer 2	Tm of Primer 2	GC Content of Primer 2	PCR Product
ECU-C1	TTG	3	6	540	557	TTGTTGTTGTTGTTGTTG	TAACTGGCAGAGCAGCCTTC	452	471	60.68	55	TGGCATTGTAATGGGAGCTT	651	670	60.47	45	TAACTGGCAGAGCAGCCTTCACCCTTGGATCTACGAGTAGAGATCATTTGGTCGAAGCTATTGGCCGTCATGGCTCTGTCCTGGTTGTTTGTTGTTGTTGTTGTTGCCAGTCTTTTGATATTTATATTACTATTATAGTTTAAAGTGGTGAAAGCTTTGTAGCATTTTGGGTGTATAGGTTAAGTTGGAGTTGTGTTGAAAGCTCCCATTACAATGCCA
ECU-C2	ATC	3	6	148	165	ATCATCATCATCATCATC	CGCCTGCCTTAATTTGATTC	104	123	59.68	45	GCAAGTCCTAGGGGAAGGAG	284	303	60.2	60	CGCCTGCCTTAATTTGATTCACTGCGTCTGGTAGACGCATGATTATCATCATCATCATCATCGTAAACAGGGCTCCTGTCATCCCTAGGGGGTGGACTAAGGCTGCGGCTGTGGCCATTTTCCTTCCTAGAGCTCCTATAAGCCCCATCCTCAGCCCCAGCATCAGCATCGGGGCTTCTGCTCCTTCCCCTAGGACTTGC
ECU-C3	TCA	3	6	216	233	TCATCATCATCATCATCA	AATTTGGGGCCCCTTAAAA	194	212	60.47	42.1	TTTCTCACGATGATGGCTTG	304	323	59.8	45	AATTTGGGGCCCCTTAAAAAANTCATCATCATCATCATCAATATACGAGCAAACCAGAAAAGTTATACAAACACTATCAGCCACGTAGTAGTAATAGTATTATTACAATACAAGCCATCATCGTGAGAAA
ECU-C4	ATT	3	6	42	59	ATTATTATTATTATTATT	GATTGGGTTTTGGATCATGC	12	31	60.14	45	AGCAACGGGACAGCTTTTAG	194	213	59.52	50	GATTGGGTTTTGGATCATGCACTTACACCCATTATTATTATTATTATTTTCTTTCTTCTTTTTGGACTCATCTCCATCTTTGTATACCATTGCCAATTTGCCATTGCTTTCAATCCAAACACAATGTCGTGGATTTCCTTGTTTTTTCTTGGTAAATTGCCTCACTTTGTCGGAAGAAGAAGCTAAAAGCTGTCCCGTTGCT
ECU-C5	TG	2	9	807	824	TGTGTGTGTGTGTGTGTG
ECU-C6	GAA	3	6	179	196	GAAGAAGAAGAAGAAGAA
ECU-C7	GCT	3	6	379	396	GCTGCTGCTGCTGCTGCT	TTGTGGAGCCAACAAGCTAA	249	268	59.46	45	CTTCTCCTCGGGTTTCTTCC	425	444	60.18	55	TTGTGGAGCCAACAAGCTAACGGTGACTGGCAAAGTGGACCCGGCCAAAGTCAGAGATAGGTTGGCCGAGAAAACTAAGAAGAAAGTCGACCTGATTTCCCCTCAGCCTAAGAAAGATGCGGCCCCAGCCGCTGCTGCTGCTGCTGCTGGAGGTAGTGATAAGAAACCAGACGCTGGGAAGAAACCCGAGGAGAAG
ECU-C8	GCT	3	6	356	373	GCTGCTGCTGCTGCTGCT	CCGGCCAAAGTCAGAGATAG	266	285	59.83	55	ACCTCTTTGGGTGGCTTTTT	443	462	59.98	45	CCGGCCAAAGTCAGAGATAGGTTGGCCGAGAAAACTAAGAAGAAAGTCGACCTGATTTCCCCTCAGCCTAAGAAAGATGCGGCCCCAGCCGCTGCTGCTGCTGCTGCTGGAGGTAGTGATAAGAAACCAGACGCTGGGAAGAAACCCGAGGAGAAGAAAGAAGAAAAGAAGGAAGAGAAAAAGCCACCCAAAGAGGT
ECU-C9	TAG	3	6	201	218	TAGTAGTAGTAGTAGTAG	ATGGGTTATTGCTACGCACA	105	124	59.07	45	CCAGAAAAGTAGCGGGATGA	281	300	60.21	50	ATGGGTTATTGCTACGCACAACCACTCCAACAGAACAAAAGAAAACAAACCAAAGCACTCATTCTTTGTATCCATGTATTGAATGACATGCATTATTAGTAGTAGTAGTAGTAGAATTGTTATTTATTATTAGCAGTATCAGTATGAAGCATATAAAGGCATGACGCGGAGCCATCTCATCCCGCTACTTTTCTGG
ECU-C10	CT	2	9	80	97	CTCTCTCTCTCTCTCTCT	TGAAATCCCAGAGCTTTTTC	56	75	57	40	CATTGAAAAATCCCCCTTCA	254	273	59.73	40	TGAAATCCCAGAGCTTTTTCTCAGCTCTCTCTCTCTCTCTCTCATCTTTTACATGGCATCTCAAGCCAGCCTCCTCCTTCAAAAACAGCTCAAAGATCTTTGTAAGAATCCGGTTGATGGGTTCTCGGCTGGATTGGTCGATGAGAACAATATCTTTGAATGGAGTGTAACAATTATTGGACCTCCTGATACTCTTTATGAAGGGGGATTTTTCAATG
ECU-C11	AT	2	9	460	477	ATATATATATATATATAT	GGTGAACAACAAGGGCAAAC	366	385	60.4	50	CCAACACAAAAACCCAAAGG	533	552	60.23	45	GGTGAACAACAAGGGCAAACCCAAATGCCCTTGAAAATGAAATATATTCGAGTTCGGGATTTAATCAAGCTTAAAGATCGAGGACGAAGAGGCCATATATATATATATATATGCATGTTGATGATGATGTTATTATAAAAATAAACTTGTTTTGTTGCTGTTATTTTCCTTTGGGTTTTTGTGTTGG
ECU-C12	TGA	3	6	249	266	TGATGATGATGATGATGA	AGGAACAGGAACAGGGCTTT	105	124	60.11	50	TCAGCCCAAGAATCTCGTTT	302	321	59.81	45	AGGAACAGGAACAGGGCTTTGCGACAACAGGGGTTTTTCTTGATTTCCANGGGTAGAATCTTGCCATTAGAGAAGAGCTCATCAGCTGAAGACAATTCTTGGACAAAACTATCGCCAAAATTGAAAACGAAATCGGAACTCTGGTGATGATGATGATGATGACGTTCTTCAATGGCTTCTGCATTGAGATAGTAAGAAAACGAGATTCTTGGGCTGA
ECU-C13	CTC	3	6	501	518	CTCCTCCTCCTCCTCCTC	CACCCAGGCTGTTAGAATCC	330	349	59.55	55	TTCCATTGGACAAGGCTGAT	519	538	60.46	45	CACCCAGGCTGTTAGAATCCGTACCCACACAGATGGCCACCCTACATCTACTAACTTCCCGCTCTCCCCAACTGAGGTAGACCATCCCGTCAGAAGCATCGCTGAGTACATACTTGCCAGGGAAAAAATGATATGGAAGAAGGCGTACGAGTACGTCACTGCCTTATTCTTCTCCTCCTCCTCCTCCTCATCAGCCTTGTCCAATGGAA
ECU-C14	GAG	3	6	1135	1152	GAGGAGGAGGAGGAGGAG	CAGGTGGTGGAAAGCCATTA	1094	1113	60.88	50	CAGATGGCCACCCTACATCT	1275	1294	59.95	55	CAGGTGGTGGAAAGCCATTACTTCCATTGGACAAGGCTGATGAGGAGGAGGAGGAGGAGAAGAATAAGGCAGTGACGTACTCGTACGCCTTCTTCCATATCATTTTTTCCCTGGCAAGTATGTACTCAGCGATGCTTCTGACGGGATGGTCTACCTCAGTTGGGGAGAGCGGGAAGTTAGTAGATGTAGGGTGGCCATCTG
ECU-C15	AT	2	9	381	398	ATATATATATATATATAT	TGTGAAGGCATAGCATGAAA	286	305	57.86	40	ACACACATCTGCCCTTGGAT	451	470	60.4	50	TGTGAAGGCATAGCATGAAAATTTTGGCTCTAATTTAGTTGTATAATGATCCTGCTATTTTTATTCATTGATTGGTCAATTCTGTAACTCAAAACATATATATATATATATATGATCTTGCTAAAGTCAGATATAGCCTTTGGCCAAAGAAATGAGGTCAACTTAATCCAAGGGCAGATGTGTGT
ECU-C16	CAG	3	6	32	49	CAGCAGCAGCAGCAGCAG	AGCGGTAGGGAACCAACTGT	6	25	60.93	55	CTTGCTTGTGGGCAATAACA	201	220	59.73	45	AGCGGTAGGGAACCAACTGTTACACACAGCAGCAGCAGCAGCAGCCATGGTGAAGTACTCAAGAGAACCGGACAACCCTACTAAATCTTGCAAAGCTAGGGGTTCTGACCTTCGTGTTCATTTTAAGAATACACGAGAAACTGCCTTTGCAATCCGAAAGCTACCTTTGACAAAGGCAAAAAGGTACTTGGAAGATGTTATTGCCCACAAGCAAG
ECU-C17	GAT	3	6	1164	1181	GATGATGATGATGATGAT	GAGGATCACTCCCCAACTCA	1116	1135	60.05	55	GCTCTGGCGACTTCTTCAGT	1298	1317	59.75	55	GAGGATCACTCCCCAACTCACAGCCAGGCTGATGAGAACGACCAGGTGGATGATGATGATGATGATAATGTGCAGTGGCAAACGGATACTTCACTGGAGGCTGCTCAACAGCGTATACAAGAGCAGTTGAGTGCTGTTACAGCTGATATGGTAATGCTTTCTACTGAAGAAGAAAAGAAGTCACTGAAGAAGTCGCCAGAGC
ECU-C18	TGA	3	6	620	637	TGATGATGATGATGATGA	AGGAGTTGACGGCAAGGTTA	494	513	59.73	50	CAGCTTGCAACCAAAATCAA	695	714	59.85	40	AGGAGTTGACGGCAAGGTTAAATCTAATGTGAAGAGGAAGATCACGAATGTGGCTAAAGTTACCAGTAATGCTCTGTACATGATCAATAGGCTCAATGAAAGTCGTGGTAGGCACCGTTGAATCTTTGATGATGATGATGATGAATAATGGATGGTTGTGATTTATCTAGCTTATTATGGTTCTTAAATATAGTTTTTATTTTGATTTTGGTTGCAAGCTG
ECU-C19	CAT	3	6	997	1014	CATCATCATCATCATCAT	GGGAGTTGGGAGAGAAGAGG	914	933	60.19	60	TTATAGTGGCCCTTCCATTG	1082	1101	57.58	45	GGGAGTTGGGAGAGAAGAGGCAGGACCCCATGAAGTGCTCACATGTGAAGAACAAAAGCCTTTCACTGTATCTCCTTCTTCTGCATCATCATCATCATCATCTTGATCTGGTTTTGGATTTGATATTGGGTGATTCATTTCTTAATTAGCCTCGTATATCTCCATTGCCAATGGAAGGGCCACTATAA
ECU-C20	TGT	3	6	412	429	TGTTGTTGTTGTTGTTGT	CCCCATCTGAGAAATGTGGT	334	353	59.78	50	TTCGGCTGTAACTGCAAACA	514	533	60.44	45	CCCCATCTGAGAAATGTGGTTGGCTCATGTATGATGAGCCAATGGACTTCCCCAGTCTAGAGAATCCGAAACTACCTGTGTTGTTGTTGTTGTTGTTCTGCAGCATCCCCAAGCTAACTCCCGAGTTGGGGTACATTGTATTGTTAGGCTGACTGGGGACAGCTGAAGGCCTTATAGGCATGTTTGCAGTTACAGCCGAA
ECU-C21	GAT	3	6	1893	1910	GATGATGATGATGATGAT	AGCCCAGCTTTACCACATTG	1856	1875	60.13	50	TCCTGACCCTCAAACATCCT	2038	2057	59.51	50	AGCCCAGCTTTACCACATTGGACCCCTGAAAGGCGAAGATGATGATGATGATGATTCAGTGACTCAGTTATTCATTTAGGCACCCACCACCGACCAGGAATTAGTTTATAATCTGTAGATTCTTTTTCGTTTTGCATTATATATATATAAACCTACTGTAACTTATGGTGTATAACTTGATTAGGATGTTTGAGGGTCAGGA
ECU-C22	CAA	3	6	1131	1148	CAACAACAACAACAACAA	TGGCCCATCAACAATAACAA	1092	1111	59.79	40	CCATTTTGAAGTCCGTTGGT	1278	1297	59.83	45	TGGCCCATCAACAATAACAACTTTTTTTTTTATGAAAATCAACAACAACAACAACAATTAAGTAAACCGTAAAGAAGCAAAAGATTAAGAGACAGGCGGAGGGCTAGTATCCTGGGAGAAACCGTAGAGAACTGAGGACCATGTTTAAGGCTCTGCATCTGTTTTGTTCTCCTTGGGAACGACCAGACCAACGGACTTCAAAATGG
ECU-C23	AGC	3	6	628	645	AGCAGCAGCAGCAGCAGC	AGGCCTTAGCCGGAACTTAG	586	605	59.87	55	GGCAAAGAGAGCGAGAATTG	763	782	60.1	50	AGGCCTTAGCCGGAACTTAGGAACATATTTCCCGGTAGTTGGAGCAGCAGCAGCAGCAGCTGGAGTCGCAACGACAGGCTCAGTTGTACGGGACCCAGCAGGAAGTTCAGAAGGCCTAGAAATCCCCTCCGGTGCCCTTCCCAAGAGAGCTTCTCGCCTCAGCCTCTCTTTCTCTTCCAATTCTCGCTCTCTTTGCC
ECU-C24	AGC	3	6	647	664	AGCAGCAGCAGCAGCAGC	GCGATCAGATTGGAATGGAG	488	507	60.57	50	AACCGAGCCTGTAGTTGTGG	670	689	60.17	55	GCGATCAGATTGGAATGGAGGAGCCCTGCTACCAGCAGCCCATCGGTCAGGTTCCGAGGGTGCTGGCTTGCCCCATCGATCAGGTTCAGAAGGTGGAGCTGGACCAGAGCTTTCAGGCCTTTCTCGCCGGAACCTAGGAACATATTTCCCAGGAGCTGGAGCAGCAGCAGCAGCAGCTGGAGCCACAACTACAGGCTCGGTT
ECU-C25	TCT	3	6	50	67	TCTTCTTCTTCTTCTTCT	ACGCCTGGGTAGACAAAGAA	1	20	59.73	50	GTTCACGCTTCTCATCGTCA	165	184	59.99	50	ACGCCTGGGTAGACAAAGAATCAAATTCCTTTCTCACAATTTCTATTTATCTTCTTCTTCTTCTTCTCTTTAGTCTTTTACGCTGCTGCCAGAAAGCAAGAAGAAACCATGCCGAAGAACAAGGGAAAGGGAGGAAAGAACAGGAAGAGAGGAAAGAATGAAGCTGACGATGAGAAGCGTGAAC
ECU-C26	TAC	3	6	542	559	TACTACTACTACTACTAC	CAGGAGGTGGTTACGGAGTC	456	475	59.57	60	CAGCTTCCTTGTTGCTTTCC	635	654	59.99	50	CAGGAGGTGGTTACGGAGTCGGAGTCACTGGCGGCGATGATGGAGAAAGAAGAGACGGGAGCACCAGCAGAGCCTACTGCGGCGGGTACTACTACTACTACTACAACTAGTGCTCAAGAAGAGGTGGCTGCTGCTGTTGAAGAGAAAAAGGTTCCTCAAAATCTGGCTTCTTTCAAAGAGGAAAGCAACAAGGAAGCTG
ECU-C27	TCT	3	6	74	91	TCTTCTTCTTCTTCTTCT	GACTGCTCGGTGGCTAATCT	10	29	59.46	55	CGAAAACCAGAGGATTGTGA	217	236	58.69	45	GACTGCTCGGTGGCTAATCTATAGCCTATTGGCTAGTCTTTCTTACAATTTTACCATTTTCTTATCTTCTTCTTCTTCTTCTTGAGACTTGCCTAGAAGACCACTGAGAAACAAATACAGATAGAAAAAATGGCGGCCTCAATAAGTGGAATTGGAATTGGGTTAGGTCTTTCTTGTTCTTCCAACCTTTCTAAATCACTTCATTCTTCACAATCCTCTGGTTTTCG
ECU-C28	TTC	3	6	227	244	TTCTTCTTCTTCTTCTTC	GTGGTTGGGTGGTGTCTTCT	57	76	59.86	55	AAGAAGGTGAAGGCGGAGA	245	263	59.94	52.63	GTGGTTGGGTGGTGTCTTCTTCATCTTTCTTATGCTGTCCTGGGAGTTTGTCTTTGATCTTATCCATGAAACCCTTCTTTTCCGGCGTCTCTGAGTGGTGAACTGTTGCTGCCTCATCGCACTTCTCCACTGGGACTGCAACTGTNNCTCTTTTCTTTCCCTTCTCCTTTTTCTTCTTCTTCTTCTTCTCTCCGCCTTCACCTTCTT
ECU-C29	GA	2	9	8	25	GAGAGAGAGAGAGAGAGA
ECU-C30	ATT	3	6	1846	1863	ATTATTATTATTATTATT
ECU-C31	CCA	3	6	1221	1238	CCACCACCACCACCACCA	CCCAGGAACTCCTCCAAAGT	1161	1180	60.48	55	GGTAATTTGCAGAGGCAAGG	1335	1354	59.71	50	CCCAGGAACTCCTCCAAAGTCATCTCTCTCAACGTCTGTTGCCTCTGTGGCAAATTAGCTCCACCACCACCACCACCATTACTTACATTTTTAGCACCATCATTTTCCTTAAACAAGTCTTTCCATACTTCTTCAACCGTTTTCTGACTCAGAGTCCTTGGCAATGTCAATGAACCTTGCCTCTGCAAATTACC
ECU-C32	CAG	3	6	481	498	CAGCAGCAGCAGCAGCAG	GCACCAACGACATTGTTGAA	336	355	60.56	45	CAAACATGCTTTGACCAGGA	516	535	59.69	45	GCACCAACGACATTGTTGAAAATGTTATCATGATTGTTCGTAGCACCATACTCAGGCAAGTTATAATTTGCAGTAGCAGAATTAGTCCAGTCTCCCTGACTATTAGGGGCATCAGACCCAAAGGGCAAGTTATGATTTGCAAAACCAGCAGCAGCAGCAGCAGATACCGTAATGTTGTAGTCCTGGTCAAAGCATGTTTG
ECU-C33	AAG	3	6	57	74	AAGAAGAAGAAGAAGAAG
ECU-C34	AAG	3	6	177	194	AAGAAGAAGAAGAAGAAG	TGCAACCCATAATCAGTGCT	135	154	59.15	45	GGGAAGCATCTCGAAGGAAT	313	332	60.55	50	TGCAACCCATAATCAGTGCTCATTACTTATCTACATAATAATAAGAAGAAGAAGAAGAAGCTCATTTGGAGGGGAAATCTAGTCAAACGAATACAGTTAGAAACTGTAAAATACATATCTCAGTGCAGTCTGTCAAGAACTCTTTCAACTACTCTTTGAAGAAGAATCATCCCACTCAATTCCTTCGAGATGCTTCCC
ECU-C35	GA	2	9	665	682	GAGAGAGAGAGAGAGAGA
ECU-C36	TTA	3	6	1496	1513	TTATTATTATTATTATTA	AACTTGGTGTGGGAAGCTGT	1440	1459	59.62	50	TTACCAAGGGTGGAAAACCA	1618	1637	60.2	45	AACTTGGTGTGGGAAGCTGTCAACACACATGGGTGACAACTATTTTATGAATATGCTTATTATTATTATTATTATCGCCATAAATTTTTATGTCTGTCATGTTGACATCCATATATTTGAGTATTAAGTTTGTTGTCTTGAATGGCTGTAAATTTGTTGTTTCATTCAAACATGGTTTTGGTTTTCCACCCTTGGTAA
ECU-C37	GA	2	9	1	18	GAGAGAGAGAGAGAGAGA
ECU-C38	GCA	3	6	532	549	GCAGCAGCAGCAGCAGCA	TTTGAAGTGGTCGGCTTTTT	475	494	59.72	40	CCCGACAGAAAAAGGTCAAA	659	678	60.08	45	TTTGAAGTGGTCGGCTTTTTCCGAGTTTTCTGAGCCACTTTTGGAGAAGCTGATTTCGCAGCAGCAGCAGCAGCATAAAACTTGGCTGCTGTCAACGGCACCGCCGCCGTTGCTGAGGAAGCTAACAGCTCCTTGAAACCTTTGTAAAGCCTGAACATAGTTGATCGCTAGAGATTGTCTCGCCTTTGACCTTTTTCTGTCGGG
ECU-C39	AGA	3	6	540	557	AGAAGAAGAAGAAGAAGA	CCCTCAAATTCCACTCCAGA	424	443	60.04	50	GACTGCCCCACTCATCAACT	603	622	60.12	55	CCCTCAAATTCCACTCCAGAGTACTGCAAAGTTCCATTTTGCCAGTCTTGTTTCAATCTCTGAGCCCGGGTATCTGGTTTTGGATGATGAACTTGAGATTGCTGAGAGGTTAGTGGAGAAGAAGAAGAAGAAGAGTGGATTTAAATTTAGAATTAAGATAGGGAATACGTCATTAAGGAAGTTGATGAGTGGGGCAGTC
ECU-C40	GA	2	9	1116	1133	GAGAGAGAGAGAGAGAGA	CTCCAATTCGCAGCTCTTTT	1086	1105	59.59	45	ATCAATGCGTCCAAACACAA	1267	1286	59.97	40	CTCCAATTCGCAGCTCTTTTATATCTGATCGAGAGAGAGAGAGAGAGATTAGGGTTGTTACAGTAACGGCCAAGCTAGAGATCAGCTCTGAAATTGTTAAAATTTTGAGCGACAGAGAAAACTAAAGAATTATATTGAATTATTAAAATATATACATACATTGAACAGTATGTCTGACCGGTTGTGTTTGGACGCATTGAT
ECU-C41	GAA	3	6	1844	1861	GAAGAAGAAGAAGAAGAA	CAACCCAGCCCTAAGATCAA	1759	1778	60.07	50	GGGAGTGGACAACATCATCC	1940	1959	60.18	55	CAACCCAGCCCTAAGATCAACTAGGTTTCTCTCTCAACCAACACAGTTTGTGCCATTTCTTGAAACCCAAAAACAACTCACAAAGGAAGAAGAAGAAGAAGAAAGATAGCACCTTTTAATGAAACCATGGAATTGAATTAAAGAAGAAAAAACACATTAAAAAGGGTTTCGAAGATAGTTTGGATGATGTTGTCCACTCCC
ECU-C42	TAC	3	6	2778	2795	TACTACTACTACTACTAC	ACTCGGACACCCATTTTGAG	2653	2672	59.97	50	GATTCGCCTTTGATTTTTGC	2852	2871	59.67	40	ACTCGGACACCCATTTTGAGGTGAAGTTATAATCTTATTCGGATCACCTAAAGGTGGATCAGCCCGGAACTTCCTCTTATTCCTACTACCTTTTTCTTGAATTGATATCAATGAAGAAACTTGATTACTACTACTACTACTACCTTTAAGAACCATTGATGCCATTTTTTAAGCCGATTGTAAGCTTATTTTCGTTGTAGCAAAAATCAAAGGCGAATC
ECU-C43	AAC	3	6	102	119	AACAACAACAACAACAAC	ACTCCAGCATGCCCAATAAC	7	26	59.96	50	ATGGTGTCCATCCCAACTGT	186	205	60.1	50	ACTCCAGCATGCCCAATAACCATCAGATGTTTCAACAAGGGGAAGGTCAATTCGACCGGTTCAAGGGCCTGAATTCTCCGTTTGAGACCGAACATAACAACAACAACAACAACAGCTTCCCGCTGATGTTCGGGTCTCCATTCGATTTGTGTACTTTCGATTACAAGGAGGAGGGGCAGACAGTTGGGATGGACACCAT
ECU-C44	CAT	3	6	110	127	CATCATCATCATCATCAT	TGGCAAAACCATAAGGGAAA	61	80	60.29	40	GCGTGAGATTGTGGCTTAAA	235	254	58.92	45	TGGCAAAACCATAAGGGAAACTTCAATTACAGCACAAATCATATAAACCCATCATCATCATCATCATCTTGCCCTTGGCTAAATGCGAAAAAAAACCCAACAAAACTACCCCTACCCTCTCATCCATATAATGCAGAAACAAACACATTACCACTGCTTAATAGTGCTGGAGATTTTAAGCCACAATCTCACGC
ECU-C45	GGT	3	6	771	788	GGTGGTGGTGGTGGTGGT	CATCACGACAACAGCCAAAT	698	717	59.57	45	GCCCTTTAGCAGGAGGAAAC	878	897	60.21	55	CATCACGACAACAGCCAAATCCGATAAGGAAGGCCAGAAGCTATTGGCCCTAATGGGTATGCCTTTTAGAGAAGGTGGTGGTGGTGGTGGTCCTGCAGCCCAACAACGCAAGAAGAAGCTGAGGGCTCACCACTTTGACAGGAAGGGTGGCAAGGGTGCCAAGGGTGGCCGGAGATGAGAGTTTCCTCCTGCTAAAGGGC
ECU-C46	TA	2	9	61	78	TATATATATATATATATA
ECU-C47	TGG	3	6	1031	1048	TGGTGGTGGTGGTGGTGG	AACCCTCGGGATTATCGTCT	931	950	59.79	50	CGCTTGACTTTCCAATTGCT	1093	1112	60.39	45	AACCCTCGGGATTATCGTCTTCGGTGAAGGTAGCATTGCAGCCGATTCGTTGGCACCGAAGCTTAACAGCTTGCTCCGCCATTTTTAACGCTTTAGGAAATGGTGGTGGTGGTGGTGGCGGGTTTCTTTCCTTTTACAACTCGGTTGACTAAGACGACGGCGAGCAATTGGAAAGTCAAGCG
ECU-C48	ACT	3	6	1791	1808	ACTACTACTACTACTACT	CCGAGAGGAGCTTCGTATTG	1765	1784	59.97	55	CCCTCTCCTTTTCCCTACCA	1966	1985	60.43	55	CCGAGAGGAGCTTCGTATTGTAAAGAACTACTACTACTACTACTAGACTTCTTTTTACCGCCCTTAGTCTCCATTACAACATTCACGCTTACAGTTCTGATAAAGGATTCTGATCAATGGAAATACAACACTGAATGGGAAAGGCTTGAGACCAAATTTATTTTATTAAGAAACAGTTTAAGAAAAGAAAGAAGATATATGTGGTAGGGAAAAGGAGAGGG
ECU-C49	TTC	3	6	2065	2082	TTCTTCTTCTTCTTCTTC	AAACAATTCCCCCGAACTCT	2010	2029	59.81	45	TGTTGTCTGCAGCATCCCTA	2189	2208	60.41	50	AAACAATTCCCCCGAACTCTGTCATTTTCCCTCTAGAACTGACCGCCATTTCACTTTCTTCTTCTTCTTCTTCTCTCTATCTGATGGAGAAGGGAGTAAGTGAAGAAGCTAGAAATGGGTAGGTTTGGATTTTATAGGGAGATGGATGAGAGTGTGTGAAATGGAGAAGAGTTTCAAAATAGGGATGCTGCAGACAACA
ECU-C50	TTG	3	6	939	956	TTGTTGTTGTTGTTGTTG	TTTTTGCAAGAGTGCAGTGG	900	919	60.03	45	TCGGCAAGTACCCAGAAGAT	1077	1096	59.69	50	TTTTTGCAAGAGTGCAGTGGCTGACATGTGAGTGTGGTTTTGTTGTTGTTGTTGTTGGAGACTATTGTTGGAATACAAAGATGTTATGGATTCAGACAAATCTCCCTTGTTCTCTTCTTCTTGTTTTGGTCCTTGTCGCAATGCTGACATGTTGAGGTTTGCACCTGCAAATGATGCATCTTCTGGGTACTTGCCGA
ECU-C51	TTG	3	6	939	956	TTGTTGTTGTTGTTGTTG
ECU-C52	AAG	3	6	169	186	AAGAAGAAGAAGAAGAAG	AGCCGACTCTGTACCCTTCA	21	40	59.87	55	TCCGTTTTCTCTGCCAACTT	223	242	59.85	45	AGCCGACTCTGTACCCTTCATTTCACATTTCTTCCACAAATCAACTGTTTCTTCTCAAATCTAAAGCAAAGCAAAGCACGCAGCAATCATGGCAGATGATGAAGTGAAGGATGAGGTGCCGGAAATCACATCATTTGATCCTAGTAAAAAGAAGAAGAAGAAGAAGGTTGTGATTCAGGACCCTGCAGATGAATCTGTTGACAAGTTGGCAGAGAAAACGGA
ECU-C53	TA	2	9	75	92	TATATATATATATATATA
ECU-C54	AAG	3	6	1047	1064	AAGAAGAAGAAGAAGAAG
ECU-C55	CAT	3	6	528	545	CATCATCATCATCATCAT	CCAATCTCCACTGTCCGACT	499	518	60.11	55	ATTCCTACTCACGGCTGCAC	678	697	60.28	55	CCAATCTCCACTGTCCGACTACAATCCTCCATCATCATCATCATCATCGACGGGTGAGATTACCTCGGTGCATTGCCCTTCCGTCTGGGAGAGCAGCTTTTCCAACAGGGTTGGAAAATCCGTGCCGGGTCTTGTCCTGGCAATTTAGTCATTTCACTATCATATATCTTTCTGATCAGGTGCAGCCGTGAGTAGGAAT
ECU-C56	TTC	3	6	91	108	TTCTTCTTCTTCTTCTTC	GCAGTGCCTTCACTCTCCTC	44	63	60.14	60	TGTTGAAAGCAAGGGTTTCC	249	268	60.09	45	GCAGTGCCTTCACTCTCCTCTTTACCCATCAATCCTCTAATTAGTATTTCTTCTTCTTCTTCTTCAAAAGCTTCATCCCGCTATCTTCCCTCATTCTCAAAACGTTTTGGCGTCTATTGCGAGGTTAATAACTCAGAAATCAAAGCTCGAATTAGCGATTGTTCCAACAATACGTATGAAGTCAGGGATGCTAAGTTTAAGATCTGGAAACCCTTGCTTTCAACA
ECU-C57	AAG	3	6	82	99	AAGAAGAAGAAGAAGAAG	ACGCGTCCGAAGAGAGAGTA	4	23	60.16	55	AGCCCACATTTTTCCACTTG	204	223	59.97	45	ACGCGTCCGAAGAGAGAGTAAATTGCAAAGTAAATATGAATAAGGATTTCATAGCTGAAGAACTTGACAATGACATGCAAGAAGAAGAAGAAGAAGGTGTTGGGGGTGATCATGGTTTCCCAGATGATGAAAAGAAGAAGAAAGGTTATGGAAGGAGAGGAGCCGCTGGTGGCGGTGGTGGGGTGTCGCCGCCTGCTTGTCAAGTGGAAAAATGTGGGCT
ECU-C58	AAG	3	6	107	124	AAGAAGAAGAAGAAGAAG	AGGGAGTAAATTGCAAAGCA	41	60	57.51	40	AGCCCACATTTTTCCACTTG	229	248	59.97	45	AGGGAGTAAATTGCAAAGCAAATATGAATAAGGATTTCATAGCTGAAGAACTTGACAATGACATGCAAGAAGAAGAAGAAGAAGGTGTTGGGGGTGATCATGGTTTCCCTGATGATGAAAAGAAGAAGAAAGGTTATGGAAGGAGAGGAGCAGCTGGTGGCGGTGGTGGGGTGTCGCCGCCTGCTTGTCAAGTGGAAAAATGTGGGCT
ECU-C59	TA	2	9	805	822	TATATATATATATATATA
ECU-C60	AAT	3	6	1	18	AATAATAATAATAATAAT
ECU-C61	GAA	3	6	1	18	GAAGAAGAAGAAGAAGAA
ECU-C62	GCA	3	6	664	681	GCAGCAGCAGCAGCAGCA	AGCAGTTTCCTGCTCCTTCA	596	615	60.13	50	CCCCGCAACCAATAGATAAA	754	773	59.79	45	AGCAGTTTCCTGCTCCTTCAGCTGCAGTAGCTGGCGGCGCAGGTGGTGATGCTGGAGCCGTTGGCGGTGCAGCAGCAGCAGCAGCAGGAGGAGGAGGAGGAGGTGCAGAGTTCAACCAGCACCATTATCGGAATTGGTTTCCCGATGAGCGTGATGGCTTTATCTATTGGTTGCGGGG
ECU-C63	AGG	3	6	681	698	AGGAGGAGGAGGAGGAGG	AGCAGTTTCCTGCTCCTTCA	596	615	60.13	50	CCCCGCAACCAATAGATAAA	754	773	59.79	45	AGCAGTTTCCTGCTCCTTCAGCTGCAGTAGCTGGCGGCGCAGGTGGTGATGCTGGAGCCGTTGGCGGTGCAGCAGCAGCAGCAGCAGGAGGAGGAGGAGGAGGTGCAGAGTTCAACCAGCACCATTATCGGAATTGGTTTCCCGATGAGCGTGATGGCTTTATCTATTGGTTGCGGGG
ECU-C64	ACA	3	6	639	656	ACAACAACAACAACAACA	ACGACGTTGTTCTCCTGGTG	510	529	61.16	55	GCTCCCTTGTCACCCAGTAA	691	710	60.11	55	ACGACGTTGTTCTCCTGGTGGGGCTCGGCATCGGCGCCACTCCAATGATCAGCATTGTCAAGGACATCATCAACAACATGAGAATGGAAGATGATTCATTTCCAGGATCTGGTTTAGAGAATGGGAATTACAACAACAACAACAACAAGAGCAAAGGGTTCAAAACAAGGAAAGCCTACTTTTACTGGGTGACAAGGGAGC
ECU-C65	ACA	3	6	232	249	ACAACAACAACAACAACA	CCCGTCTTTGCTATCTCAGG	130	149	59.83	55	TCGTCAGGTCCCAATTTTCT	317	336	59.53	45	CCCGTCTTTGCTATCTCAGGACATAGATTCAAAGGAGAATTTTGCTCCTGAAGGAGAAAAACAAATCTTCAACGATCACTTTTCAATTTACATTCCACTACTACAACAACAACAACAACAAAAAAAAAGATTTTTTTCCCTGCCGGCAAATAACAATTGCTTTTGTAAAGGGAAACAGATCAGGTTAAGAAAATTGGGACCTGACGA
ECU-C66	TGC	3	6	684	701	TGCTGCTGCTGCTGCTGC	GTCCTTATCAGCACGCCTGT	630	649	60.28	55	TTTTGGGCAGCAGTTTTTG	806	824	59.83	42.1	GTCCTTATCAGCACGCCTGTGTTCACTGGGGATGGGGAAAAGAGGAANTGGCTTTGCTGCTGCTGCTGCTGCANCTGCAACCGGGTGGGGNTTCTGCTTTTGATTTTGGNGGGGATCCTAACATANATCCTGAGCTGGCTCTTGCTCTAAGGGTTCNTGGNAAAAGANAGTCAAGGCAAAAACTGCTGCCCAAAA
ECU-C67	TCT	3	6	303	320	TCTTCTTCTTCTTCTTCT	CGCTCTCAAAAACGTCATCA	191	210	59.99	45	CCCAAACAACCGTCAAATTC	372	391	60.21	45	CGCTCTCAAAAACGTCATCACCGCTTCAGTCCCTTCCTCTTCTTCCTCCTCCACCGTTGACGTCGCTGCTGACTTTGGTTTGAATTTCGGTACCCTGACCATGGCTGGGGGCTCTTCTTCTTCTTCTTCTGCTTCCTTGGTATTACAACCGAGTGAAGTTATGGAAAAGTGCCACGTGTGCGAATTTGACGGTTGTTTGGG
ECU-C68	TG	2	9	830	847	TGTGTGTGTGTGTGTGTG	TGCAACCTCCGCTCTCTAAT	666	685	59.98	50	TTTTGAAATTCCAGCGAAGG	857	876	60.18	40	TGCAACCTCCGCTCTCTAATAGCTTCCAGATCGTCATGGTCGAGTCGATCTAAAGCCGCAATCTCTTCGTCGATCTGGTCCTCGAAGGCCTTCGCCACGGTCAATACCTGCTTCTCCACGATCTCTTGAACCTTTGAATGATCCATTGATGAAATTTGAAGATCTGTGTGTGTGTGTGTGTGTCTCCTCCCCCTTCGCTGGAATTTCAAAA
ECU-C69	CCA	3	6	631	648	CCACCACCACCACCACCA	CGCCTTGACCTTTTACTTCG	463	482	59.88	50	AGGAAGCTGAGGAGCCAAAT	650	669	60.35	50	CGCCTTGACCTTTTACTTCGTGGCAGTACTGCACCTCCTCCTCCTCCGTTACTGCCACCACAGCTGCAACCGTCAGCGGTTCCTCAAGCTGCTACTCCAATTTCCACTAACCCTCCTTTCATGACTTTACCAGAGCCCTCCATGATGGTGGTGCTACAGCAACAGCATCCACCACCACCACCACCACATTTGGCTCCTCAGCTTCCT
ECU-C70	CGG	3	6	233	250	CGGCGGCGGCGGCGGCGG	ACCCATGTCCGTATCCATGT	193	212	59.93	50	GGAGGGGGCTGACCATATAA	372	391	61.03	55	ACCCATGTCCGTATCCATGTTACCCACCACCAACAGGAACCGGCGGCGGCGGCGGCGGCACAGTGACACAAACACCTCCAGCTAGTTACTCACCACCCTCCCAAACAGGAGTATATCCTCCACCTACAGGGAACTTACCATATTACTATCCACCACCACCTTATGGTGGAGGTAATTCTTTATATGGTCAGCCCCCTCC
ECU-C71	GTG	3	6	170	187	GTGGTGGTGGTGGTGGTG	CTCACTAGCGGAAACCCAAA	58	77	60.24	50	GTGTACGCGAACAGAAAGCA	237	256	60.06	50	CTCACTAGCGGAAACCCAAAGAGAAACTGCAGAAAAACTGCCGAAAACGGGGAGTTTGAGGAGGGAAGAAAGAAAGAAAGAGAAGATGCAGTGGCCGTGGCGGAGGCGGAAAGTGGTGGTGGTGGTGGTGCTGAGGAAGTTGCTAACGTGCGCTATATGTGTAATAGCTTTGATGGGATTGCTTTCTGTTCGCGTACAC
ECU-C72	TTG	3	6	791	808	TTGTTGTTGTTGTTGTTG	CAACATCCTCGATTGCCTCT	707	726	60.22	50	GGAAAAGGCCTAGGGATTCA	887	906	60.39	50	CAACATCCTCGATTGCCTCTTCCTCCTTTCTTCAATCTCCAACCTCACTTTTTCTGTATGTTGAGCAATGAAACGGTCGATTTCTTGTTGTTGTTGTTGTTGGATCTGGGAAAAGACATCATCGTCAAGAACAGAAGAAACCCCACAAAAGTCGTTCTTTCGAGCAACTGTGTATGAATATGAATCCCTAGGCCTTTTCC
ECU-C73	GGT	3	6	427	444	GGTGGTGGTGGTGGTGGT	AATCCCAACCAAGCATCATC	306	325	59.76	45	AAAGCTCGACAATCCCCATA	481	500	59.53	45	AATCCCAACCAAGCATCATCATTTGAACCCAGCTGCATTTCCATCCGTAAAGCAGGAGGCCAAGGAAGCAGCAGCAAGTGATATTACAGACATGGATTGTATGGTGTGGAAAGAGATAATGGGTGGTGGTGGTGGTGGTTTTGAATACTCATCGGAGCATGGGATGGGGTGTGATTATGGGGATTGTCGAGCTTT
ECU-C74	ATA	3	6	55	72	ATAATAATAATAATAATA	CAAAGGCAAACACGATGAAA	22	41	59.71	40	CAGCCATTGGGTTGATCTTC	210	229	60.46	50	CAAAGGCAAACACGATGAAAATCTCAAACTATGATAATAATAATAATAATAAACCACACCACTAAGGCAAGTAGTAGTAGTATTTATAAGGAAGCAAAATGGAGTAAAATAAATATATGATGATAATCAAATGTGATACATAGAGGAAAAAAAATTATAATAAATACTGAATCCAGATCTCTTCTCTAGAAGATCAACCCAATGGCTG
ECU-C75	TTC	3	6	1286	1303	TTCTTCTTCTTCTTCTTC
ECU-C76	TGA	3	6	530	547	TGATGATGATGATGATGA
ECU-C77	TGG	3	6	749	766	TGGTGGTGGTGGTGGTGG	GAAGGGTTTGCAAGAGTGGA	655	674	60.23	50	TGAACCAAGGAGAGGAATCG	838	857	60.19	50	GAAGGGTTTGCAAGAGTGGACCAGCTTTCATTACTGCTTGCAAAAGCTTCCCTTTCTCAGGTAATGGCTTTTCAGGCACTCCCTCCATGGTTGCTGGTGGTGGTGGTGGTGGCATTGGGTCAAGGATAGGGGATGAAACGATGCTTTCCTCACAATCAGAAGATGAGAAGCCATTGTTGGAATCGATTCCTCTCCTTGGTTCA
ECU-C78	AGC	3	6	887	904	AGCAGCAGCAGCAGCAGC	TAGGGGATGAAACGATGCTT	781	800	59.53	45	AGGGATGAAGCACTGGAGAA	960	979	59.8	50	TAGGGGATGAAACGATGCTTTCCTCACAATCAGAAGATGAGAAGCCATTGTTGGAATCGATTCCTCTCCTTGGTTCATCTTCAATGCTGGAAACTCCGGAGAGGGGAGCAGCAGCAGCAGCAGCAACTTGCTGTTGCTGTTGGTGAAGAAGAAGCTTCTCAAGGAAAAGCTTCTGGCATTTCTCCAGTGCTTCATCCCT
ECU-C79	TCA	3	6	101	118	TCATCATCATCATCATCA	TGGCAACTGCATTTCTCTCA	24	43	60.54	45	GCAAAGGGAGAAGCCTCTTT	219	238	59.96	50	TGGCAACTGCATTTCTCTCAACTGCTAATCCCTTCTTCCCATCATCTATTTCCCCTTCAACATCTTCTTCCTGTTTGTCATCATCATCATCATCATTAGGGACTGCATTAGTTTACCTCAACAATCAAAATGTCCAAAGAAGAACCCTTTGCAAAGCATTCAATGAATCACCACCGCCAACTCCAGCTTTAACTAAAAGAGGCTTCTCCCTTTGC
ECU-C80	GCA	3	6	730	747	GCAGCAGCAGCAGCAGCA	ATAATAAGCGGCCGATGAAG	666	685	59.19	45	CTTCCATGAGTGCACCACCT	841	860	61.13	55	ATAATAAGCGGCCGATGAAGAGCAGTACCAGCAAGATGAAGACTAAGCTGAACAAGAAACTTGTGCAGCAGCAGCAGCAGCAAAGCAATGGTGAAGAACAAGAGAGCAAAGACATTGCTTGCACTAATATTGATTATAATAATAACAATTCTAGTGGTGCAAAAAAGAGAGGTCGAGGTGGTGCACTCATGGAAG
ECU-C81	GAT	3	6	410	427	GATGATGATGATGATGAT	CCCAAATCCAAATGGCTATC	288	307	59.23	45	GGGTACCAAGATGTGCAGGT	463	482	59.85	55	CCCAAATCCAAATGGCTATCAACAAAATCAAGCATGATCGGCCGACAAGGATGTGGATGAAGAAGTGTTGTTAGAAGAAGACCATACAAAAACTCGCCAAAAGGGTCGTTGCTTGCTCTTGGGATGATGATGATGATGATGCTCAGTTTCGGATCTTCTCAGCATCTCCCACATCACCTGCACATCTTGGTACCC
ECU-C82	TTC	3	6	41	58	TTCTTCTTCTTCTTCTTC	CACCAACCCTTCCTTCATCA	10	29	60.89	50	GGGAGTTAGATTTCGGGAAG	187	206	57.73	50	CACCAACCCTTCCTTCATCACCATACTTGTTTTCTTCTTCTTCTTCTTCTGCAACTCTGTCTTTTGATCTTTCAGTTTATCTAAACCCCTAATTTATATTCTTGGGATAGGTTTCTCCACCACAAATGGTGATGTCAAAGCGTAGCCATAGGTTTTTCAAGTTTAGAAGTCTAGTTTCTTCCCGAAATCTAACTCCC
ECU-C83	TAT	3	6	1430	1447	TATTATTATTATTATTAT	TGCATCTGCTTAGACCCAAA	1352	1371	59.42	45	GGAATCAAGAGAACCAGCAA	1572	1591	57.86	45	TGCATCTGCTTAGACCCAAACACTAAGCCATTCACTTTTGCTATTTTGCTTGCCTCTAAAAAAAGAAGAGAACGTTTCTATTATTATTATTATTATTTGGAATTTTGGAGTTGTTCATTTTATTTAATTATTTTTAGATATAGTTATCTGGTTTGTGTATATTTTATTTATACCTATACTACCTTAAAGATAAGTGTTTTTCCTAGTAAATTGCAAAGTGTTGCTGGTTCTCTTGATTCC
ECU-C84	CAA	3	6	9	26	CAACAACAACAACAACAA
ECU-C85	TGA	3	6	661	678	TGATGATGATGATGATGA	AGATTGGCCATTGTGTTTCG	564	583	60.89	45	GCGTTTGTTATGGAGGGAGA	739	758	60.07	50	AGATTGGCCATTGTGTTTCGGAATCAAATACAGCAGAAAAGCAGAATAAGGTGGAAAAGTCTACCAAATCCTTACTAGGCTTAGCCTATGCAAGTTCTGATGATGATGATGATGATTGACTGATATATACATACATTTGACTTGTAATCTACATGAACATGACTGTTTTTGTTTTTCTCCCTCCATAACAAACGC
ECU-C86	AGA	3	6	984	1001	AGAAGAAGAAGAAGAAGA	GGGAAGTGAGGATGGAGTTG	850	869	59.51	55	TCACCTTCCATGGCTTTACC	1029	1048	59.93	50	GGGAAGTGAGGATGGAGTTGACGTTATATTCATAAGGGGAGCCTGAAATGAACTTGAGCTGGGAACACCCACCGAAAACGAAGGTATCAGTGGCTGAGTTTGATGGGGTAACCAAGAATATTGATATCGTAACGAGAAGAAGAAGAAGAAGAAAAGGGAAAAACGAGGCCCTTTTCGTAGGTAAAGCCATGGAAGGTGA
ECU-C87	AC	2	9	1911	1928	ACACACACACACACACAC	CAACAACCCCCAAGTAAACC	1754	1773	59.19	50	CCAAACTGAACCCAGAAAAA	1944	1963	57.7	40	CAACAACCCCCAAGTAAACCCTAACTGTAATCCGATCAAATGGCTAAATATATCTCTTTTTCTAGATGGAAAACGAAGAACAAAAAAAAAGGACACAAAAAAACCCAGAAATTCTCTCTATGTCTCTTGTCTTTCTTTCTTACACTGAACCAGAAAAACACACACACACACACACTGTTTTGTCTGCTGTTTTTTCTGGGTTCAGTTTGG
ECU-C88	TA	2	11	149	170	TATATATATATATATATATATA	TATAGGCGAAATGGGTACGG	90	109	59.81	50	AAGAGGGCTTGAAGCTGTTG	278	297	59.62	50	TATAGGCGAAATGGGTACGGGGCCCCCCTCGAGTTTTTTTTTTTTNTTTTNNTNTNTGTTATATATATATATATATATATATTTCCTATAATGTTTCCCAAGATTTACATTATTGCGATATGTATTACATAGTATATAAAAGTGAGAATGTGTGTGGGGTAAATCAAGGAAAATAAGGTCGATGGGCGCAACAGCTTCAAGCCCTCTT
ECU-C89	AGA	3	6	1291	1308	AGAAGAAGAAGAAGAAGA
ECU-C90	AGG	3	6	423	440	AGGAGGAGGAGGAGGAGG	CCGCACTATTCCCTCCATTA	332	351	59.92	50	CAACACGGTGCAAGACAATC	500	519	60.16	50	CCGCACTATTCCCTCCATTACTCATTTCTGAGGTATCAAAATTCAAAGCTTGAGTTGGCGGCGGGTGTGTCTTTGGCTGCTGCACCTGCACAGGAGGAGGAGGAGGAGGCGTCGATAACGGAGCTAACATCGGCTGCGCCGGAGGAGGTGGCTGTGGCTGAGGCTGAGGATTGTCTTGCACCGTGTTG
ECU-C91	GAA	3	6	135	152	GAAGAAGAAGAAGAAGAA	GCTATGATCGGTGTCCCACT	27	46	59.96	55	CGGAACCCACCCTTTTACTC	207	226	60.71	55	GCTATGATCGGTGTCCCACTCTCGGAGAATTGATGGACGTACGTATAAAAGCGATTTCATGGGGGTAAAGTTAAAGCAGGTTCTCATGTTTCCATTTGTGAAGTTTAGGAAGAAGAAGAAGAAGAAACAAGCAAAACCCTTAGCAAAGCCGTCCTTGTCTTCGTCATCTTCTTTTTCTTCGAGTAAAAGGGTGGGTTCCG
ECU-C92	CTT	3	6	112	129	CTTCTTCTTCTTCTTCTT	AAAAGCCAACAACCCAACAA	14	33	60.38	40	GGCTGGAATTGGAGACAGAA	205	224	60.19	50	AAAAGCCAACAACCCAACAATGATTTGCTCAACAGCTTCCTCTCTCCCCATTTATTTTGATGAAAGAATCTCTATTACCTCCACTAAAATCTTGAAAACTTCTTCTTCTTCTTCTTCACCTTGTTATTTACCGTTGAATTGCAGTGTGTTACACAAGTCTTTTGTACCTTTGGCTGCTTCAGTTACTATTCTTCTGTCTCCAATTCCAGCC
ECU-C93	TC	2	9	1254	1271	TCTCTCTCTCTCTCTCTC
ECU-C94	TGC	3	6	111	128	TGCTGCTGCTGCTGCTGC	TTACGGCGTCAATTCTTGTG	88	107	59.73	45	CAGAAGCAATGTTGGGATCA	258	277	59.65	45	TTACGGCGTCAATTCTTGTGTCTTGCTGCTGCTGCTGCTGCCGCCACCACCACAGCAGGTCTTGCTCTTGGAGGGGTTCAGTCAGCATTTGCTGCCTCGGATGAGGAGTACGTGAAGGAGACTGCAGAAGTGATCAACAAAGTGAGAAGCACCATCAATATGGACAAGAATGATCCCAACATTGCTTCTG
ECU-C95	CGG	3	6	340	357	CGGCGGCGGCGGCGGCGG	TAACATCCCAGCAGTGCAAG	298	317	59.86	50	ATCATGGGCTGAAACCTGTC	480	499	59.93	50	TAACATCCCAGCAGTGCAAGGGTTACCGGCAGCAGCCATGAACGGCGGCGGCGGCGGCGGAGGGTACTTCCAAGAGACGGGTCCGGATGTACTGCCGGGTAACCCATACCATCAACTACAACTACAACAACAGTATTTGACATCAATGATGAACCACCACCGCTGCAATGGGATGAGGAAATGACAGGTTTCAGCCCATGAT
ECU-C96	TGA	3	6	1103	1120	TGATGATGATGATGATGA	ATTGACTGTTGCGGAGGAAG	1061	1080	60.26	50	TCGCACGGAACTGATTGAT	1320	1338	60.22	47.37	ATTGACTGTTGCGGAGGAAGAGGAGGATTTGAGTTGGGATATTGATGATGATGATGATGAAGAAGAAGATCAGCCTGTTAAAGCTTGATATAATACTGGTAATTTGGTAAGTGTTAAATAATAGTGTAAGTCAGGTTCTTTTAAGGGGATTTTATTTTAATTCTTGAACATTTTATATGATAAAGGATTACTTACAAAAAAGATTTAGTTCATTGGGTAAATAGTTCTCACTGATTGGATTCAATAATTCAATTATATCATCAATCAGTTCCGTGCGA
ECU-C97	TCA	3	6	1112	1129	TCATCATCATCATCATCA	GCCACAGTCGGATTCTAGGG	1000	1019	61.94	60	TGGCAATGGCATCTCACTTA	1185	1204	60.22	45	GCCACAGTCGGATTCTAGGGTTCATTCTTCTTCGACAGTAACCGTCGCGGTTTCACCTCCACGAATGTCATTGGATTATTTCAGGCAAAGACCTTACAATGCAACGGCGTCTTCATCATCATCATCATCACGGAGCACCTTTTTTTTCTCAAGTGGGTGATTACTAATTCAGTACTAAATAATAATAAGTGAGATGCCATTGCCA
ECU-C98	AAG	3	6	81	98	AAGAAGAAGAAGAAGAAG	TGAAAGCAAACCTCAAATGG	56	75	58.74	40	GGTGAAATCGAGGAGCTTGA	247	266	60.34	50	TGAAAGCAAACCTCAAATGGAAGAAAAGAAGAAGAAGAAGAAGCAAAAACATGAACACCCCAATGATCAAACCACAAAACCAACCTCAGAATTCTCATTCAAACCAAGTTCCGAAGTGAAAGGTCTAAGATTCGGCGGTCAGTTCATAGTTAAATCCTTCACAATCCGACGAGCAAAGCCACTCGAACTACTCAAGCTCCTCGATTTCACC
ECU-C99	GAA	3	6	77	94	GAAGAAGAAGAAGAAGAA
ECU-C100	AAG	3	6	616	633	AAGAAGAAGAAGAAGAAG	CCCCCTTCTTTTCCTTCAGA	576	595	60.54	50	GACCCCCAAAACCATCAATA	770	789	59.48	45	CCCCCTTCTTTTCCTTCAGATTGAGCAAAAGTTTTACCGCAAGAAGAAGAAGAAGAAGAGATGAGCTTGAAAGGGTGTTTGGATTTTGAGTAAAGCAATGGAGAAACAACAATAACATTAGAATTTGAACAGGATTTTGGATTAAGTGAAGTAGCCATGAAATACAAAGCCATAACCAAAGTTTTTCTTTTATATATTGATGGTTTTGGGGGTC
ECU-C101	GGT	3	6	498	515	GGTGGTGGTGGTGGTGGT	TCGCAAACCTTAACCCAATC	378	397	59.94	45	CGATCCAAACCCAGAAGAAA	560	579	60.04	45	TCGCAAACCTTAACCCAATCCTTTGACTCTAACCCTTCAACCAATCCTTGGATTTTGGACTCTGGGTCTTCAAAGGGCTTGAGCTTCTCGGAAGAAACGTAATCAACGGAGGCATCTGCAGGTGGTGGTGGTGGTGGTAAAGGAGAAGCCTTCTTCTCTTCATTGACACCAAAATCTGATGGTTTCTTCTGGGTTTGGATCG
ECU-C102	AGG	3	6	566	583	AGGAGGAGGAGGAGGAGG
ECU-C103	TCT	3	6	81	98	TCTTCTTCTTCTTCTTCT	TAAAAAGCAATGCCCTGTCG	39	58	61.12	45	GAAGTCCCATGAAGCGAGAC	200	219	59.81	55	TAAAAAGCAATGCCCTGTCGCCATGTTCAACACCCTCTGTTATCTTCTTCTTCTTCTTCTCCACTTTTCTCTATCTCAGGGCCTGACTTTCCCGCAGGATATTTCAGCTCTTAAAGCCCTCAAGGCCTCTATCAAGCCAAACTCAATCCCTTCATGGTCTTGTCTCGCTTCATGGGACTTC
ECU-C104	TGT	3	6	506	523	TGTTGTTGTTGTTGTTGT	CTTTCCCATTACGGAACCTG	459	478	59.42	50	AACACATGAATTGCCGAGTC	633	652	58.57	45	CTTTCCCATTACGGAACCTGCTAGTTCGTATGTATGCTTGTTAAAGCTGTTGTTGTTGTTGTTGTAATGTTCGTGACAGTCTATAACTGATTGCTATTAATAATGTCTTGGAATGTCGTTTTCGATCTATTTTCTATTGTTTGAGATACTTGCATTGCAATTTGCATAGCCTTAGACTCGGCAATTCATGTGTT
ECU-C105	AGA	3	6	446	463	AGAAGAAGAAGAAGAAGA	CAATGAATACGAGGGGTGCT	326	345	59.96	50	AGGCATTGAGAACCCAAAAA	508	527	59.55	40	CAATGAATACGAGGGGTGCTCAACGCAGAGAACTTCCAAATATGGAGATGCAGGTAACTGTAAACGGTTCGGATCCATGTCGAATCCATGCTCGTCAGCTGTGGTGATCGAGGATGGATCAGAAGAAGAAGAAGAAGATAGGGAGGGAGTTAAAACAGCTTTAAAGAAGAAAGGTAGCAAGATTTTTGGGTTCTCAATGCCT
ECU-C106	CAA	3	6	5	22	CAACAACAACAACAACAA
ECU-C107	TCA	3	6	115	132	TCATCATCATCATCATCA	TTGTTGATGTGCCAAGGAAA	56	75	60.09	40	GAGAGAGTCCGTCGTGGTTC	237	256	59.84	60	TTGTTGATGTGCCAAGGAAATCAAGAAACAATGGAAGAAAAGCCTTGAAACAGAAGAACTCATCATCATCATCATCAACAACAACAACAACAAATGAAGCCAATATTTTGGCACAAAAGCTCTCACAGCAGCTTTCCCCAACGCAGGCTCCTTCTCCGATGAAATCCGATCCGTCGAAAGAGAACCACGACGGACTCTCTC
ECU-C108	CAA	3	6	131	148	CAACAACAACAACAACAA	TTGTTGATGTGCCAAGGAAA	56	75	60.09	40	GAGAGAGTCCGTCGTGGTTC	237	256	59.84	60	TTGTTGATGTGCCAAGGAAATCAAGAAACAATGGAAGAAAAGCCTTGAAACAGAAGAACTCATCATCATCATCATCAACAACAACAACAACAAATGAAGCCAATATTTTGGCACAAAAGCTCTCACAGCAGCTTTCCCCAACGCAGGCTCCTTCTCCGATGAAATCCGATCCGTCGAAAGAGAACCACGACGGACTCTCTC
ECU-C109	CAC	3	6	757	774	CACCACCACCACCACCAC	GACGCCGTCTTCTTCCATAC	639	658	59.7	55	GACCCATCGAAACCAGCTAA	838	857	60.07	50	GACGCCGTCTTCTTCCATACAGTTCCAGAATTATCCGCCGGATTTGTTGTCGAGGACCAGCAGCCACAGTCAAGATCTTCGGCTTTCACTTCAATCTTTTCCGGAGCCGATTCTTTTGCACCACCACCACCACCACGCCCAAGCTGCTACAGCTCAGGCACACCACAGTGAACCTGTTTTATTCTCTGGGTCCAGCCCATTAGCTGGTTTCGATGGGTC
ECU-C110	CCT	3	6	1775	1792	CCTCCTCCTCCTCCTCCT
ECU-C111	TA	2	9	66	83	TATATATATATATATATA
ECU-C112	GCA	3	6	132	149	GCAGCAGCAGCAGCAGCA	TCAACGCCCCTCTTTCTACT	87	106	58.93	50	TATGATCACACGCCGTTCTC	267	286	59.68	50	TCAACGCCCCTCTTTCTACTACCTTCAACTTCCCCACTAAACAATGCAGCAGCAGCAGCAGCAGTAGGATCACTTGCAAAGCGACGGAAATGTCTTCTGTGAGCGAAGAATCAGCGGCGTCGGGCGGCGGCGCTGGTGATAATTGGGTGCCGGTGGTGCCGCTTGCGGCGCTTCCGAAAGGAGAACGGCGTGTGATCATA
ECU-C113	CAA	3	6	689	706	CAACAACAACAACAACAA	GAATTGTGGCAACAGCAAGA	639	658	59.85	45	TCCACCACCCATCATCATAA	817	836	59.58	45	GAATTGTGGCAACAGCAAGAAGCTTTCCAACGCCAGTACCAAAGCATCGGCAACAACAACAACAACAACCAGCAAGGCCAACAGCTACAAGATCTTTATTCGTCAGCAGCTGGATTAGGAGTTGGACCTAGCAGGAGCTCGATCAACATCGCTGATGATTCCTCCTCGAGATCGGCTTTTATGATGATGGGTGGTGGA
ECU-C114	TA	2	9	402	419	TATATATATATATATATA	AGGACCATCTCCGGTATCAA	258	277	59.36	50	AAGCATCCATCCCAAAATCT	432	451	58.45	40	AGGACCATCTCCGGTATCAATACTAAATTGGCTGCCGGTCTTCCGGCCAAATGCGGTGTCAAAATTCCTTACAAGATCAGCCCCTCCACCAACTGCAATAGAGTGAGATGATCATGGATGAAGTAAGCAGCTTGCAGGAAATGTTATATATATATATATATAAGCGTGAAATAAAGATTTTGGGATGGATGCTT
ECU-C115	TA	2	9	1081	1098	TATATATATATATATATA	TCCTACCGGTCCAAGAAAGA	1051	1070	59.67	50	TCTTTGCACCACAAAACTGA	1247	1266	57.87	40	TCCTACCGGTCCAAGAAAGAACCCATATCCTATATATATATATATATATGGGGGATGGGNGATGGTGTTTACTGGTTTTGTGGNGGATAATTTTATANACCCTCATGACTCTTTGGATTTTCTAGCTTTTGGTAACCAACCTCTACCTTTTGTCTGATCGGATAATTTTTTAATCTTTGATAATACTGGAATTGTATCAGTTTTGTGGTGCAAAGA
ECU-C116	ATA	3	6	789	806	ATAATAATAATAATAATA	GAATTCGGCACGAGGAATAA	631	650	60.04	45	TTATTGCCAAAGGATCTGGT	808	827	57.15	40	GAATTCGGCACGAGGAATAAGTAAATTTTGATTGCTGTTCTTTCCTTTTAATTTAACTCTGTAAATTCTATCCATTATTTCTCTTTTTCATCAGTCACAGATAGCTTCATCCTTTCTCTATTTATTTCTCTCACAATTTTTTTTTCAAGTAAATACAGATAATAATAATAATAATAAACCAGATCCTTTGGCAATAA
ECU-C117	GCT	3	6	340	357	GCTGCTGCTGCTGCTGCT	GAGGTTGCTCCACCACAGTT	178	197	60.16	55	TCACAGTAGTGGCCGAAGAA	363	382	59.44	50	GAGGTTGCTCCACCACAGTTTGTTACTGTCATGAGGCACAGAACGAGAAAGATGTTGGATACTATCAATGAAGAGGATAGAGATGGTAGCAACGATGATAATTCTCTTTCTCCGACGTTGAAGAGCTCACCAACTGCAATCCCTGTGAGTGCCACCATGGTAGCTGCTGCTGCTGCTGCTTCATCTTCTTCGGCCACTACTGTGA
ECU-C118	AGA	3	6	399	416	AGAAGAAGAAGAAGAAGA	GGATTGCCATTGAAGGAAAA	259	278	59.88	40	CCCTCCCCTGCTTTTATTGT	446	465	60.31	50	GGATTGCCATTGAAGGAAAATGATGACGGTGACAAGACAAACTGGTTGAGTTCAGTACAACTGTGGAACTCTGATTTCAACATCGTTGATCATAACAAGAAACCGAACACAGTTTCAGAGCTGAAACTGAGAAGTGGCAGAGAAGAAGAAGAAGAAGATATGTCTGAAAACCCAATTAAAGTTTGTAACAATAAAAGCAGGGGAGGG
ECU-C119	CGG	3	6	1136	1153	CGGCGGCGGCGGCGGCGG	ACTGCATTGCGATCTTAGCA	989	1008	59.6	45	TGCCGTCAATTCGAACAATA	1172	1191	60.07	40	ACTGCATTGCGATCTTAGCATAGCGAACTATGGTTGAATCAGAGGTATACTTGACGAGCAAATCTTCGAGCATCGTTTGTTCTTCAGGAGTCCAGTCGAGGGAGATGCCAGGGTTGTGCCTCAACGCGGACTGCGTGTCAGCCGAGACGGCGGCGGCGGCGGCGGTCGATGTATTGCCCCCACTATTGTTCGAATTGACGGCA
ECU-C120	TGA	3	6	334	351	TGATGATGATGATGATGA	AAGGGCATATGACCAAGCTG	232	251	60.1	50	GGTCTTTGCAACACCTCCTC	403	422	59.7	55	AAGGGCATATGACCAAGCTGCTATTTTGATGAACGGCCAAAATGCAAAGACCAACTTCCCCAAGGCTGCTCACCCTGGTGAACAAAATGCTCGTGGTGGCGGTGATGATGATGATGATGATCGGTCTCCATTGCCCCCTAAGGCCTTGGCCGAGCTTTTGAATGCTAAGCTGAGGAGGTGTTGCAAAGACC
ECU-C121	GTC	3	6	1132	1149	GTCGTCGTCGTCGTCGTC	CGAAGGAATCGGATAATGCT	1057	1076	59.14	45	AACCGCAATTGCTTCTTCAG	1252	1271	60.39	45	CGAAGGAATCGGATAATGCTGATCAGTACGAGAAGAATTGAAACCAAGCAATGGTTTATGCTTCTTCTGTAGGCGGTCGTCGTCGTCGTCGTCTTCTCCTCCGGAAATCGATCCGGAAACTGGGGACCCACCGTTGAGATTTGGGTGGCGGCGAGTGGATCGGCGGTTCGAAAAGATAGAAGAATTAGGGGTTTTCTGAAGAAGCAATTGCGGTT
ECU-C122	ATA	3	6	155	172	ATAATAATAATAATAATA	AGGCAGAGGACGAGACAAAA	6	25	59.99	50	GTCCCTTCCCCTTTTTCCTT	185	204	60.64	50	AGGCAGAGGACGAGACAAAACTCCCCACAATTTAATGAAACCCTCCAAAGCTCAAAATTACAAGAGGCAAAAAGAACTTACCCGAACACTACTTGGATTCTTATTGAGACTCTGACAGGCAAAGCAAACAATGCCTAGTGTTGAATCTCATAATAATAATAATAATACAAACAAAAAGAAAGGAAAAAGGGGAAGGGAC
ECU-C123	CAC	3	6	581	598	CACCACCACCACCACCAC	ACATTGGGGTTTTTCATCCA	443	462	60.03	40	TCCAAACAGCTTCATTGCTG	605	624	59.99	45	ACATTGGGGTTTTTCATCCATCTATCAGGATGCCATTTCAAAGCCTGTCTACGATAAGCTTCACGAATTTCAGAAGGGGAAGCTTGTTCAGAAATTCCAAGCACTGAATAATAACAAGTTCCAGATTTGGACATTTTTCACCACCACCACCACCACAACAAACAGCAATGAAGCTGTTTGGA
ECU-C124	TGT	3	6	242	259	TGTTGTTGTTGTTGTTGT	ATTATTGAAGTGGCGCATGG	209	228	60.86	45	TTCAGACGGTCGAGCCTTAC	381	400	60.4	55	ATTATTGAAGTGGCGCATGGTGGGTTCTTTGGCTGTTGTTGTTGTTGTTGTCGCCTAGGTGTTTGTTAAATGAACCTAATCGTTTCCCACCATCGATACAGCTTAGCTTTTGGGGTGTTTTTGTTGTTGGAGTTAGTAGTAGTAATGTCACAGAAAAGGCCCCAGGAGGATGGTAAGGCTCGACCGTCTGAA
ECU-C125	AGC	3	6	1168	1185	AGCAGCAGCAGCAGCAGC	CGAAGCATCGCACTTATGTT	1012	1031	58.94	45	ATAATGGGGAAGGCAGCTCT	1192	1211	60.06	50	CGAAGCATCGCACTTATGTTGATTTGAAGGATAAGTGGAAAACACTACTGCACACGGCAAGAATATCCCCGCAGCAAAGGCGGGGAGAGCCGGTACCCCAAGAACTCTTGGACAGGGTTCTAAACGCCCACACCTACTGGTCTCAGCAGCAAGCCAAGCAGCAGCAGCAGCAGCTGCCAGAGAGCTGCCTTCCCCATTAT
ECU-C126	CTT	3	6	338	355	CTTCTTCTTCTTCTTCTT
ECU-C127	CAC	3	6	705	722	CACCACCACCACCACCAC	CCCAAAGTACTGCTGCTGGT	558	577	60.31	55	CATCAGGCAGAGGACGAGAC	726	745	60.98	60	CCCAAAGTACTGCTGCTGGTGGTAAAAAGAAGAAAAAGAAAGGGCAGAAAAGCAACCCTGGTCCCAACGGTGATACACCACCACCACCCAGTGAGACTCAGTCAGCCATGGCAGTGGCACTCCCAGTCCCAGTCCCAGACCATACCTCACCACCACCACCACCACCTTGTCTCGTCCTCTGCCTGATG
ECU-C128	GAT	3	6	493	510	GATGATGATGATGATGAT
ECU-C129	TGG	3	6	653	670	TGGTGGTGGTGGTGGTGG
ECU-C130	CCA	3	6	232	249	CCACCACCACCACCACCA	ATCTCCACCACTGCCTTCAC	183	202	60.12	55	CCCACCATTTCCTCCCTAGT	360	379	60.18	55	ATCTCCACCACTGCCTTCACATGATGTTCCCGCCATGTCAAAGATGCTCCCACCACCACCACCACCAAAGGCTGACGGAATCTCATCGGGAAATCTCATATTCGCCATGGGATTATTCTCGTTCTTCTTCTCCATAAAACTATTCACATATTCTATTTCCTTTTTTTATTGAACAAAACTAGGGAGGAAATGGTGGG
ECU-C131	GAT	3	6	691	708	GATGATGATGATGATGAT	CAGCAACATTGCAACCAAGT	629	648	59.76	45	GAAACATCTCAAGGCCCAAA	822	841	60.05	45	CAGCAACATTGCAACCAAGTCCTAAATTGTCAAGCGAGGTTTGGATCATCTAGGAGCTTTTGGATGATGATGATGATGATGGTGCTGGATATTTAGGGTTGGGTTGGTATTTCCGTATGTAAGATGTATGCCCCTGAGCTCGGCAGTTTTTGAGCTCTGCTTAAGATTCTCACAGTTAAATTGTTTTATGTAATTTGGGCCTTGAGATGTTTC
ECU-C132	GAA	3	6	236	253	GAAGAAGAAGAAGAAGAA	CCATGAATTGGGAACAGGAT	188	207	59.6	45	TCAAAGAGGGGAAGCTCAAA	368	387	59.93	45	CCATGAATTGGGAACAGGATGGAGGACCCAACTCTATTCATCATCATGGAAGAAGAAGAAGAAGAACCATTGTAAGCTGACATCATTGCTTTCCTCCATTTCTGATCAGAAGCTGAAGAGAGACTCAAAAACAGTAACAAAAAGAACACATTCACTTGCCCTTTTCTCATTGATCACTGCTTTGAGCTTCCCCTCTTTGA
ECU-C133	CTT	3	6	572	589	CTTCTTCTTCTTCTTCTT	AACCCTTTCAACCCTTTGCT	516	535	59.98	45	GGGGGAAGGATTGGATAAGA	687	706	60.09	50	AACCCTTTCAACCCTTTGCTCTTAGAAGATGAACCCGGATTTTCCTTTTCACCCCCCTTCTTCTTCTTCTTCTTCAAACTACCAAGAGCAGCAAAAACATTGGTGCTGTTAATCACCAAAGGAGCCTCCTTCCTGCCTTTCCCTCCTCCCGCCATTTTTTTCTTTTTTATCTCTTATCCAATCCTTCCCCC
ECU-C134	AG	2	9	1072	1089	AGAGAGAGAGAGAGAGAG	AATCACCCCTTCCTTGTGTG	975	994	59.82	50	GGAATCCAAGCCAATGCTTA	1140	1159	60.04	45	AATCACCCCTTCCTTGTGTGCCTGATCATGTGTAGAGTTTGTATTGCAACACCCTTTCCCCTAGTTGATTGATATATATATATACACACACTCACATAGAGAGAGAGAGAGAGAGAATTGGTAAGGTTTGTCTTCCAAAATTAAAAAGATGTTATGGATTGACCTTAAGCATTGGCTTGGATTCC
ECU-C135	GCA	3	6	298	315	GCAGCAGCAGCAGCAGCA	TGGCTGACGAGGTTAAGGAG	199	218	60.39	55	TTTGAAGCTCTGAGGCCATT	382	401	59.96	45	TGGCTGACGAGGTTAAGGAGAGGCATAATGAAGAGTTCGTCCTGGAAAGTGATGTTGACGATAATGAGGACGACCTTGAAGAGAGCAAGGCAGGGGACGGCAGCAGCAGCAGCAGCAACTACAATAGTGATGATGACGGTGAGGGAGGCCGGGGAGGTCCTTCCACCACTTTCACTTCACAGCAATGGCCTCAGAGCTTCAAA
ECU-C136	GTT	3	6	306	323	GTTGTTGTTGTTGTTGTT	TTTGCCATCCAGTTGAAAGC	214	233	61.15	45	ATTTCTCGCGTGGCAATATC	398	417	60.07	45	TTTGCCATCCAGTTGAAAGCTTCAGTCATGGTGAGCTATCCTCCACGGTTATAACCACTTTTAATGCAGTGGACTCAAAATGCTGTACAGAGGTTGTTGTTGTTGTTGTTGACCTTAATGGTAGAAGAACACTCTTGTTGAATAGGACCACTAGGGCCNGCATAGCCTGGTTCTTTTTGGTTCAGATATTGCCACGCGAGAAAT
ECU-C137	CTT	3	6	257	274	CTTCTTCTTCTTCTTCTT	CAGGCAGCTTTGGATCTTCT	168	187	59.57	50	TACAACAGGCCCATCAACAG	382	401	59.57	50	CAGGCAGCTTTGGATCTTCTTCCCTATCATTTCATGCACGTTTATTTCTTGCCTTTATAATTTTATTCTCTCACCCTTTATAGCATCCACTTCTTCTTCTTCTTCTTTTAACACTTGAAAACTTTCAAATTATCAAAGGGAGAAGACAGAGGGAGAACCAAACAGATATAAAGGATACTTGCTATATAGATGGATGGATTTACTGGTAAAAGAGCTGTTGATGGGCCTGTTGTA
ECU-C138	AGA	3	6	50	67	AGAAGAAGAAGAAGAAGA
ECU-C139	AAG	3	6	59	76	AAGAAGAAGAAGAAGAAG	CCCCTTCGACGTTTGAGTAT	5	24	59.05	50	TGCTCCCTCTTCATCGTCTT	182	201	59.95	50	CCCCTTCGACGTTTGAGTATATCTGTGAATTATAACCTTTAATTGTATAATAATAAGAAGAAGAAGAAGAAGACTGAATTGTCCATTTCTATATTCACTTTGAGCCTAGTAAGGAAGAAGATTCCTTCCCCATTTCCCTCTCTGGTGTTGGAGGCGAAGCTCCTATGTTCATGAATGAAGACGATGAAGAGGGAGCA
ECU-C140	TG	2	9	171	188	TGTGTGTGTGTGTGTGTG	TGGAGCAACCTGGAGTTTTT	9	28	59.71	45	CACCGTTCACTTCCCTTTGT	210	229	60.01	50	TGGAGCAACCTGGAGTTTTTTCTCCCCCTTTTAATCGTTAGCTTCTTTGATGCTTTTGGTTTTCACATTATTTTTTTTGTAATAAAGCTTCAATTTTGTTGCTAGGAGTTTTAGCTCATTATGTTTAGTGGTAGTTCCTCTTTGCAGGGTTCTTGAATTGGTTGTGTGTGTGTGTGTGTGTTTTTCTGGGGGGGAGCGTTAACAAAGGGAAGTGAACGGTG
ECU-C141	ATG	3	6	418	435	ATGATGATGATGATGATG	AACCATTACCAGCAGCCAAC	262	281	60	50	CCCCTTCAACACCTTCTTCC	443	462	60.85	55	AACCATTACCAGCAGCCAACACTAAGCTGGTGATGAAGCAAAGGGAGAAGCCTCTTTTAGTTAAAGCTGGAGTTGGCGGTGGTGATTCATTGAATGCTTTGCAAAGGGTTCTTCTTTGGACATTTTGATTGTTGAGGTAAACTAATGCAGTCCCTAATGATGATGATGATGATGACAAACAGGAAGAAGGTGTTGAAGGGG
ECU-C142	GCT	3	6	417	434	GCTGCTGCTGCTGCTGCT	GCAAACATGGTGATCAAGGA	254	273	59.5	45	GCCACCCATTAAAACATGGA	450	469	60.56	45	GCAAACATGGTGATCAAGGAGTTGGTAAGTGATTGATAAGACTGATAAAGCTTTATATCAATCTTTCTTGTTATTGCTACTCCTTCCATCTTCACCTTAATATAAATGGATCTACCATTTTCATTCTCTGCAACCCTGTTGTTCTCAGCCCTTCCAACTCGGGGCTGCTGCTGCTGCTGCTGGAATATTTTCTTCCTCCATGTTTTAATGGGTGGC
ECU-C143	GAT	3	6	505	522	GATGATGATGATGATGAT	GCTCATCAACCAATCCATCA	353	372	59.46	45	CCCATGAATGTAGTGCAGGT	534	553	58.44	50	GCTCATCAACCAATCCATCATCATCATCACCCATTTCTTCTGCATCTTCATGGTAATCATCTCCCATTTCTTCAATAGTTGTTTCCTCATCTTCATCATGGGTGCTTGCATTTACTTGGATTGACCAAACAGATGAATTATCATCATCAATGGATGATGATGATGATGATACCTTCTCTTTACCTGCACTACATTCATGGG
ECU-C144	AAG	3	6	664	681	AAGAAGAAGAAGAAGAAG
ECU-C145	AGG	3	6	43	60	AGGAGGAGGAGGAGGAGG
ECU-C146	TGA	3	6	1270	1287	TGATGATGATGATGATGA	GTTGTGGGCACATTAAACGA	1142	1161	59.44	45	CTGCTCCTGGTGTCTTCACA	1328	1347	60.02	55	GTTGTGGGCACATTAAACGATAGTAATCATACTCAAAAGCCAAGCTACATGAATCCTACCGAGTCTATCAAAGCTAAACAAAAGACCCTCAAGTTTTCTTCTTCGGATAACATGCGGAGACACGTCGTTGATGATGATGATGATGACGATTTACAGTATTTACATAAGAAATTTACGGCAGTTTCTTGTGAAGACACCAGGAGCAG
ECU-C147	AC	2	9	51	68	ACACACACACACACACAC	GAATTCGGCACGAGAGAAAC	9	28	59.82	50	TGTTAACGGCGTAACCCTTC	174	193	60	50	GAATTCGGCACGAGAGAAACAATTAAAAAGAAGCAAAAAAAAACACACACACACACACACAGATTAAGACAGAAGCATGGCCAGCCAGATCGTAGGAACAAAGAAAGCTTGTGTCGTGGGTGGCAGCGGATTCGTTGCGTCATTGCTGGTCAAGTTGTTGCTCGAGAAGGGTTACGCCGTTAACA
ECU-C148	TCT	3	6	347	364	TCTTCTTCTTCTTCTTCT	CAAACACCGTTTCAAGCTCA	325	344	59.88	45	TCCCAGACCTACCGTCACTC	517	536	60.11	60	CAAACACCGTTTCAAGCTCATCTCTTCTTCTTCTTCTTCTTGCGGTAAAGCTTTTGCTCAATCTGAAGGAAAAGAAGGGGGAGTTAAAGAGGAAGACCCTCCCGCTTTCTCTGGTTCATTGTCTTCCACACGCACACAGCTCGATCTTTTGGACCAGCTAAGTTCAACGAGCTCCACTGCCGACGGGTATGAGAGTGACGGTAGGTCTGGGA
ECU-C149	TGA	3	6	239	256	TGATGATGATGATGATGA	TTTCTCACGATGATGGCTTG	149	168	59.8	45	GAAATGGGCCCTTTAGAAGC	334	353	60.04	50	TTTCTCACGATGATGGCTTGTATTGTAATAATACTATTACTACTACGTGGCTGATAGTGTTTGTATAACTTTTCTGGTTTGCTCGTATATTGATGATGATGATGATGACTTTCTATAGGGCCCCCAAATTTCATTTCAGGGGCAATTTCGGCAAATTTCCTTCACATGGGGGGCCCCTCAAGCTTGCTTCTAAAGGGCCCATTTC
ECU-C150	TGA	3	6	134	151	TGATGATGATGATGATGA	TTTCTCACGATGATGGCTTG	44	63	59.8	45	GGAATTGGGCCCTTTAGATG	230	249	60.63	50	TTTCTCACGATGATGGCTTGTATTGTAATAATACTATTACTACTACGTGGCCGATAGTGTTTGTATAACTTTTCTGGTTTGCTCGTATATTGATGATGATGATGATGATCCTTCTATAGGGCCCCCAATTTCAATTCAGGGGCAAATTCTGCAAATATCCATCACACTGGCGGCCCCTCAAGCATGCATCTAAAGGGCCCAATTCC
ECU-C151	TTC	3	6	42	59	TTCTTCTTCTTCTTCTTC	TCCTTTCTCCAACTCCTCCT	1	20	57.9	50	TGATGAAGACGATGGCTCAA	180	199	60.35	45	TCCTTTCTCCAACTCCTCCTCATCTTTCAAAATTTGCCCTATTCTTCTTCTTCTTCTTCATTTGTCATTAATCACCATTAAACTCATTTAAACTCCCTTTCTTTTTATAATGAATCATCAACCTAATACTTCTCTTCGTTTAAGTCTCCCAAAGGATCAATTCAACTTCGACCTTGCCCTTGAGCCATCGTCTTCATCA

## Sheet: SSR from raw ESTs
SSR name	Motif	Length of Motif	Repeat	Start of SSR	End of SSR	SSR Sequence	Primer 1	Start of Primer 1	End of Primer 2	Tm of Primer 1	GC Content of Primer 1	Primer 2	Start of Primer 2	End of Primer 2	Tm of Primer 2	GC Content of Primer 2	PCR Product
ECU-E1	GAA	3	8	173	196	GAAGAAGAAGAAGAAGAAGAAGAA	GGACCCCAACAACTCAAGAA	41	60	59.94	50	GTGAAAGACCATGCATCCAA	227	246	59.5	45	GGACCCCAACAACTCAAGAACATGACGGTCCTCAATGACTCCTCCGCTTGCTTCAACCTCTCATTCGTGGCGGCAGCCGCCTTCACAGTCCCGGAATCCACCGTGTTAGAGAAACGCCTCGCTTGCTTAGATGAAGAAGAAGAAGAAGAAGAAGAATCTTTGAGGGACCTTAGATTAGTTTCCAACTTGGATGCATGGTCTTTCAC
ECU-E2	TC	2	10	7	26	TCTCTCTCTCTCTCTCTCTC
ECU-E3	TTC	3	9	26	52	TTCTTCTTCTTCTTCTTCTTCTTCTTC
ECU-E4	GAA	3	10	301	330	GAAGAAGAAGAAGAAGAAGAAGAAGAAGAA	GAGTTTGGCTCCGAGTTGAG	227	246	59.99	55	CCCAACCATAGTTGAACCAG	407	426	57.92	50	GAGTTTGGCTCCGAGTTGAGTTCACCAATTGGGTCGGATCAGTTGAGTTCAAGCTCACGGAGAGCAGTAATAGTGAAGAAGAAGAAGAAGAAGAAGAAGAAGAAGACTGTTTTATCGGTGAGTTCACTCGCCAGATGGCTCAGTACATGCTTCAAGATGAAGATAAACATGAAAAGTCCTCTGGTTCAACTATGGTTGGG
ECU-E5	GAT	3	15	830	874	GATGATGATGATGATGATGATGATGATGATGATGATGATGATGAT	AGGAGGATTTATGGCCCAAT	738	757	59.63	45	CGTCCTCATCCTCCTCGTAG	892	911	59.82	60	AGGAGGATTTATGGCCCAATCCTCTCACTTATTTCAACAATGAGGCTGATGAAGAGGATTTTGACGGAGATGAGGGGGATGAAGAGGGTAAAGATGATGATGATGATGATGATGATGATGATGATGATGATGATGATAAGTCTGATGATGACCACTACGAGGAGGATGAGGACG
ECU-E6	AGA	3	7	668	688	AGAAGAAGAAGAAGAAGAAGA	GGAACAGAGGCAACTGAGGA	581	600	60.39	55	TCGAAGGCACAGAGAAGGTT	756	775	59.99	50	GGAACAGAGGCAACTGAGGAGGCTAGCACAGCAGATGCAGGGAAGAAGTGAGAGGGGGGAGGAGTCTGAGGAAGAAGAAGGAGAAGGAGAAGAAGAAGAAGAAGAAGACAACCCCAGCCGCCGCAGCCGCCACCAGGAGGAGGAGGAGCAGGGGCGGGAAAGCTCATCATGCAACAACCTTCTCTGTGCCTTCGA
ECU-E7	CAA	3	6	543	560	CAACAACAACAACAACAA	TGCAGAGGAATTTGTTGCAG	508	527	59.99	45	TTCAACCTTGCCTTCCAATC	693	712	60.05	45	TGCAGAGGAATTTGTTGCAGAATCACCAGCACTTTCAACAACAACAACAACAACACCAGCAACAACAACAGCATCAGCAACAGCTGTGGCTCAGACGAGACCAGTTGCCCGGCGGCAATGACTCCAGTGTGGTCGATGAGGTCGAGAAGACCGTACAATCTGAAGCCGTCGACTCTAGTTCGCAAGATTGGAAGGCAAGGTTGAA
ECU-E8	AGAT	4	6	462	485	AGATAGATAGATAGATAGATAGAT	GCTAGACTCACCGAGGGATG	344	363	59.83	60	GCAACAACATCCGAATCAAA	517	536	59.52	40	GCTAGACTCACCGAGGGATGCTCTTTCAGGAAAAAAGGTGATTGATATGGTTTTTGTCAAAGAGAGTTTCACAATGGGTCAATTTGGCTCATCCTTTTGTTTTGATCATCATATATAGAGATAGATAGATAGATAGATAGATACAAGTGAGTTTTGTTGGTATGTTTTAAGGATTTGATTCGGATGTTGTTGC
ECU-E9	GAA	3	14	224	265	GAAGAAGAAGAAGAAGAAGAAGAAGAAGAAGAAGAAGAAGAA	GCTCTCTCCGAACACTCCAC	119	138	59.99	60	CTCACCATTCGGCAGCTATT	299	318	60.24	50	GCTCTCTCCGAACACTCCACTTCGAACCCCGCCGATTACACTCGCTTCCACTCTCCTGCACTTCCTCCTACGTACGCAGCTGCAAACCCTAACCTAGACGACAATGAAGAAGAAGAAGAAGAAGAAGAAGAAGAAGAAGAAGAAGAAGGACCTGAATCAGACTGTGCCGAAACGGATCGAAATAGCTGCCGAATGGTGAG
ECU-E10	ATAA	4	6	362	385	ATAAATAAATAAATAAATAAATAA	CGACAAATACCCGAACCACT	211	230	59.85	50	TGGCTGAAATCGCTTCTTTC	433	452	60.47	45	CGACAAATACCCGAACCACTAAAGGAAGAACTAATCAAACTTATCCAATGTTTTAGCCAAAGAAAACTAGAACATCCAATTCCTTGATCAGCTCGACTGGTACTGAAGCAAATAACCGTTCAATCTCGAGTTTTTTTTTTTTTTTTTTTATATAAATAAATAAATAAATAAATAAAAAGGGCATTCCTACAATTTATTAGCATTTCGTTTACCAAGGACAAAGAAAGAAGCGATTTCAGCCA
ECU-E11	AT	2	9	50	67	ATATATATATATATATAT
ECU-E12	TGA	3	8	175	198	TGATGATGATGATGATGATGATGA	GCTCCAGCTCATCATCGAA	51	69	60.05	52.63	GATGAAGAAACGGTCCGAGA	215	234	60.19	50	GCTCCAGCTCATCATCGAAAGGCAGCTTGCCAAAAGAAGTATCACTTGAAAAGGATGGGAGTGAATCTGTTTCTGGATCAATAAATGAAGGGAATGATGAGGAAACTGAGATTGCCTCTTTTACTGATGATGATGATGATGATGATGATCTTTCCTCACATTCATCTCGGACCGTTTCTTCATC
ECU-E13	CAT	3	6	401	418	CATCATCATCATCATCAT	GGGTACCAAGATGTGCAGGT	347	366	59.85	55	CCCAAATCCAAATGGCTATC	522	541	59.23	45	GGGTACCAAGATGTGCAGGTGATGTGGGAGATGCTGAGAAGATCCGAAACTGAGCATCATCATCATCATCATCCCAAGAGCAAGCAACGACCCTTTTGGCGAGTTTTTGTATGGTCTTCTTCTAACAACACTTCTTCATCCACATCCTTGTCGGCCGATCATGCTTGATTTTGTTGATAGCCATTTGGATTTGGG
ECU-E14	GCG	3	7	231	251	GCGGCGGCGGCGGCGGCGGCG	TTCTACGTCGTCAGCCGATA	203	222	59.44	50	CAATCCCTTCGCCATATCC	392	410	60.24	52.63	TTCTACGTCGTCAGCCGATATACGAAAAGCGGCGGCGGCGGCGGCGGCGATGCAAAGAGGTGAAAACAAAAGTAGTGAGAGCAGTAACCTAGTAGGGACAGTCCAAAATCATGNGGTCAAAGATGAAGGGTTCACTACAGGAGAGTATGTGGATGAGGATGTATTTTTGAACATGCCTAAATTGTTGGNGGATATGGCGAAGGGATTG
ECU-E15	TTA	3	6	244	261	TTATTATTATTATTATTA	GGCCAATAAATTGGACTTTG	174	193	57.11	40	GGGCGAATTGGGTACACTTA	348	367	59.82	50	GGCCAATAAATTGGACTTTGGGTTAGTGTTTTAGGCCTTTATTTTTGTAAAAGGACTTGGACTTTTTAATTTATTATTATTATTATTATTTTTCAAAAAAAAAAAAAAAAAACTCGAGAGTACTTCTAGAGCGGCCGCGGGCCCATCGATTTTCCACCCGGGTGGGGTACCAGGTAAGTGTACCCAATTCGCCC
ECU-E16	GATA	4	6	43	66	GATAGATAGATAGATAGATAGATA
ECU-E17	CCA	3	6	69	86	CCACCACCACCACCACCA	ACCACCCAAGCATCCTTACA	38	57	60.38	50	GGGGGTGAAGCGTAGACATA	222	241	59.96	55	ACCACCCAAGCATCCTTACAAGTACAAGTCCCCACCACCACCACCACCATCACCACCTAAACACCCCTACAAGTACAAGTCCCCACCCCCACCATCACCCCCCAAGCACCCTTACAAGTACAAGTCTCCACCACCTCCTCCTCCAGTTTACAAATACAAGTCTCCTCCTCCACCCCCACCCCATTATGTCTACGCTTCACCCCC
ECU-E18	ATAC	4	5	214	233	ATACATACATACATACATAC	ACCAAGTCCAGAGGTGATGG	159	178	59.96	55	TTCAAAAGCATGCATCCAGA	339	358	60.34	40	ACCAAGTCCAGAGGTGATGGATTCTGGAAAGGATGGTAAGTACTACCTAATACCTATACATACATACATACATACATATATACACAATGAAATCTTCTTTTTCTTTTATATATTTATATATATACTGATGAAATTGAATCGTTTGAATTGCAGTTGTGCTGCCCTTTGCTGTTGTTGCCTTCTGGATGCATGCTTTTGAA
ECU-E19	TG	2	9	787	804	TGTGTGTGTGTGTGTGTG
ECU-E20	TG	2	11	818	839	TGTGTGTGTGTGTGTGTGTGTG
ECU-E21	GTG	3	6	297	314	GTGGTGGTGGTGGTGGTG	TTCCCCGCCTTCTTTTAGAT	229	248	60.03	45	GCCCGCCTTGTATAACATTC	407	426	59.44	50	TTCCCCGCCTTCTTTTAGATCTGATACTGGTGCCATTGCTACTAGTTGTGGCGGAAATGGTGGCGTTAGTGGTGGTGGTGGTGGTGTCGCCACTTTTTCCGCTTCTTCACTGTCTATGTCTGTTCGTCCCATAACAAAAACTAGGCTTGATAATGGCAATAATAACAGTCATTATGAAGAATGTTATACAAGGCGGGC
ECU-E22	ATA	3	6	29	46	ATAATAATAATAATAATA	CGGCACGAGGAATTTTCTAT	1	20	59.18	45	AAGCTGCAAACCGATGGTAA	167	186	60.64	45	CGGCACGAGGAATTTTCTATTATATCTTATAATAATAATAATAATAAAATACAGAAATCTTCATTTTCACACTTTGATTTTTAGCTTTTACACTGCAAAAACTTTTTTTTTCTGTATATAAACCCTCACTTGTCTCCCATTTTTCCTCACTGGGAAATTTTGTTCTTTACCATCGGTTTGCAGCTT
ECU-E23	AGGG	4	5	111	130	AGGGAGGGAGGGAGGGAGGG
ECU-E24	TTG	3	6	210	227	TTGTTGTTGTTGTTGTTG	TGCGTTTCTCCATGATTTCT	97	116	58.3	40	CTGCCGTCGGTTTAGTCTTC	253	272	59.88	55	TGCGTTTCTCCATGATTTCTGAAACACAGGTCGTTCATTTTCAATCTATATAGAGATATAAAACCTTACCCTCCATACATATTTTTTTCTTCGTTTCTTTTTTCTTTTTTTTTTTGTTGTTGTTGTTGTTGTATAGTATAAAAAAATGATGAGAATGAAGACTAAACCGACGGCAG
ECU-E25	TTA	3	7	748	768	TTATTATTATTATTATTATTA
ECU-E26	AAAT	4	5	1	20	AAATAAATAAATAAATAAAT
ECU-E27	TA	2	10	204	223	TATATATATATATATATATA	CGTAATCATTTGTGGCATCA	54	73	57.99	40	CCAAGCCAGTTTCACAAACA	246	265	59.73	45	CGTAATCATTTGTGGCATCATATACCATTATTTTTCATTTTAAAAGTAAAACTTTATTGAAGAAATCCCCTGATATTAAATCGATTAGTGGGATGCCAATTTTTAATCAGTTTTTATATTGTTGTGCGTCAAGCTTATGTAGTTGGTGTCTATATATATATATATATATACACACACACACACATTTTTGGGTGTTTGTGAAACTGGCTTGG
ECU-E28	GCA	3	6	74	91	GCAGCAGCAGCAGCAGCA	TCAACGCCCCTCTTTCTACT	29	48	58.93	50	TATGATCACACGCCGTTCTC	209	228	59.68	50	TCAACGCCCCTCTTTCTACTACCTTCAACTTCCCCACTAAACAATGCAGCAGCAGCAGCAGCAGTAGGATCACTTGCAAAGCGACGGAAATGTCTTCTGTGAGCGAAGAATCAGCGGCGTCGGGCGGCGGCGCTGGTGATAATTGGGTGCCGGTGGTGCCGCTTGCGGCGCTTCCGAAAGGAGAACGGCGTGTGATCATA
ECU-E29	CTT	3	6	257	274	CTTCTTCTTCTTCTTCTT	CAGGCAGCTTTGGATCTTCT	168	187	59.57	50	TACAACAGGCCCATCAACAG	382	401	59.57	50	CAGGCAGCTTTGGATCTTCTTCCCTATCATTTCATGCACGTTTATTTCTTGCCTTTATAATTTTATTCTCTCACCCTTTATAGCATCCACTTCTTCTTCTTCTTCTTTTAACACTTGAAAACTTTCAAATTATCAAAGGGAGAAGACAGAGGGAGAACCAAACAGATATAAAGGATACTTGCTATATAGATGGATGGATTTACTGGTAAAAGAGCTGTTGATGGGCCTGTTGTA
ECU-E30	CAT	3	13	493	531	CATCATCATCATCATCATCATCATCATCATCATCATCAT
ECU-E31	TC	2	11	22	43	TCTCTCTCTCTCTCTCTCTCTC
ECU-E32	TTTA	4	5	229	248	TTTATTTATTTATTTATTTA	CTGCTATGGCAGGAGATTGA	173	192	58.98	50	TGAAAGAGGCAAAGCAATCA	326	345	59.54	40	CTGCTATGGCAGGAGATTGATTATATTGTGTAGAATATTGACGTGGATACATGCTTTTTATTTATTTATTTATTTATTAAGCGCTTCAATAATTGGGTTTTGATGTATAAAGATTGTAACAAAACTTATTTCAAGTCCAAGATATACATCATCTGATTGCTTTGCCTCTTTCA
ECU-E33	TGTA	4	10	267	306	TGTATGTATGTATGTATGTATGTATGTATGTATGTATGTA	GGTGGCAAAGTAATCGGAAC	130	149	59.43	50	CATGACGCACACTTCACACA	325	344	60.37	50	GGTGGCAAAGTAATCGGAACTCACTCGGTTAAGCTTCCAGACATTCTTACGACGTAAATCACCATGTGTATCAATTGCAGATTTCTTCTGTTCTTAGTTCTTTGTTGAAGTATTAGTTCGCAAAAAATGTGCGTCGTTGTATGTATGTATGTATGTATGTATGTATGTATGTATGTATGTGCACGTGTGTACATGTGTGTGAAGTGTGCGTCATG
ECU-E34	TTC	3	9	13	39	TTCTTCTTCTTCTTCTTCTTCTTCTTC
ECU-E35	GGT	3	6	727	744	GGTGGTGGTGGTGGTGGT	TGTCGGAATTCGTGAACAGA	576	595	60.24	45	GAGCCCTCAGCTTCTTCTTG	762	781	59.31	55	TGTCGGAATTCGTGAACAGAGTGTGTTCCCAGAGATCAGGTTTGATGCACTTGGTAAACCCAGAGGAATGGATATTTGCATCACGACAACAGCCAAATCCGATAAGGAAGGCCAGAAGCTATTGGCCCTAATGGGTATGCCTTTTAGAGAAGGTGGTGGTGGTGGTGGTCCTGCAGCCCAACAACGCAAGAAGAAGCTGAGGGCTC
ECU-E36	TA	2	11	94	115	TATATATATATATATATATATA
ECU-E37	GTG	3	7	509	529	GTGGTGGTGGTGGTGGTGGTG	GGCGTCGTCGTTAGTAGGAG	439	458	59.9	60	ACACGCTTTCATCGACTGC	623	641	60.01	52.63	GGCGTCGTCGTTAGTAGGAGTATGCGGCTTAGGAGGCTTGCCTGTCTCCCCCTTGGTATCTTTTGATGAAGTGGTGGTGGTGGTGGTGGTGGTAGTTTCATTTGTCAAAACAGGCTTGCTATTACGATCAGATTGGGTTTGGGGTTTGGGTTCTTTCCTAGGATTCAATGAAGTGGAGTCGGTGGCAGTCGATGAAAGCGTGT
ECU-E38	GCT	3	6	417	434	GCTGCTGCTGCTGCTGCT	GCAAACATGGTGATCAAGGA	254	273	59.5	45	GCCACCCATTAAAACATGGA	450	469	60.56	45	GCAAACATGGTGATCAAGGAGTTGGTAAGTGATTGATAAGACTGATAAAGCTTTATATCAATCTTTCTTGTTATTGCTACTCCTTCCATCTTCACCTTAATATAAATGGATCTACCATTTTCATTCTCTGCAACCCTGTTGTTCTCAGCCCTTCCAACTCGGGGCTGCTGCTGCTGCTGCTGGAATATTTTCTTCCTCCATGTTTTAATGGGTGGC
ECU-E39	ATA	3	6	162	179	ATAATAATAATAATAATA	GGCAATCAACATCAACATGC	61	80	59.94	45	AGAAAGCAAAAACCCCGACT	273	292	60.11	45	GGCAATCAACATCAACATGCTTCTCTTTTTTTTTTCCCTTAATCCATTAAACAAATCTTTTAGTTTGATGTTTACTTTTCCCTGATAAACTCGGGTTAATGATAATAATAATAATAATACTAATAATAAAGCTAACTCGGGTTTAGATTTCTTGGCCTCCAAGACTGGTTTGTCCAGAACCAGTCGCGAGTGCATATAAACACAAACGAGTGAGTCGGGGTTTTTGCTTTCT
ECU-E40	TA	2	9	53	70	TATATATATATATATATA
ECU-E41	TTC	3	6	559	576	TTCTTCTTCTTCTTCTTC	GACTGCACTGGCCTGTTCTT	522	541	60.45	55	GGAAGAAGGCGTGGAGATTA	698	717	59.27	50	GACTGCACTGGCCTGTTCTTTCTTTCCCTTCTCCTTTTTCTTCTTCTTCTTCTTCTCTCCGCCTTCACCTTCTTCCTCGTCACTAGAAGAGCTGGAGCTGCTATTGGATAGGTGAAGCTTGTCCAGGAGACTGTGTTTCTTCTCATCTTCCTTATCCCCCTCTTTTATCTTGACTTTAATCTCCACGCCTTCTTCC
ECU-E42	CAT	3	6	27	44	CATCATCATCATCATCAT
ECU-E43	GAA	3	7	532	552	GAAGAAGAAGAAGAAGAAGAA	ATTGTTGAGGCTCCAAAGGA	442	461	59.67	45	ATGGGTGCCTCAGTTTTCAC	623	642	59.97	50	ATTGTTGAGGCTCCAAAGGAGGCCCCAAAGAAAGAAGAAGTCATTGTTGAGGCAAAAACAATGGTTGAAGCTGAAAAGCAAAAGAAAAAGGAAGAAGAAGAAGAAGAAGAAGATGAGATTATTGTTTTGGCTGAAAAGAAAAGTGAAGGAGCTAAGAAAGAAGAACCCATTTGTAAAAGAAGTGAAAACTGAGGCACCCAT
ECU-E44	CCA	3	6	147	164	CCACCACCACCACCACCA	CACCAACATCACCACCAAAG	58	77	59.85	50	GGTGGTGGAGGTGACTTGTA	240	259	58.41	55	CACCAACATCACCACCAAAGCATCCTTACAAATACAAGTCTCCACCACCACCACCATCCCCACCTAAGCATCCCTACAAGTACAAGTCCCCACCACCACCACCACCATCCCCACCAAAGCATCCCTACAAGTACAAGTCCCCCCCACCACCACCACCGTCACCACCCAAGCACCCCTACAAGTACAAGTCACCTCCACCACC
ECU-E45	GTA	3	6	96	113	GTAGTAGTAGTAGTAGTA	GATTCGCCTTTGATTTTTGC	20	39	59.67	40	ACTCGGACACCCATTTTGAG	219	238	59.97	50	GATTCGCCTTTGATTTTTGCTACAACGAAAATAAGCTTACAATCGGCTTAAAAAATGGCATCAATGGTTCTTAAAGGTAGTAGTAGTAGTAGTAATCAAGTTTCTTCATTGATATCAATTCAAGAAAAAGGTAGTAGGAATAAGAGGAAGTTCCGGGCTGATCCACCTTTAGGTGATCCGAATAAGATTATAACTTCACCTCAAAATGGGTGTCCGAGT
ECU-E46	GCC	3	6	137	154	GCCGCCGCCGCCGCCGCC	CAGTCATACGACCACCACCA	114	133	60.44	55	AGTGCCTGCTGCAACTCATA	318	337	59.62	50	CAGTCATACGACCACCACCACCAGCCGCCGCCGCCGCCGCCGCAGCACCAGAGCTATTACGGACAGTACCCGACGCCGTCTCCGCCGCCTTCGTCATCATCAAGTTATGGGCCGAGTGGNGGCGGATTTCCAGCAGGAACATCTCCAGATGTTATAAGGGCGTTTCAAATGGTAGATAGGGATCGAAGNGGATTCATCGATGAATATGAGTTGCAGCAGGCACT
ECU-E47	ATA	3	6	162	179	ATAATAATAATAATAATA	GGCAATCAACATCAACATGC	61	80	59.94	45	AGAAAGCAAAAACCCCGACT	273	292	60.11	45	GGCAATCAACATCAACATGCTTCTCTTTTTTTTTTCCCTTAATCCATTAAACAAATCTTTTAGTTTGATGTTTACTTTTCCCTGATAAACTCGGGTTAATGATAATAATAATAATAATACTAATAATAAAGCTAACTCGGGTTTAGATTTCTTGGCCTCCAAGACTGGTTTGTCCAGAACCAGTCGCGAGTGCATATAAACACAAACGAGTGAGTCGGGGTTTTTGCTTTCT
ECU-E48	GA	2	15	2	31	GAGAGAGAGAGAGAGAGAGAGAGAGAGAGA
ECU-E49	CAT	3	7	739	759	CATCATCATCATCATCATCAT	CACCTTGCTCATCAAAGCTC	646	665	58.6	50	TCCTTTTCGACCCTTGTTTG	839	858	60.08	45	CACCTTGCTCATCAAAGCTCTTTCCAAACTCATCATTCATAATATCCTCATTTTCATTTACAAAATCCTGAACCAAATCATCATCACTGCTGCCATCATCATCATCATCATCATCAAAAGCATCATCGTATGTTGGTTTTACCATTGACCAGAAGACAAACATTGGACGGATAAAACTGTCACATTTTTTCAGCAAACAAGGGTCGAAAAGGA
ECU-E50	GAA	3	8	647	670	GAAGAAGAAGAAGAAGAAGAAGAA
ECU-E51	GAC	3	6	211	228	GACGACGACGACGACGAC	GAGGAGGCTGTGGTTGAAGA	145	164	60.39	55	ATGGTGACCCTGCTTACACC	337	356	59.85	55	GAGGAGGCTGTGGTTGAAGATGTTAAAGAAGATGAGAAAGAACATGACGACGACGACGACGAGGATGACGACGACGACGACGACGATGATAAGGAAGATGGTGCCCAAGGTGCTAATGGAAGTTCAAAGCAAAGCAGAAGTGAGAAGAAGAGTAGGAAGGCCATGTTAAAGTTAGGCATGAAGCCTGTTACTGGTGTAAGCAGGGTCACCAT
ECU-E52	ATGT	4	10	659	698	ATGTATGTATGTATGTATGTATGTATGTATGTATGTATGT	TGAGCGCAGTGAGTAATTTG	542	561	57.66	45	CACCACCGCACACATATCAT	717	736	60.27	50	TGAGCGCAGTGAGTAATTTGTAGCTGGAATTTGATGAAGAGTGTAAAAATAATGGGTTGTACCGTCATTTGCATTTAAGTGATAGCCCCCCCTAAGTATTGTGTATTTGCTATTGAGATGTATGTATGTATGTATGTATGTATGTATGTATGTATGTGCAGATTATGACATAATCATGATATGTGTGCGGTGGTG
ECU-E53	TTA	3	6	379	396	TTATTATTATTATTATTA
ECU-E54	CGG	3	6	251	268	CGGCGGCGGCGGCGGCGG	TAACATCCCAGCAGTGCAAG	209	228	59.86	50	ATCATGGGCTGAAACCTGTC	391	410	59.93	50	TAACATCCCAGCAGTGCAAGGGTTACCGGCAGCAGCCATGAACGGCGGCGGCGGCGGCGGAGGGTACTTCCAAGAGACGGGTCCGGATGTACTGCCGGGTAACCCATACCATCAACTACAACTACAACAACAGTATTTGACATCAATGATGAACCACCACCGCTGCAATGGGATGAGGAAATGACAGGTTTCAGCCCATGAT
ECU-E55	TG	2	9	72	89	TGTGTGTGTGTGTGTGTG	TGGACTTGCATGGATCTCAC	45	64	59.64	50	TTGTTGAGGGATTGATGTCG	263	282	59.5	45	TGGACTTGCATGGATCTCACCCTTATATGTGTGTGTGTGTGTGTGGCAGTAATTGTAGTACTTAAGAATAGCCATAAATGTATTTAGGAAGAGGAAGAAGAGCTTAATGGGTGATCATTGTTTCCTCTTTTGTTTTTGTTTTTAATTGAGGAAGGAATGTTATTGTAATATATATATATATATAAAGTTATGTAGGGTGTGAAATGTTTTTATTTTCCCGACATCAATCCCTCAACAA
ECU-E56	TCT	3	11	115	147	TCTTCTTCTTCTTCTTCTTCTTCTTCTTCTTCT	ATCCCGCTTGTTCTCTTTCA	89	108	59.81	45	ACCCTTTCCCAATCTGCTCT	272	291	60.07	50	ATCCCGCTTGTTCTCTTTCAGCCGCCTCTTCTTCTTCTTCTTCTTCTTCTTCTTCTTCTTCGCACAAGTGTTACATTGCAGAAATATTGGAAACTAATATACTTGTTGAAGTAAGGTTGAAAGCCCTTTGACTTGGAAGCAAAAGCGGGGCAAATCCTTCAATATGGAGCAATATGAAATTCTAGAGCAGATTGGGAAAGGGT
ECU-E57	TCC	3	9	194	220	TCCTCCTCCTCCTCCTCCTCCTCCTCC	GGAAGTAGCAGTGGCAGCTT	170	189	59.64	55	ATCGGAGGCAAGTTGAGAGA	351	370	59.95	50	GGAAGTAGCAGTGGCAGCTTATCATCCTCCTCCTCCTCCTCCTCCTCCTCCAAGCCACCGCAGCAAGATATTGATGGACTGCTCGCCGGTGCTGGTTATAAAGTCCGGTCGTCGGAGCTACGACAAGTAGCTCAGCGACTGGAACGACTCGAAACCGCCATGGGTAATTCGCCTGCAGATTTCTCTCAACTTGCCTCCGAT
ECU-E58	ATGT	4	9	745	780	ATGTATGTATGTATGTATGTATGTATGTATGTATGT
ECU-E59	GCA	3	6	180	197	GCAGCAGCAGCAGCAGCA	AACTGCAACAAAGCCTGTCC	74	93	60.3	50	TGATGAGTTTGCTGTTGCTG	253	272	58.57	45	AACTGCAACAAAGCCTGTCCCAGAGGACACAGCAGCAGCCGCAGATTCTGCAACTATCACAGCAGGGACTCTCGGAGCAACTGCAATTACAACTTCTCCAAAAATTGCAGCAGCAGCAGCAGCAGTCGGCTCAACAATTACTCTCCGCAGCTGGGTCACTGCTGCAGCCTCCAATGTTGCAGCAACAGCAAACTCATCA
ECU-E60	TA	2	9	53	70	TATATATATATATATATA
ECU-E61	TTC	3	6	559	576	TTCTTCTTCTTCTTCTTC	GACTGCACTGGCCTGTTCTT	522	541	60.45	55	GGAAGAAGGCGTGGAGATTA	698	717	59.27	50	GACTGCACTGGCCTGTTCTTTCTTTCCCTTCTCCTTTTTCTTCTTCTTCTTCTTCTCTCCGCCTTCACCTTCTTCCTCGTCACTAGAAGAGCTGGAGCTGCTATTGGATAGGTGAAGCTTGTCCAGGAGACTGTGTTTCTTCTCATCTTCCTTATCCCCCTCTTTTATCTTGACTTTAATCTCCACGCCTTCTTCC
ECU-E62	AT	2	9	334	351	ATATATATATATATATAT	GGTGAACAACAAGGGCAAAC	240	259	60.4	50	CCAACACAAAAACCCAAAGG	407	426	60.23	45	GGTGAACAACAAGGGCAAACCCAAATGCCCTTGAAAATGAAATATATTCGAGTTCGGGATTTAATCAAGCTTAAAGATCGAGGACGAAGAGGCCATATATATATATATATATGCATGTTGATGATGATGTTATTATAAAAATAAACTTGTTTTGTTGCTGTTATTTTCCTTTGGGTTTTTGTGTTGG
ECU-E63	TCA	3	6	226	243	TCATCATCATCATCATCA	CGATGTCGTATCCCCGTTAC	187	206	60.21	55	CCATGGTGGTAGTGTTGCTG	417	436	60.03	55	CGATGTCGTATCCCCGTTACAGTTGACTCTTCCATTTGTTCATCATCATCATCATCATCTTCATCTTCTTCGTTGTCATCTTATTATTCTTCAGCTTCAACTTCTGCTTCTTCTTCTCCTATGCATAGCTACCATTTGGTTAGAGAAGGAAAGGGTAATTCGTTTCCCTTGTTACTGTTCAGTGGAATGAAAAGGAATTGTGGGTTCTTCTCAAAGTTGCTTCATCATCACAGCAACACTACCACCATGG
ECU-E64	TGA	3	11	283	315	TGATGATGATGATGATGATGATGATGATGATGA	TGCATCATTTCCTTCTGCTG	253	272	59.95	45	TCCCTGTTTCTCACGGCTAC	429	448	60.26	55	TGCATCATTTCCTTCTGCTGTGTCTACCCCTGATGATGATGATGATGATGATGATGATGATGAAATTGTGACTGCAATGCAGCGAATGTTCTCTGAGGATTCTGTGCAGTCTCCATCGACCTACTCCCGCTCGATTTCTTTGCCTACTCCCTTGAAGCTAGTATCAGCCCTTAAAGGTAGCCGTGAGAAACAGGGA
ECU-E65	GT	2	10	61	80	GTGTGTGTGTGTGTGTGTGT	CCCGTAACCCATCCTCTTCT	13	32	60.32	55	GGTGAAGTTGTCGACGATGA	200	219	59.68	50	CCCGTAACCCATCCTCTTCTTCTTTAATCTCGCTCTCTTCTGTTGTGCGTGTGTGTGTGTGTGTGTGTGCTTTTTACAGCAATGAACAAAGGAACGGGAGTGGGAACTGGACCGACGGCGGCGGCTGCAGCGGCGGCGGCACAGAAGCAGAAAACTATGATGCAGCGAGTGGAAACCGACATCGCCGTCATCGTCGACAACTTCACC
ECU-E66	AAG	3	7	149	169	AAGAAGAAGAAGAAGAAGAAG	GAGCAGGATGGGACAGCTAA	80	99	60.36	55	ACCGAAAAGGAAGCTAACCA	259	278	58.83	45	GAGCAGGATGGGACAGCTAAGAAAAAGAAAAAGAAGAGTAAAGATGAAGCAGCTACAAATGAAACTACAAAGAAGAAGAAGAAGAAGAAGAGCCAAGAGTGAAATTTAATCACTAATTGCTAAATTTCAGCAAATGAAAAAAAGCCTAATAGTGTTTCAAGTATTTTAGTTGTAGAAAATGGTTAGCTTCCTTTTCGGT
ECU-E67	TTTA	4	5	788	807	TTTATTTATTTATTTATTTA
ECU-E68	AGA	3	6	23	40	AGAAGAAGAAGAAGAAGA	GAGGGAGATTCACACAGAGG	2	21	57.18	55	TGTCCACACCAAGGAGCATA	190	209	60.11	50	GAGGGAGATTCACACAGAGGGAGAAGAAGAAGAAGAAGAGAGAAAAAAAAATGAAGTCTCAGATCTGTTTAGCCTTTGGAACTCTGGCCTTGTTGTTAGCTTCAGCTTTGGCCGATGACGTCGTCGTACTGACCGAAGCGAACTTCGATAAGGAAGTTGGTCAAGATAGAGGAGCTCTCATCGAGTTCTATGCTCCTTGGTGTGGACA
ECU-E69	GA	2	44	9	96	GAGAGAGAGAGAGAGAGAGAGAGAGAGAGAGAGAGAGAGAGAGAGAGAGAGAGAGAGAGAGAGAGAGAGAGAGAGAGAGAGAGAGAGA
ECU-E70	CTAC	4	6	367	390	CTACCTACCTACCTACCTACCTAC
ECU-E71	TCC	3	6	73	90	TCCTCCTCCTCCTCCTCC	AGCGGCCTACCTCTTCCTCT	53	72	61.76	60	ACGACAATTCCATCGTGACA	232	251	59.97	45	AGCGGCCTACCTCTTCCTCTTCCTCCTCCTCCTCCTCCTCTACGACAATTAAAACAAGNAAATTCAAACCTCTCAATTTTTTTTCTTCACATCCATATTCATTAAAATCTTAGATTAGATTATTCCCACTTTGTGTTTTTCTAATTGCGTTGAATATGGATTGTGAATTAAAGAAAGATTGTCACGATGGAATTGTCGT
ECU-E72	CAC	3	6	204	221	CACCACCACCACCACCAC	TGAAGCCAGATCACCATGAC	118	137	59.64	50	AATACTTGCGGCACTTCTCC	296	315	59.34	50	TGAAGCCAGATCACCATGACCACGAGCACCATGATGAAGACCATGACCACGACCACCATGATGAAGAGGATCATGAGGAAGAGCATCACCACCACCACCACCACCATCATCACCACCGCCATCATCACCGTGGAGAGGAAGAAAGGGATGAGACACAGGAGCAGGAGGGCGGGTTCATGGAGAAGTGCCGCAAGTATT
ECU-E73	AAG	3	18	31	84	AAGAAGAAGAAGAAGAAGAAGAAGAAGAAGAAGAAGAAGAAGAAGAAGAAGAAG
ECU-E74	TGTA	4	5	489	508	TGTATGTATGTATGTATGTA	TCGAGTATCGGAAACGAGGT	351	370	59.69	50	GCATGCGTGCATAACACATA	529	548	59.17	45	TCGAGTATCGGAAACGAGGTCCGTGGACTTTTTTTTGCAGGAAATTGTGTTGGTTTACCTGTTGTGCTGCTTGCTTGTGATCATAATCCTTTGGCTAGAAGTGTACAGGTAGTGTATTTGAGAACATATGCATAGGATTGTATGTATGTATGTATGTATTTTTGGTAAAATGTATGTATATGTGTTATGCACGCATGC
ECU-E75	TGC	3	6	205	222	TGCTGCTGCTGCTGCTGC	TTCATGTTCCTGCTGGTCAA	117	136	60.24	45	CCATGGAAACCCTTAGAGCA	292	311	60.07	50	TTCATGTTCCTGCTGGTCAAAATGCACTTTCAGATGTCCTTATCAGCACGCCTGTGTTCACCGGGGATGGGGAAGGAGGAAGCGGCTTTGCTGCTGCTGCTGCTGCAGCTGCAGCGGGTGGGGTTTCTGACTTTGATTTTGGCGTGGATCCAAACATAGATCCTGAGCTGGCTCTTGCTCTAAGGGTTTCCATGG
ECU-E76	GGT	3	7	363	383	GGTGGTGGTGGTGGTGGTGGT	GAATGGCTGGAGAGTTGAGC	302	321	59.96	55	ACGTCTTCCAGAACCACCAC	463	482	60.01	55	GAATGGCTGGAGAGTTGAGCTTTCTCATAACTCTAGAGGCAGAGGTGGACGTGGAGGCGGAGGTGGTGGTGGTGGTGGTGGTCGTGGACGGTCTGGTGGTTCTGATTTGAAGTGCTATGAATGTGGTGAGCCTGGTCATTTTGCTCGGGAATGCCGCACACGTGGTGGTTCTGGAAGACGT
ECU-E77	TTG	3	6	534	551	TTGTTGTTGTTGTTGTTG	TAACTGGCAGAGCAGCCTTC	446	465	60.68	55	TGGCATTGTAATGGGAGCTT	645	664	60.47	45	TAACTGGCAGAGCAGCCTTCACCCTTGGATCTACGAGTAGAGATCATTTGGTCGAAGCTATTGGCCGTCATGGCTCTGTCCTGGTTGTTTGTTGTTGTTGTTGTTGCCAGTCTTTTGATATTTATATTACTATTATAGTTTAAAGTGGTGAAAGCTTTGTAGCATTTTGGGTGTATAGGTTAAGTTGGAGTTGTGTTGAAAGCTCCCATTACAATGCCA
ECU-E78	CCA	3	7	4	24	CCACCACCACCACCACCACCA
ECU-E79	ATC	3	8	67	90	ATCATCATCATCATCATCATCATC	TGGTGTGTGTGTTGATGTGC	19	38	60.05	50	GAGGAAGCCCCGTTTATTTT	183	202	59.44	45	TGGTGTGTGTGTTGATGTGCTTCGGTTTGCCTTTCTCTTGGGTTTGTTATCATCATCATCATCATCATCATCTTCTTCTTCTTCTTTTTCTTCCATTCTTTCTGTACTTAGATATTGTTGGGCAACCCCACCCTTAATTTCTAATCTGCCATTCAGTTCACCATAAAATAAACGGGGCTTCCTC
ECU-E80	CCA	3	9	246	272	CCACCACCACCACCACCACCACCACCA	CGCATCACCACCATACAATC	143	162	59.81	50	CGCGGTTGTAGACACAAGAG	320	339	59.51	55	CGCATCACCACCATACAATCCTCTGCCCTGCCCACCACAACCACCATCATACAAAAAGCTGCCCTCTCCACCATCACCACCACTATACAATAAGCTGCCCTCTCCACCACCACCACCACCACCACCACCATCACCACCTCATTACTCACCATTCTCACGTAATCCCTACTTTAGCTCCTCTTGTGTCTACAACCGCG
ECU-E81	GA	2	9	23	40	GAGAGAGAGAGAGAGAGA	GGCACGAGACCAAAGAGAGG	1	20	62.28	60	TTGGTTGGCTTCCTGATGAT	187	206	60.46	45	GGCACGAGACCAAAGAGAGGGTGAGAGAGAGAGAGAGAGATGGTATCGCTTAAGCTCCAGAAAGGGCTCTCAGCGAGCGTTCTAAAGTGTGGAAAAGGAAAGGTTTGGCTCGATCCAAATGAAGTCAACGAGATCTCCATGGCCAACTCTCGCCAGAATATAAGGAAGCTGGTTAAAGATGGTTTTATCATCAGGAAGCCAACCAA
ECU-E82	AAT	3	6	558	575	AATAATAATAATAATAAT
ECU-E83	TA	2	9	536	553	TATATATATATATATATA	TCCTACCGGTCCAAGAAAGA	506	525	59.67	50	TCTTTGCACCACAAAACTGA	702	721	57.87	40	TCCTACCGGTCCAAGAAAGAACCCATATCCTATATATATATATATATATGGGGGATGGGNGATGGTGTTTACTGGTTTTGTGGNGGATAATTTTATANACCCTCATGACTCTTTGGATTTTCTAGCTTTTGGTAACCAACCTCTACCTTTTGTCTGATCGGATAATTTTTTAATCTTTGATAATACTGGAATTGTATCAGTTTTGTGGTGCAAAGA
ECU-E84	AAG	3	6	177	194	AAGAAGAAGAAGAAGAAG	TGCAACCCATAATCAGTGCT	135	154	59.15	45	GGGAAGCATCTCGAAGGAAT	313	332	60.55	50	TGCAACCCATAATCAGTGCTCATTACTTATCTACATAATAATAAGAAGAAGAAGAAGAAGCTCATTTGGAGGGGAAATCTAGTCAAACGAATACAGTTAGAAACTGTAAAATACATATCTCAGTGCAGTCTGTCAAGAACTCTTTCAACTACTCTTTGAGGAAGAATCATCCCACTCAATTCCTTCGAGATGCTTCCC
ECU-E85	GAA	3	6	73	90	GAAGAAGAAGAAGAAGAA	CGAATCTGTTAGGGTTTTGG	18	37	57.22	45	ACACCGACAGCAAACAACAA	246	265	60.2	45	CGAATCTGTTAGGGTTTTGGAGAAACAAGTAGATATTGAAGAGAAGGAGAACGAGGAAGAAGAAGAAGAAGAAGAGGAAGAGAAGACGGGAGAGGAGGAAGAAGAAGAGAGTGAAGATGAAGGGACTAAAAAGGTCAAAGGTAATAGTAGAAAGGCAGCCAGAATAGGTTAGTTGATGTTTGAGTATCTTTATTGCCATTGTATATGGGCCACTCTAGTTTCTTGAATTTGTTGTTTGCTGTCGGTGT
ECU-E86	ATA	3	7	101	121	ATAATAATAATAATAATAATA
ECU-E87	AAG	3	6	67	84	AAGAAGAAGAAGAAGAAG	GCACGAGAAATTGCAAAGC	2	20	59.56	47.37	AGCCCACATTTTTCCACTTG	187	206	59.97	45	GCACGAGAAATTGCAAAGCAAATATGAATAAGGATTCATAGCTGAAGAACTTGACAATGACATGCAAGAAGAAGAAGAAGAAGGTGTTGGGGGTGATCATGGTTTCCCTGATGATGAAAAGAAGAAGAAGGTATGGAGGGAGAGGAGCAGCTGGTGGCGGTGGTGGGGTGTCGCCGCCTGCTTGTCAAGTGGAAAAATGTGGGCT
ECU-E88	TG	2	13	698	723	TGTGTGTGTGTGTGTGTGTGTGTGTG	ACAAGGACCAGCAGTTTTGG	637	656	60.15	50	CCACCAACCACCCAATATGT	902	921	60.35	50	ACAAGGACCAGCAGTTTTGGTCTCAACTGAAAGAGGATCAACTATCAGTCCAATTGGTATTTGTGTGTGTGTGTGTGTGTGTGTGTGTTTTCTTATGATTTAAGGGTTTTTTCTTCATTGGATTTAGTTGAAAAATGGAATATATGTTCATTGCAGTACTTGGACTTGAGGTTTTAGAACTTTTATTTGCATGAAACTTTGACTTGTGGGTCTCTTTTTTGAGTAATAAAGAGGATATGCTTCGAATAGATGCAATTTATTAATAACATATTGGGTGGTTGGTGG
ECU-E89	GCG	3	7	231	251	GCGGCGGCGGCGGCGGCGGCG	TTCTACGTCGTCAGCCGATA	203	222	59.44	50	CAATCCCTTCGCCATATCC	392	410	60.24	52.63	TTCTACGTCGTCAGCCGATATACGAAAAGCGGCGGCGGCGGCGGCGGCGATGCAAAGAGGTGAAAACAAAAGTAGTGAGAGCAGTAACCTAGTAGGGACAGTCCAAAATCATGNGGTCAAAGATGAAGGGTTCACTACAGGAGAGTATGTGGATGAGGATGTATTTTTGAACATGCCTAAATTGTTGGNGGATATGGCGAAGGGATTG
ECU-E90	TGT	3	8	276	299	TGTTGTTGTTGTTGTTGTTGTTGT
ECU-E91	ATT	3	10	715	744	ATTATTATTATTATTATTATTATTATTATT	TTTCCATTGCTCGCTTTACA	673	692	59.44	40	GCAGGGCCTCTTTTTCTTTT	828	847	59.83	45	TTTCCATTGCTCGCTTTACAATTATGGATAGGTCAGAGACACATTATTATTATTATTATTATTATTATTATTCAGTACTAATAAAGGACTTGCCTCTTTATGGNNGAAAAGAGAAGAAAGGGGAGGGGAGGGGAAGGGGGGAAGAGGGGAGGGGAAAAAGAAAAAGAGGCCCTGC
ECU-E92	ATC	3	7	70	90	ATCATCATCATCATCATCATC	TGGGAATCTCATCAACAACC	41	60	58.33	45	CATTTGGGCACTCCTATGGT	238	257	59.81	50	TGGGAATCTCATCAACAACCCTTCATTTGATCATCATCATCATCATCATCTGCTGGAGTTCGATGAGGTGGATGTATGGAACAATTCAAATGATCAAGCAACAAACAACTTAGAAGCCAAAAAACCATTGCCAAGTTACCGAGCTTCCTCTAAGAAAGCTTTCAAAAAGAAGGAGTTTCAGATTAGCGATAATAATAACCATAGGAGTGCCCAAATG
ECU-E93	AGA	3	6	186	203	AGAAGAAGAAGAAGAAGA	TGTTGTCTGCAGCATCCCTA	61	80	60.41	50	AAACAATTCCCCCGAACTCT	240	259	59.81	45	TGTTGTCTGCAGCATCCCTATTTTGAAACTCTTCTCCATTTCACACACTCTCATCCATCTCCCTATAAAATCCAAACCTACCCATTTCTAGCTTCTTCACTTACTCCCTTCTCCATCAGATAGAGAGAAGAAGAAGAAGAAGAAAGTGAAATGGCGGTCAGTTCTAGAGGGAAAATGACAGAGTTCGGGGGAATTGTTT
ECU-E94	GCT	3	7	326	346	GCTGCTGCTGCTGCTGCTGCT	AGCTCTCCCACAACTGGAAA	192	211	59.84	50	CCTTGGCTGTTTTTGCATCT	370	389	60.25	45	AGCTCTCCCACAACTGGAAAAACGGGAGCGTATATTTCCTCGGTTATAAAACTTTCATACCAGAGGAAGGTGATGATTTTGGTATGTCTAGTGAAGAAGAAAGCGAGGAGGAGGAAGATGAGGAGCTTCCTGTCGCTGCTGCTGCTGCTGCTGCTGCAGTAAATGGAAAAGCTAAGCCAGATGCAAAAACAGCCAAGG
ECU-E95	CTG	3	7	485	505	CTGCTGCTGCTGCTGCTGCTG	CGGCAACACTTCCTACCACT	338	357	60.17	55	GCCACCTCTTTTCCTTTCCT	522	541	59.69	50	CGGCAACACTTCCTACCACTTGTCGTGCCCCTGTCAACATGACCGACTGCATCTCTCTTCTGCACTTGACTCCCGATTCCCAGGAAGCTAAGTTATTTCAAGGATATCAGAAGCTGACACACACTGGCAACTCCAACTCCACTACCACTGCTGCTGCTGCTGCTGCTGCAGACAAGAGTGATGGAGGAAAGGAAAAGAGGTGGC
ECU-E96	AT	2	9	362	379	ATATATATATATATATAT	AAAGATCGAGGACGAAGAGG	340	359	58.47	50	ATCACCACCACCCATGATCT	534	553	60.06	50	AAAGATCGAGGACGAAGAGGCCATATATATATATATATATGCATGTTGATGATGATGTTATTATAAAAATAAACTTGTCTAGTTGCTGTTATTTTCCTTTGGGTTTTAGTGTTGGTAGTGTTGAATAATATTTCCCTTATATTTACCCTCTCACCGCCGTGTCCACCGACATGCACACATGTAATGTAGACTTTAGATCATGGGTGGTGGTGAT
ECU-E97	AGA	3	6	352	369	AGAAGAAGAAGAAGAAGA	GCCACCCAGTTTGAGAAAGT	216	235	59.19	50	CTTCTCCACTGGGACTGCAC	400	419	60.86	60	GCCACCCAGTTTGAGAAAGTCAAGATAGAAGAGGAACATAAGGAAGATGAGAAGAAACACAGTCTCCTGGACAAGCTTCACCTATCCAATAGCAGCTCCAGCTCTTCTAGTGACGAGGAAGAAGGTGAATGCGGAGAGAAGAAGAAGAAGAAGAAAAAGGAGAATGGAAAGAAAGAACAGGACAGTGCAGTCCCAGTGGAGAAG
ECU-E98	GCT	3	8	322	345	GCTGCTGCTGCTGCTGCTGCTGCT	ACAACCGAGCCTGTAGTTGC	301	320	60.32	55	GCGATCAGATTGGAGTGGAG	485	504	60.77	55	ACAACCGAGCCTGTAGTTGCGGCTGCTGCTGCTGCTGCTGCTGCTCCAACTCCTGGGAAATATGTTCCTAGGTTCCGGCGAGAAAGGCCTGAAAGCTCTGGTCCAGCCCCACCTTCTGAACCTGATCGATGGGGCAAGCCAGCACCGTCGGAACCTGACCGACGGGCTGCTGGTAGCAGGGCTCCTCCACTCCAATCTGATCGC
ECU-E99	TTC	3	8	26	49	TTCTTCTTCTTCTTCTTCTTCTTC	TAATGGCGGCTAAACCTTCA	5	24	60.58	45	GGAAAGGATAGGAGCAAAGC	149	168	58.02	50	TAATGGCGGCTAAACCTTCAATTCTTCTTCTTCTTCTTCTTCTTCTGCCATAGTTTTCCTTTTTATCTTTTAAACAGACAAAAAAAAAAAAGAGTTTATATATAACATTCCTTTTCCTTTCTTTTCCTTCCATATTTTTACTTTGCTTTGCTCCTATCCTTTCC
ECU-E100	TGA	3	6	599	616	TGATGATGATGATGATGA	AGGAGTTGACGGCAAGGTTA	473	492	59.73	50	CAGCTTGCAACCAAAATCAA	674	693	59.85	40	AGGAGTTGACGGCAAGGTTAAATCTAATGTGAAGAGGAAGATCACGAATGTGGCTAAAGTTACCAGTAATGCTCTGTACATGATCAATAGGCTCAATGAAAGTCGTGGTAGGCACCGTTGAATCTTTGATGATGATGATGATGAATAATGGATGGTTGTGATTTATCTAGCTTATTATGGTTCTTAAATATAGTTTTTATTTTGATTTTGGTTGCAAGCTG
ECU-E101	AG	2	13	83	108	AGAGAGAGAGAGAGAGAGAGAGAGAG	CGAGCTTCTCCGCTACCTAA	56	75	59.75	55	CTTATGTTCTGCCGGGAGTT	232	251	59.19	50	CGAGCTTCTCCGCTACCTAAGACAGANAGAGAGAGAGAGAGAGAGAGAGAGAGAAACACAGAGAGGGAGAAATGGTTTCTCTGAAGCTACAGAAGCGGCTCTCCGCGAGCGTTCTAAAGTGTGGAAAAGGAAAGGTTTGGCTCGATCCTAATGAAGTCAACGAGATCTCTATGGCCAACTCCCGGCAGAACATAAG
ECU-E102	ATTC	4	5	207	226	ATTCATTCATTCATTCATTC	GTGGTAGCAGGCCAAAAGTT	67	86	59.24	50	GGCTTGGTTGAACTGGAAAG	229	248	59.71	50	GTGGTAGCAGGCCAAAAGTTGGTGGCTATAGAATTAACAGTGAGCTGGTGACAAAGAATATGAAAAATGCTGGAATTGCCGGTAATTCTGCGATGGGCCGACTTGCAGTTATGGCTTCCTGAAATGTGCTGCCATGGCGTATTCATTCATTCATTCATTCTCCTTTCCAGTTCAACCAAGCC
ECU-E103	GAA	3	6	620	637	GAAGAAGAAGAAGAAGAA	TAAACTGGAGGAACGGGATG	540	559	59.93	50	GCTGCTGCTGCTGTTGTTAT	717	736	59.25	50	TAAACTGGAGGAACGGGATGAAAGCAAGTGTGGATCCAAGGACAGCAGCTGAGTATAGTGGAGATTATTACTCGGAAGAGGAAGAAGAAGAAGAAGAAAACGATGATAGTTTGTATGACAGTGAAGAACTATCATCGGAGTCATCACCTTCTTCTTCAAGAGAGAGAGGGCATTATAATAACAACAGCAGCAGCAGC
ECU-E104	CT	2	10	27	46	CTCTCTCTCTCTCTCTCTCT
ECU-E105	GCT	3	6	63	80	GCTGCTGCTGCTGCTGCT	AACCGAGCCTGTAGTTGTGG	38	57	60.17	55	GCGATCAGATTGGAATGGAG	220	239	60.57	50	AACCGAGCCTGTAGTTGTGGCTCCAGCTGCTGCTGCTGCTGCTCCAGCTCCTGGGAAATATGTTCCTAGGTTCCGGCGAGAAAGGCCTGAAAGCTCTGGTCCAGCTCCACCTTCTGAACCTGATCGATGGGGCAAGCCAGCACCCTCGGAACCTGACCGATGGGCTGCTGGTAGCAGGGCTCCTCCATTCCAATCTGATCGC
ECU-E106	CAT	3	8	548	571	CATCATCATCATCATCATCATCAT	TGCATCTGGGTGTGTTGAGT	444	463	60.16	50	CCCAATGACAAGCAGAGGTT	629	648	60.11	50	TGCATCTGGGTGTGTTGAGTTGAGGGTCTGGGATTGCATGTGTCAAGTCATAGCCGTTGTCCGACAACAGAAATTGTCCATCTTCAAGTTGTCACTAACTCTTGCATCATCATCATCATCATCATCATCGGGTCGGATTCCATCACTGATCATGGAGGAAGTCAATGGAGATGGAGAAGTTCGTAAACCTCTGCTTGTCATTGGG
ECU-E107	ATC	3	6	703	720	ATCATCATCATCATCATC	CCCATGAATGTAGTGCAGGT	672	691	58.44	50	GCTCATCCAACCAATCCATC	854	873	60.29	50	CCCATGAATGTAGTGCAGGTAAAGAGAAGGTATCATCATCATCATCATCCATTGATGATGATAATTCATCTGTTTGGTCAATCCCAGTAAATGCAAGCACCCATGATGAAGATGAGGAAACAACTATTGAAGAAATGGGAGATGATTACCATGAAGATGCAGAAGAAATGGGTGATGATGATGATGGATTGGTTGGATGAGC
ECU-E108	CT	2	10	36	55	CTCTCTCTCTCTCTCTCTCT	AGAATTCGGCACGAGCAC	13	30	59.95	55.56	GTTTGCTAGGGAACGAGCAG	157	176	60.01	55	AGAATTCGGCACGAGCACNNTCNCTCTCTCTCTCTCTCTCTCTCGCTTACTTGAAGGGCAGTGTGGCTAAAACCATGAAGCAAAGCTTTATTTCTGGTGTTCTTCTTCTCTTCTTCCTGTTTCTTATTTCCTCTTCCCATTTATCTGCTCGTTCCCTAGCAAAC
ECU-E109	CCG	3	7	259	279	CCGCCGCCGCCGCCGCCGCCG	AAGAAAGGCAAGCGTTCAAA	208	227	60	40	CGGTGCTGACGAAGAAGAAG	392	411	61.1	55	AAGAAAGGCAAGCGTTCAAAGCGACAACGCGACGACGAGTCTTCTTCTTCTCCGCCGCCGCCGCCGCCGCCGCCACCGACGAATGAAGAAGAGTACCTTGCTCTTTGTCTCATCATGCTAGCTCGTGGTGGTTCCACCACTGAAAACGCCGTGACAGACGGTGGAAACGATGACCATCGTATGTCTTCTTCTTCGTCAGCACCG
ECU-E110	CAG	3	6	226	243	CAGCAGCAGCAGCAGCAG	CCCCAAAAGGTACCGTACAA	108	127	59.72	50	GAACCCTTCGAAATCAACGA	283	302	60.05	45	CCCCAAAAGGTACCGTACAATGTCGGGTTCTGGTGGCGTTTCGATCGCGAGAAGCCGTGGCGGCGAGAGCCGGTTTTACAATCCGCCGCCGATGAGGAAGCAGCAACAACTGCAGCAACAGCAGCAGCAGCAGCAGATGACGACGACGACTATGCAGTGACGGGAACAAAGGCCGTCGTTGATTTCGAAGGGTTC
ECU-E111	GA	2	14	384	411	GAGAGAGAGAGAGAGAGAGAGAGAGAGA	GTTTGGCAGCAAAGCATGTA	268	287	59.88	45	TGAGCCCTTCTTCATTGTCC	431	450	60.19	50	GTTTGGCAGCAAAGCATGTAAAATAGATTGCCTCGTGTAATAAAATTTCAAAGTGAAAAATTGTATATTCAAATTGTTTGTAACAATTGGCATAAAGTGTTGGGGTGTGTGTGTGTGAGAGAGAGAGAGAGAGAGAGAGAGAGATTCAATTCTATAATCTCAAGGACAATGAAGAAGGGCTCA
ECU-E112	TCA	3	6	231	248	TCATCATCATCATCATCA	CGATGTCGTATCCCCGTTAC	192	211	60.21	55	CCATGGTGGTAGTGTTGCTG	422	441	60.03	55	CGATGTCGTATCCCCGTTACAGTTGACTCTTCCATTTGTTCATCATCATCATCATCATCTTCATCTTCTTCGTTGTCATCTTATTATTCTTCAGCTTCAACTTCTGCTTCTTCTTCTCCTATGCATAGCTACCATTTGGTTAGAGAAGGAAAGGGTAATTCGTTTCCCTTGTTACTGTTCAGTGGAATGAAAAGGAATTGTGGGTTCTTCTCAAAGTTGCTTCATCATCACAGCAACACTACCACCATGG
ECU-E113	TGG	3	7	156	176	TGGTGGTGGTGGTGGTGGTGG	TGGAAGTGGAAAGCTGTGAA	134	153	59.42	45	CTTCCCCATCATGCTCAGTT	321	340	60.07	50	TGGAAGTGGAAAGCTGTGAAATTGGTGGTGGTGGTGGTGGTGGTTCAGCCACCAAAACCGGTGGTTTAAGCGGCGGTGTGAGAGCTGAGATCGATACTTCGGCGCCGTTTGAATCAGTTAAAGAGGCTGCTTCTCGATTTGGTGGAATCGGTTATTGGAAACCCTCTCAACCTAAGCTCATGTCTGAAACTGAGCATGATGGGGAAG
ECU-E114	GAA	3	7	56	76	GAAGAAGAAGAAGAAGAAGAA	TGGGAGTAAATGCACTTGGA	9	28	59.12	45	ACGGTGGCCTTTTGTTGTT	190	208	60.4	47.37	TGGGAGTAAATGCACTTGGAATACATCTCTGATTTGCTTAGCAGCGTGAAGAAGAAGAAGAAGAAGAAGCAAATTCAAACTGTAGCTCTCAAAATCAGGATGGATTGTGAAGGTTGTGCTCGTAAGGTCAAGAAGGTCCTCTCCGGCGTAAAGGGGGCAAAGTCTGTGGACGTGGACTTAAAACAACAAAAGGCCACCGT
ECU-E115	CGG	3	6	107	124	CGGCGGCGGCGGCGGCGG	ACCCATGTCCGTATCCATGT	67	86	59.93	50	GGAGGGGGCTGACCATATAA	246	265	61.03	55	ACCCATGTCCGTATCCATGTTACCCACCACCAACAGGAACCGGCGGCGGCGGCGGCGGCACAGTGACACAAACACCTCCAGCTAGTTACTCACCACCCTCCCAAACAGGAGTATATCCTCCACCTACAGGGAACTTACCATATTACTATCCACCACCACCTTATGGTGGAGGTAATTCTTTATATGGTCAGCCCCCTCC
ECU-E116	CAG	3	9	308	334	CAGCAGCAGCAGCAGCAGCAGCAGCAG	CGCAGTTGATTAAAGCACGA	138	157	60.01	45	CTGCTGCTGTTGCTGTTGTT	336	355	60.24	50	CGCAGTTGATTAAAGCACGAGAGCAGCAGCAACAGCAGCAACCTCAACAGCCTCAACATCAGCATCAGCATCCACAGCAACAGCATCAGCAACAACTGCAGATGCAACAACTTTTACTGCAGAGGCATGCTCAGCAACAACAGCAGCAGCAACAACAACAACAGCAGCAACAGCAGCAGCAGCAGCAGCAGCAGCAGCAACAACAGCAACAGCAGCAG
ECU-E117	AAAT	4	5	688	707	AAATAAATAAATAAATAAAT	GTGTTTGCCCTGGTTTTGTC	519	538	60.4	50	CGACCACTTTGATGGGATTT	709	728	59.79	45	GTGTTTGCCCTGGTTTTGTCAAAACCGATATAAATAACAATACCGGTCATTCAACCCCCGAAGAAGGTGCAGCGATTCCAGTCAAGTTAGCACTTTGGCCGAACGGTGGTGCCCCTTCCGGCCTCTTTTTCGTTCAGGGTGAACCTATACCATTTGAATGAAACTACAAAAATAAATAAATAAATAAATAAAATCCCATCAAAGTGGTCG
ECU-E118	ATAC	4	5	214	233	ATACATACATACATACATAC	ACCAAGTCCAGAGGTGATGG	159	178	59.96	55	TTCAAAAGCATGCATCCAGA	339	358	60.34	40	ACCAAGTCCAGAGGTGATGGATTCTGGAAAGGATGGTAAGTACTACCTAATACCTATACATACATACATACATACATATATACACAATGAAATCTTCTTTTTCTTTTATATATTTATATATATACTGATGAAATTGAATCGTTTGAATTGCAGTTGTGCTGCCCTTTGCTGTTGTTGCCTTCTGGATGCATGCTTTTGAA
ECU-E119	TG	2	9	787	804	TGTGTGTGTGTGTGTGTG
ECU-E120	CTT	3	6	548	565	CTTCTTCTTCTTCTTCTT	AACATGGCTTGCCTCAATG	490	508	59.66	47.37	CAAGTAGCCGGACCCGTAT	660	678	59.96	57.9	AACATGGCTTGCCTCAATGCCCGACNATCTCTATCAACTNTTTTAAGCCGNGCCCTCACTTCTTCTTCTTCTTCTTCCTTTCCTTCCCGNTCTCGCCTCACTGTTGCTCTCCTCAACAAAACCCCAATTTTTATCCCCGATGCAACCANAATCCTGACCCGAACCAANANATACGGGTCCGGCTACTTG
ECU-E121	TC	2	9	93	110	TCTCTCTCTCTCTCTCTC
ECU-E122	TA	2	12	359	382	TATATATATATATATATATATATA	TTAATCACCCCCAGAAGCTG	222	241	60.07	50	AAACTTGCCTCAAGAATGGA	499	518	57.39	40	TTAATCACCCCCAGAAGCTGCAAATCTTCAAATCTCCTTGAAAGATAGAGAAAAAAGAACCCCATAACTTGTTAACTTAAAAATACTATTTTATTTTATTTATTTCTAAACTACACTCACATTCTTGAATTCTTCTTTATATATATATATATATATATATAAACCAAAATACCATATACCCTATCATAAAAGCTACTACCCTACTATCTTTTTCCATCAAAATAAACACTATTTTGAGAGAAAATTTGGACAAAATTTGGACTAAATTTTCAGTAAGTCCATTCTTGAGGCAAGTTT
ECU-E123	GA	2	40	9	88	GAGAGAGAGAGAGAGAGAGAGAGAGAGAGAGAGAGAGAGAGAGAGAGAGAGAGAGAGAGAGAGAGAGAGAGAGAGAGAGA
ECU-E124	CTG	3	6	87	104	CTGCTGCTGCTGCTGCTG	CAAACATGCTTTGACCAGGA	50	69	59.69	45	GCACCAACGACATTGTTGAA	230	249	60.56	45	CAAACATGCTTTGACCAGGACTACAACATTACGGCATCTGCTGCTGCTGCTGCTGGTTTTGCAAATCATAACTTGCCCTTTGGGTCTGATGCCCCTAATAGTCAGGGAGACTGGACTAATTCTGCTACTGCAAATTATAACTTGCCTGAGTATGGTGCTACGAACAATCATGATAACATTTTCAACAATGTCGTTGGTGC
ECU-E125	AAT	3	13	441	479	AATAATAATAATAATAATAATAATAATAATAATAATAAT	CGCCAACCCTATGCGTAATA	400	419	60.84	50	AGACATGGGAATTTGGATGC	573	592	59.76	45	CGCCAACCCTATGCGTAATAAGTGCTGGTTTTTGTTTTGTGAATAATAATAATAATAATAATAATAATAATAATAATAATGTGAGGAATGAGTAAGCAGGGGATTTAGTTTTGTTTGCAGTTTGTAAATTGTATGTAAACAACAACAATATAGTCTGCTTATTACTATTTATTGCATCCAAATTCCCATGTCT
ECU-E126	TC	2	11	181	202	TCTCTCTCTCTCTCTCTCTCTC	GAAAACAAACGCTCGAAACC	148	167	59.73	45	CTGAACACTTCCGGTTGTTG	337	356	59.18	50	GAAAACAAACGCTCGAAACCAACAAAAACAAATTCTCTCTCTCTCTCTCTCTCTCAAAGAAAGGGAAAAAAAAAAGAGAGATCAAGAGTTTCTATTTTCCTATTTTAATTATGAGGAGAAAGTGTAGAACAATTGGAGAAATTGCAGTTATGGAACTAGCTGACGTCAGAGATCAAACGCGAGCCGTGGCAACAACCGGAAGTGTTCAG
ECU-E127	GTAT	4	5	789	808	GTATGTATGTATGTATGTAT	AATTCTGCACCCAATGTGAA	743	762	58.98	40	ACCCGGTGGGAAAAATAAAG	916	935	60.05	45	AATTCTGCACCCAATGTGAAATAGGAAATCTCCATTGTATCTCTCAGTATGTATGTATGTATGTATAACTGGATTCAAGTTTCGATTGGTTCTGGCTTTAGTTTTTGCAAAAAAAAAAAAAAAAAAAAAAAAAAAAAACTTCAAGAAGTATTTTTAAAGCGGGCCCGGGGGCCCTTTATTTTTCCCACCGGGT
ECU-E128	GGT	3	7	730	750	GGTGGTGGTGGTGGTGGTGGT	AGGCCTCCAGGTTATGCTTT	592	611	60.1	50	GCTCACCCCATTCATAGCAC	780	799	60.49	55	AGGCCTCCAGGTTATGCTTTCATTGACTTTGATGATCACAGAGATGCTGAGGATGCCATTCGTGAATTAGATGGCAAGAATGGCTGGAGAGTTGAGCTTTCTCATAACTCTAGAGGCAGAGGTGGACGTGGAGGCGGAGGTGGTGGTGGTGGTGGTGGTCGTGGACGGTCTGGTGGGTCTGATTTGAAGTGCTATGAATGGGGTGAGC
ECU-E129	CAA	3	6	434	451	CAACAACAACAACAACAA	GGAAAAGGCCTAGGGATTCA	336	355	60.39	50	CAACATCCTCGATTGCCTCT	516	535	60.22	50	GGAAAAGGCCTAGGGATTCATATTCATACACAGTTGCTCGAAAGAACGACTTTTGTGGGGTTTCTTCTGTTCTTGACGATGATGTCTTTTCCCAGATCCAACAACAACAACAACAAGAAATCGACCGTTTCATTGCTCAACATACAGAAAAAGTGAGGTTGGAGATTGAAGAAAGGAGGAAGAGGCAATCGAGGATGTTG
ECU-E130	CTT	3	7	52	72	CTTCTTCTTCTTCTTCTTCTT	CCTCAGATTCTCTCCCGTTT	17	36	58.32	50	AGTTTGGGTTTGCTGGTTTG	201	220	60.01	45	CCTCAGATTCTCTCCCGTTTCTTAAATTTCATCGCCTTCTTCTTCTTCTTCTTCTTTTTATATCTTTCTTTCCTTCTTGTTTATATATAGAGAGCTGAAGCCAGTTCTGGTTTGCTTTAAACCACAATAAAAATGGCTTCTTCACTCTCTTTTCCATGCCCCAAGATCTCTTCTTTTTTGAAAACAAACCAGCAAACCCAAACT
ECU-E131	AGA	3	6	157	174	AGAAGAAGAAGAAGAAGA	GCCACCCAGTTTGAGAAAGT	21	40	59.19	50	CTTCTCCACTGGGACTGCAC	205	224	60.86	60	GCCACCCAGTTTGAGAAAGTCAAGATAGAAGAGGAACATAAGGAAGATGAGAAGAAACACAGTCTCCTGGACAAGCTTCACCTATCCAATAGCAGCTCCAGCTCTTCTAGTGACGAGGAAGAAGGTGAAGGCGGAGAGAAGAAGAAGAAGAAGAAAAAGGAGAAGGGAAAGAAAGAACAGGACAGTGCAGTCCCAGTGGAGAAG
ECU-E132	TGG	3	6	620	637	TGGTGGTGGTGGTGGTGG	GCACGGGAGTGTACAAATGA	516	535	59.57	50	ATGACCGAATTGATGGCAGT	697	716	60.35	45	GCACGGGAGTGTACAAATGATCCAATTTGCAACTTGTGCAACGTAGCCGGACATGTGGCTAGGCATTGCCCTAAAGGCAACATGATAGGTGAGCGAGGCAGTTTTGGTGGTGGTGGTGGTGGTAGTGGTAGTCGTGGCGGTGGCTATCGAGATCATCATCATAGAGATGTAGTGTGCCGTAACTGCCATCAATTCGGTCAT
ECU-E133	CAG	3	6	460	477	CAGCAGCAGCAGCAGCAG	TTTCCTGGCAGACAACCAGT	364	383	60.69	50	GGGTGATCCTCATCAATGCT	554	573	59.89	50	TTTCCTGGCAGACAACCAGTGCAATGGATCCGGATATGATCCCACTTCATTCACCTGTGAGCAGCCACTAGTGAATAACTACACCATTGGAAACAACAGCAGCAGCAGCAGCAGCATGATGGTGCAAAAGCTTCCCCAGTTGAGCCCTTCGGTTCCAAACATGGAAAACAAGCTCAAGCGCCAATACTCAAGCATTGATGAGGATCACCC
ECU-E134	AGA	3	6	351	368	AGAAGAAGAAGAAGAAGA	GCCACCCAGTTTGAGAAAGT	215	234	59.19	50	CTTCTCCACTGGGACTGCAC	399	418	60.86	60	GCCACCCAGTTTGAGAAAGTCAAGATAGAAGAGGAACATAAGGAAGATGAGAAGAAACACAGTCTCCTGGACAAGCTTCACCTATCCAATAGCAGCTCCAGCTCTTCTAGTGACGAGGAAGAAGGTGAAGGCGGAGAGAAGAAGAAGAAGAAGAAAAAGGAGAAGGGAAAGAAAGAACAGGACAGTGCAGTCCCAGTGGAGAAG
ECU-E135	TTGT	4	5	522	541	TTGTTTGTTTGTTTGTTTGT	CCAAGCCTAGGAGGAGAAGG	462	481	60.33	60	GGGTTTTGAAGTTGAGTGGA	670	689	57.61	45	CCAAGCCTAGGAGGAGAAGGTTTTCAATCTCTTGATACCGCAGCTAGCTAGCTAGCTTGGTTGTTTGTTTGTTTGTTTGTAATGCTTGATGTTTACATATATTGTTTGATTTCTATATTTGTGATAAACCAATCTAAATTTTCTTAATTATCAAAACTCATTGTGATCACAAAGTTGTACTACCTACGGCTTCTTTTTAATTCATCCATCCACTCAACTTCAAAACCC
ECU-E136	AGA	3	8	48	71	AGAAGAAGAAGAAGAAGAAGAAGA	GGCACGAGGTTCTCCAGTAA	1	20	60.26	55	TGCCATCGTAGGCAACATT	188	206	60.09	47.37	GGCACGAGGTTCTCCAGTAACCAACAAAGGTCCCCCACATAAAAAATAGAAGAAGAAGAAGAAGAAGAAGAAGGGGAGATTTAACTATGGCAGAAACCCAGAGCCGTGGCCTTGTTTTCGCCGGTAAGAAGCGAGGAACAGGAACCGATGACTTTGACGGGGATGATATTTTCGTGGCCAAGAAATCAATGTTGCCTACGATGGCA
ECU-E137	TG	2	11	818	839	TGTGTGTGTGTGTGTGTGTGTG
ECU-E138	ACA	3	8	92	115	ACAACAACAACAACAACAACAACA	CAAGAACATCAATCCCAGCA	19	38	59.65	45	AATGAGCAAACCCGAAGATG	212	231	60.07	45	CAAGAACATCAATCCCAGCATGGGTTGTTGGGAAACAGCAAACCGTTCCAAGGATTAATGCAGTTTCCTCCCGACAACAACAACAACAACAACAACAACGCCGCAAGCAACGCTTCTTCGGCTGCCAATCTCTTCAACCTTAGCTTCCTTTCCAACAGCGGCAACAATGGCGGTGCTGGCGATTATAATTTAACATCTTCGGGTTTGCTCATT
ECU-E139	AGC	3	10	478	507	AGCAGCAGCAGCAGCAGCAGCAGCAGCAGC	GAAACGGTAGCAGAGCCAGT	380	399	59.5	55	TCTTCCTTTGCAGCTTCCTC	554	573	59.69	50	GAAACGGTAGCAGAGCCAGTTGCCGAGGAGTCCAAGGAGTCCAAGGAGACTTCTGAGCCAACAGTTGAAGAAACCAAAGAAAGCACAGAGTCTACAGAAGCAGCAGCAGCAGCAGCAGCAGCAGCAGCAGAAGTAAAAGCAGAAGCCGAAGCCGCCCCAGTGGAAGCACCCAAAGAGGAAGCTGCAAAGGAAGA
ECU-E140	AT	2	9	391	408	ATATATATATATATATAT
ECU-E141	GCT	3	7	134	154	GCTGCTGCTGCTGCTGCTGCT	AGAAAGCGAGGAGGAGGAAG	97	116	60.09	55	CATCCTCGGACTCATCATCA	283	302	59.58	50	AGAAAGCGAGGAGGAGGAAGATGAGGAGCTTCCTGTCGCTGCTGCTGCTGCTGCTGCTGCAGTAAATGGAAAAGCTAAGCCAGATGCAAAAACAGCCAAGGCTAATGCTGGGAAACCTGATGCTGTTAAACAATCTGGCAAGATAGCAGAACCTAGCAATAACAGGAAATCTGAGGATGAAGATGATGATGATGAGTCCGAGGATG
ECU-E142	CTT	3	8	239	262	CTTCTTCTTCTTCTTCTTCTTCTT	CAAGACCCAATGCAACAAAA	206	225	59.56	40	CAGCAGCAATGCTAAGCAAG	375	394	59.92	50	CAAGACCCAATGCAACAAAACTTGAAGTCAAGGCTTCTTCTTCTTCTTCTTCTTCTTCAAACAAGGAGAAGGCAGTGACTATGTTGACAGCAGCTGCAATGACAACATCAATGATGGTCCCTGAAATAGCTCAAGCAGCTGATGGGGTTACCCCTTCTCTCAAGAACTTCTTGCTTAGCATTGCTGCTG
ECU-E143	TC	2	13	49	74	TCTCTCTCTCTCTCTCTCTCTCTCTC	GGCACGAGTTTAGTTCAACG	1	20	58.43	50	CCCCCAAAAGAACACAACAC	156	175	60.25	50	GGCACGAGTTTAGTTCAACGTTTCACCAATTCTTCCTCGTTATCTCTTTCTCTCTCTCTCTCTCTCTCTCTCTCTGGCATAAACCAAGACCAACATCCTTGGCTCCTTTCAGACAGAACAACAGTGTGCTTTAGACTGAAGGCGAAACTGGGTTGGTGTTGTGTTCTTTTGGGGG
ECU-E144	GAA	3	10	319	348	GAAGAAGAAGAAGAAGAAGAAGAAGAAGAA	AGAGAGCATTGCCTGAAAGA	255	274	57.77	45	CCTGGAACAGGCAACTCCTA	428	447	60.25	55	AGAGAGCATTGCCTGAAAGATTATCCCAAATTGTAGTCCATTGTTTGTTGCAGGAAGGAGAGGGGAAGAAGAAGAAGAAGAAGAAGAAGAAGAAATAAGCAATGAAGACATTTGCATCCTAGTAGACATCAAAAAGGACCAAATACAGGACAGTTTGAAAGAACTACTCAAAATAGGAGTTGCCTGTTCCAGG
ECU-E145	TCA	3	6	77	94	TCATCATCATCATCATCA	TTGTTGATGTGCCAAGGAAA	18	37	60.09	40	GAGAGAGTCCGTCGTGGTTC	199	218	59.84	60	TTGTTGATGTGCCAAGGAAATCAAGAAACAATGGAAGAAAAGCCTTGAAACAGAAGAACTCATCATCATCATCATCAACAACAACAACAACAAATGAAGCCAATATTTTGGCACAAAAGCTCTCACAGCAGCTTTCCCCAACGCAGGCTCCTTCTCCGATGAAATCCGATCCGTCGAAAGAGAACCACGACGGACTCTCTC
ECU-E146	CAA	3	6	93	110	CAACAACAACAACAACAA	TTGTTGATGTGCCAAGGAAA	18	37	60.09	40	GAGAGAGTCCGTCGTGGTTC	199	218	59.84	60	TTGTTGATGTGCCAAGGAAATCAAGAAACAATGGAAGAAAAGCCTTGAAACAGAAGAACTCATCATCATCATCATCAACAACAACAACAACAAATGAAGCCAATATTTTGGCACAAAAGCTCTCACAGCAGCTTTCCCCAACGCAGGCTCCTTCTCCGATGAAATCCGATCCGTCGAAAGAGAACCACGACGGACTCTCTC
ECU-E147	GAT	3	10	458	487	GATGATGATGATGATGATGATGATGATGAT	TGTGCTTGGTTCCTTTGATG	418	437	59.69	45	CGCTGGGAAAATAAGCTCAG	633	652	59.97	50	TGTGCTTGGTTCCTTTGATGAGAATGATCCTGAAGGAGGAGATGATGATGATGATGATGATGATGATGATGGAGAAAAATCCGGTGGGGGTGAAGCTAATGAGGATGAACTGGAATCTAAAATGAATAATCTTGAAGTTGGCCAAGAAGAATAGATAGTTTACAAAAATTTCTCAGCTATGCAGCTTTAGGTTTTAATAATTGTAGAATTCATTGCTGAGCTTATTTTCCCAGCG
ECU-E148	CCA	3	6	405	422	CCACCACCACCACCACCA	CCAATCGTCAGCTTTTCCAT	378	397	60.07	45	AGGTGGCAGAGTAGGAGTGC	559	578	59.48	60	CCAATCGTCAGCTTTTCCATCACTATGCCACCACCACCACCACCACCCACCACCAACCTTACAACGAAACCCTCCTTTCTCATCACAACCCCACTGTTTTTTCTCACCAAAACCTCTTCCATAACCCTAACCAAGCCCAACCCCCCCAACACCCTGCTACTCTTCATTCCTTGTACGACCCGCACTCCTACTCTGCCACCT
ECU-E149	CTT	3	6	961	978	CTTCTTCTTCTTCTTCTT	GGGAAGCATCTCGAAGGAAT	822	841	60.55	50	TCCAACCCATTATCAGTGCT	1002	1021	58.02	45	GGGAAGCATCTCGAAGGAATTGAGTGGGATGATTCTTCCTCAAAGAGTAGTTGAAAAGAGTTCTTGACAAACTGCACTGAGATATGTATTTTACAGTTTCTAACTGTATTCGTTTGACTAAATTTCCCCTCCAAATGAGCTTCTTCTTCTTCTTCTTATTATTATGTAAATAAATAAATGAGCACTGATAATGGGTTGGA
ECU-E150	CTT	3	12	422	457	CTTCTTCTTCTTCTTCTTCTTCTTCTTCTTCTTCTT	CAAAGTTGGGTTTTGCCTGT	259	278	60.01	45	AGGGTACAAATTGGGCTGTG	464	483	59.85	50	CAAAGTTGGGTTTTGCCTGTTCTTTGGTTTTGATTAAGAAACAGGTCTGTTTTTTTGGATATGGCAGCTGTTATAGATATGTATAATAGTAGCAGAAACTCAGTTTTTTATGATCCTTTAAGAGAAGAGTTAATGAAAGCACTTGAACCTTTTATGAAAAGTGCTTCTTCTTCTTCTTCTTCTTCTTCTTCTTCTTCTTCTCCCTCACAGCCCAATTTGTACCCT
ECU-E151	GAT	3	6	606	623	GATGATGATGATGATGAT	CAGAGGCAGAAAAGCAAACC	531	550	59.99	50	GGCTGATACCAGCTTCAAGG	713	732	59.84	55	CAGAGGCAGAAAAGCAAACCTCCTTCAAAGTGTTTAGCTAAGTCTGCATCTTTTCCTTCTGCTGTGTCTACCCCCGATGATGATGATGATGATGAAATTGTAACTGCAATGCAGCGAATGTTCTCTGAGGATTCTGTGCAGTCGCTGTCGACCTACTCCCGCTCGATTTCTTTGNCTACTCCCCTTGAAGCTGGTATCAGCC
ECU-E152	TTC	3	9	77	103	TTCTTCTTCTTCTTCTTCTTCTTCTTC	ACGCTACGGAGCTTGTGTTC	48	67	60.46	55	CACGCTCACATTCATGGAAA	248	267	60.67	45	ACGCTACGGAGCTTGTGTTCATATTCAGATTCTTCTTCTTCTTCTTCTTCTTCTTCATCAAAGTGGGTTTATGCAGTGTTTTGGAGGATACTGCCTCGAAATTATCCACCACCAAAGTGGGATTATGGAGGGAGTGCACTTGATCGTTCCAAAGGAAACAAAAGAAACTGGATTCTTGTATGGGAAGATGGGTTTTGTGATTTCCATGAATGTGAGCGTG
ECU-E153	ATG	3	6	505	522	ATGATGATGATGATGATG	GCAAAGTGTTGTGGGGAAAT	453	472	59.84	45	TTCACATTCCTTGGACACCA	633	652	59.94	45	GCAAAGTGTTGTGGGGAAATGTTGATAGCTGAATTTTGATGATCAGCCCATCATGATGATGATGATGATGAAGATGCAGGCGCCATGTACATTGAAAGGAGGTAGGGAAATTTGGATTCTGGCGAGTGGTGACATATATATATGTAGACATTTTCAGTTTCTTGGGGTGACATGTTTTTGTGGTGTCCAAGGAATGTGAA
ECU-E154	GAT	3	12	834	869	GATGATGATGATGATGATGATGATGATGATGATGAT	TTATGGCCCAATCCTCTCAC	751	770	59.89	50	ACTTGACCAAGGGAAGCAAA	952	971	59.71	45	TTATGGCCCAATCCTCTCACTTATTTTCACAATGAGGCTGATGAAGAGGATTTTGACGGAGATGAGGGGGATGAAGAGGGTAAGATGATGATGATGATGATGATGATGATGATGATGATGAATGAGTCTGATGATGATCAAGACGAGGATGATGATGATGACAGTGAGGACTAAATCACTTTACAGCCTTAATCATAGTAATTTGCTTCCCTTGGTCAAGT
ECU-E155	ACC	3	6	52	69	ACCACCACCACCACCACC
ECU-E156	AGC	3	9	466	492	AGCAGCAGCAGCAGCAGCAGCAGCAGC	CGAGGAGTCCAAAGAGTCCA	391	410	60.38	55	GCTTGAGCTTCAGCTGGTTT	563	582	59.76	50	CGAGGAGTCCAAAGAGTCCAAGGAGACTTCTGAGCCAACAGTTGAAGAAACCAAAGAAAGCACAGAGTCTACAGAAGCAGCAGCAGCAGCAGCAGCAGCAGCAGAAGTAAAAGCAGAAGCCGAAGCCGCCCCAGTGGAAGCACCCAAAGAGGAAGCTGCAAAGGAAGAAGAGAAACCAGCTGAAGCTCAAGC
ECU-E157	AGC	3	9	469	495	AGCAGCAGCAGCAGCAGCAGCAGCAGC	GAAACGGTAGCAGAGCCAGT	371	390	59.5	55	TCTTCCTTTGCAGCTTCCTC	542	561	59.69	50	GAAACGGTAGCAGAGCCAGTTGCCGAGGAGTCCAAGGAGTCCAAGGAGACTTCTGAGCCAACAGTTGAAGAAACCAAAGAAAGCACAGAGTCTACAGAAGCAGCAGCAGCAGCAGCAGCAGCAGCAGAAGTAAAAGCAGAAGCCGAAGCCGCCCCAGTGGAAGCACCCAAAGAGGAAGCTGCAAAGGAAGA
ECU-E158	CAA	3	7	161	181	CAACAACAACAACAACAACAA	CTGCATCTGACAGCAATGGT	65	84	59.86	50	CCGTGTGAATTCTGTGCAGT	242	261	59.75	50	CTGCATCTGACAGCAATGGTTCAACCACAACCACCTGGCCCTCTTTTTACTAACCTTCCCTTGACGTTACCAGAAGCGTCCACGCTGGTGGTGCTGCAACAACAACAACAACAACAACCACCACCGCCACTACCAATAGCTGCTCCGCCGCCTGCTTTGGCTCCTCAGGGTCTGGGAACTGCACAGAATTCACACGG
ECU-E159	AT	2	9	361	378	ATATATATATATATATAT	GGTGAACAACAAGGGCAAAC	267	286	60.4	50	CCAACACAAAAACCCAAAGG	434	453	60.23	45	GGTGAACAACAAGGGCAAACCCAAATGCCCTTGAAAATGAAATATATTCGAGTTCGGGATTTAATCAAGCTTAAAGATCGAGGACGAAGAGGCCATATATATATATATATATGCATGTTGATGATGATGTTATTATAAAAATAAACTTGTTTTGTTGCTGTTATTTTCCTTTGGGTTTTTGTGTTGG
ECU-E160	TC	2	11	22	43	TCTCTCTCTCTCTCTCTCTCTC
ECU-E161	CAA	3	7	657	677	CAACAACAACAACAACAACAA	AAGCCTTGGGTGGTCATAAA	617	636	59.43	45	TTGACTGAACTCCGGCAAG	794	812	59.97	52.63	AAGCCTTGGGTGGTCATAAACGCTGCCACTACGAAGGTGGCAACAACAACAACAACAACAAAAATAACAACCACCNGCGGTAGCGTTAGCGNTAGCGGGGTGACTTCTTCNGATGGGGGCGCGNTGAGCCACAACCACCGNGCAGTTGACTTTGACTTTGACCTCAACTTGCCGGGCCTTGCCGGAGTTCAGTCAA
ECU-E162	TG	2	14	278	305	TGTGTGTGTGTGTGTGTGTGTGTGTGTG	CCCTTTTCCCTCCTGGTAAG	235	254	59.93	55	CATGCTGTCAATCAAAACCA	411	430	58.1	40	CCCTTTTCCCTCCTGGTAAGCTAGCTCATCCTCGTGTTTCCTTTGTGTGTGTGTGTGTGTGTGTGTGTGTGTTTGTGAAAAATAAAAATAAAAATAAAAATGCATTTTTAGTTTTTTTTTTCTCTGTAATTTTAGTTTCTACGTGCTAGTGCTAGTGCTCTCAGCTATGGAGAAACTGGTTTTGATTGACAGCATG
ECU-E163	GTAT	4	6	35	58	GTATGTATGTATGTATGTATGTAT
ECU-E164	GAG	3	6	363	380	GAGGAGGAGGAGGAGGAG	CAGGTGGTGGAAAGCCATTA	322	341	60.88	50	CAGATGGCCACCCTACATCT	503	522	59.95	55	CAGGTGGTGGAAAGCCATTACTTCCATTGGACAAGGCTGATGAGGAGGAGGAGGAGGAGAAGAATAAGGCAGTGACGTACTCGTACGCCTTCTTCCATATCATTTTTTCCCTGGCAAGTATGTACTCAGCGATGCTTCTGACGGGATGGTCTACCTCAGTTGGGGAGAGCGGGAAGTTAGTAGATGTAGGGTGGCCATCTG
ECU-E165	TATG	4	5	739	758	TATGTATGTATGTATGTATG	AGGAGCAGATGAAGGAGCTG	593	612	59.7	55	TCCTGGGATTGGAACATACA	785	804	58.77	45	AGGAGCAGATGAAGGAGCTGATATATCGGGAGGCACTTGCATTCAACCCAGAATATCTGCAGCAGTGATCAGTCCATATGCCATTGATTTATTGATGAGCTTTTGTCAGTGTTGGTGATCGTTTTCTTCATGTATATATACATACATATGTATGTATGTATGTATGTATTTATGTATGTATGTATGTACGTATGTATGTTCCAATCCCAGGA
ECU-E166	GCG	3	8	114	137	GCGGCGGCGGCGGCGGCGGCGGCG	GCGAGTTTCTCTCCTCCAAA	1	20	59.55	50	TCTTGGACTTCCAGCTTTCG	179	198	60.51	50	GCGAGTTTCTCTCCTCCAAATCCCCTCTTCTCCCCCGCCGCCATCTCCTCCCTCCAAGTCTTAAACCCATCACCGCCGTCCATTCGGCCGACCCGACTAAGTCAACCAAATCAGCGGCGGCGGCGGCGGCGGCGGCGGCCTCCACCAGCTCCCCTTCGATCCCCACACAATGGACGCTCGAAAGCTGGAAGTCCAAGA
ECU-E167	GCA	3	6	46	63	GCAGCAGCAGCAGCAGCA	CCTAGAGGCTGCAACCAACA	1	20	61.36	55	CTGCCCATTCAACAACTCCT	190	209	60.11	50	CCTAGAGGCTGCAACCAACATAATTTTGTTGGAAGGGCGGCAGCGGCAGCAGCAGCAGCAGCAGCTGGGCTAAGCTATCAAGCAAAGAAGAAGAGGAAAAGATGGTTTCAGGCTCAGGGATCTGCGCGAAGAGGGTGGTGGTGGATGCTAGGCATCACATGCTAGGAAGGCTGGCATCGATATTGGCCAAGGAGTTGTTGAATGGGCAG
ECU-E168	CAA	3	6	416	433	CAACAACAACAACAACAA	GGAAAAGGCCTAGGGATTCA	318	337	60.39	50	CAACATCCTCGATTGCCTCT	498	517	60.22	50	GGAAAAGGCCTAGGGATTCATATTCATACACAGTTGCTCGAAAGAACGACTTTTGTGGGGTTTCTTCTGTTCTTGACGATGATGTCTTTTCCCAGATCCAACAACAACAACAACAAGAAATCGACCGTTTCATTGCTCAACATACAGAAAAAGTGAGGTTGGAGATTGAAGAAAGGAGGAAGAGGCAATCGAGGATGTTG
ECU-E169	TCT	3	6	294	311	TCTTCTTCTTCTTCTTCT	ACTCGCCACCTATTGGGTAT	230	249	58.41	50	TCCAAGTCTTCAATGGTGGA	409	428	59.06	45	ACTCGCCACCTATTGGGTATTGAATTCAACTTCTACCGCCTCCACTTCAACCCATTAATTTCTCTCTTCTTCTTCTTCTTCTTCGGACAAAATTCTTGGAGAGTTTGCCTTATTCTCTTGCATTCCGTTTCTTTAATCCCATAATTGCATACATACATATATGTTTGATTTAGATTAGATCCACCATTGAAGACTTGGA
ECU-E170	CAG	3	9	301	327	CAGCAGCAGCAGCAGCAGCAGCAGCAG	ATCAACAGCAGCAACCACAA	281	300	60.31	45	TCGCGGACACATAATACAGG	465	484	59.57	50	ATCAACAGCAGCAACCACAACAGCAGCAGCAGCAGCAGCAGCAGCAGTTCTTGCATGCTGCTGGTGCCCCGCATTACATTCATCATCACCAGTCTGGGGCAGTGCCGATCTCAGCTTATTATCCTGTATATCCTTCCCAACAGCAACTTCACCATCATCAAACACAGATTGATCAGCAATATCCCCTGTATTATGTGTCCGCGA
ECU-E171	GAT	3	7	134	154	GATGATGATGATGATGATGAT	ACCGGCATCAGAAAGTGAAT	82	101	59.56	45	CGCCCCTTATTAAAGCAACA	259	278	60.09	45	ACCGGCATCAGAAAGTGAATGGGTGGAAGCCTCAGAGGATGAAGATGATGAAGATGATGATGATGATGATGATAGCGAAGATGAAGGTGAGAGTGGTAGCGATGATGAGGAAACTGACGATGATGATGAGGCAAAGGGTACAAATGATGGTACGAAATCAGTTCAAATGGGAGATGCTGTTGCTTTAATAAGGGGCG
ECU-E172	CTT	3	6	257	274	CTTCTTCTTCTTCTTCTT	CAGGCAGCTTTGGATCTTCT	168	187	59.57	50	TACAACAGGCCCATCAACAG	382	401	59.57	50	CAGGCAGCTTTGGATCTTCTTCCCTATCATTTCATGCACGTTTATTTCTTGCCTTTATAATTTTATTCTCTCACCCTTTATAGCATCCACTTCTTCTTCTTCTTCTTTTAACACTTGAAAACTTTCAAATTATCAAAGGGAGAAGACAGAGGGAGAACCAAACAGATATAAAGGATACTTGCTATATAGATGGATGGATTTACTGGTAAAAGAGCTGTTGATGGGCCTGTTGTA
ECU-E173	TGC	3	6	262	279	TGCTGCTGCTGCTGCTGC	CAAGCTCCCAACCAATTCAT	219	238	59.93	45	GTTGTGTTCTGCCCCAAGTT	394	413	60.01	50	CAAGCTCCCAACCAATTCATGGTACTAGTGAGCCAAGAAAAGATGCTGCTGCTGCTGCTGCAGCTCCTCCTGCTGCAGGTGTTCAAGTTTCGAGCTCAGAAAGTGAATTCAGGGCAATGGCGGCTGATGCATCTGTTTTCAGCTTTGGAGATGATGAGGACTATGAAAGTGACTAAACTTGGGGCAGAACACAAC
ECU-E174	GA	2	9	97	114	GAGAGAGAGAGAGAGAGA	AGCTGCACACCAAAGAGAGG	75	94	60.59	55	TTGGTTGGCTTCCTGATGAT	261	280	60.46	45	AGCTGCACACCAAAGAGAGGGTGAGAGAGAGAGAGAGAGATGGTATCGCTTAAGCTCCAGAAACGGCTCTCAGCGAGCGTTCTAAAGTGTGGAAAAGGAAAGGTTTGGCTCGATCCAAATGAAGTCAACGAGATCTCCATGGCCAACTCTCGCCAGAATATAAGGAAGCTGGTTAAAGATGGTTTTATCATCAGGAAGCCAACCAA
ECU-E175	CAT	3	6	99	116	CATCATCATCATCATCAT	AACCCTTCTTTTCCCCCTTT	18	37	60.16	45	TGTAAGCTTTGCCATGTTGG	169	188	59.73	45	AACCCTTCTTTTCCCCCTTTTCTTCTTCTTCACCTTATCTTTTGCTACATACATATCCACTAACCTTAAACCAAAACCATCCATCATCATCATCATCATCAAGCTGGAGAAGCGATAATGAAGTGATGGGATTGTACAAATCTTGGGTCATCCAACATGGCAAAGCTTACA
ECU-E176	TC	2	16	197	228	TCTCTCTCTCTCTCTCTCTCTCTCTCTCTCTC	AATCCAACCCAAACTTTCCA	177	196	59.26	40	AGCGCCATTTTCGTTTACAG	357	376	60.26	45	AATCCAACCCAAACTTTCCATCTCTCTCTCTCTCTCTCTCTCTCTCTCTCTCTATTATATATATATATATTAAGACTGTTTGAACAAGTTCTGAACATTGTAAGATGATTAAAGACAGCTACATCCCTCTTTTTGTATCTGCCGGTTTTGAATCTCTGTTATGGCATTTTTACAAACACCCTGTAAACGAAAATGGCGCT
ECU-E177	ATTA	4	7	155	182	ATTAATTAATTAATTAATTAATTAATTA
ECU-E178	AAC	3	6	362	379	AACAACAACAACAACAAC	TTCGGCTGTAACTGCAAACA	259	278	60.44	45	CCCCATCTGAGAAATGTGGT	439	458	59.78	50	TTCGGCTGTAACTGCAAACATGCCTATAAGGCCTTCAGCTGTCCCCAGTCAGCCTAACAATACAATGTACCCCAACTCGGGAGTTAGCTTGGGGATGCTGCAGAACAACAACAACAACAACACAGGTAGTTTCGGATTCTCTAGACTGGGGAAGTCCATTGGCTCATCATACATGAGCCAACCACATTTCTCAGATGGGG
ECU-E179	ATC	3	6	355	372	ATCATCATCATCATCATC	CAAGAACAATGCCAAAGCAC	288	307	59.32	45	TCCGCATAGGAAAAGGAATG	468	487	60.03	45	CAAGAACAATGCCAAAGCACCAAGGAAGTTGAAATTCAAATTCACTGATAGGTAAACAACATAAAAAATCATCATCATCATCATCGCTCTTTAATAAAAATTGACACAAAAAGAATCCAACAGTGTGTGTGTAATCATGTTGAATCAACAGGCTGAATACGTTGGAGCTTGGATTCGCAGCATTCCTTTTCCTATGCGGA
ECU-E180	AC	2	9	43	60	ACACACACACACACACAC	GCGGCACGAGAACAATTAAA	8	27	61.13	45	TGTTAACGGCGTAACCCTTC	166	185	60	50	GCGGCACGAGAACAATTAAAAAGAAGCAAAAAAAAACACACACACACACACACAGATTAAGACAGAAGCATGGCCAGCCAGATCGTAGGAACAAAGAAAGCTTGTGTCGTGGGTGGCAGCGGATTCGTTGCGTCATTGCTGGTCAAGTTGTTGCTCGAGAAGGGTTACGCCGTTAACA
ECU-E181	AGC	3	10	596	625	AGCAGCAGCAGCAGCAGCAGCAGCAGCAGC	GAAACGGTAGCAGAGCCAGT	498	517	59.5	55	TCTTCCTTTGCAGCTTCCTC	672	691	59.69	50	GAAACGGTAGCAGAGCCAGTTGCCGAGGAGTCCAAGGAGTCCAAGGAGACTTCTGAGCCAACAGTTGAAGAAACCAAAGAAAGCACAGAGTCTACAGAAGCAGCAGCAGCAGCAGCAGCAGCAGCAGCAGAAGTAAAAGCAGAAGCCGAAGCCGCCCCAGTGGAAGCACCCAAAGAGGAAGCTGCAAAGGAAGA
ECU-E182	CAC	3	7	501	521	CACCACCACCACCACCACCAC	ATCGAAGCTGGTTCTTGGTG	385	404	60.26	50	ACGATTGTCGCAGAACTGAA	563	582	59.44	45	ATCGAAGCTGGTTCTTGGTGTATGAGTAACAACACTGCTGATCAAGGCGAAAATGACCCCTCTTCGCTTTGGATTAGTGACCCACATGCTGGAGTCGAGTTTAAGGAAAGCAGGAACACCACCACCACCACCACCACCAATCATACTAGCAACCAGAATCAGCAGACTCAGAAGTCAATTCAGTTCTGCGACAATCGT
ECU-E183	CTT	3	6	42	59	CTTCTTCTTCTTCTTCTT	GGCACGAGGTTACTCAAGGA	1	20	60.26	55	AGAACGGTGTGTCCCCTCTA	193	212	59.57	55	GGCACGAGGTTACTCAAGGAGGAGTAGTTTGAGGAATTTGGCTTCTTCTTCTTCTTCTTCGGTTTTCTCTCCGAGGTTTACTAGGTTTTATGATGCCAGATTTGAAGATCATCATTATCATCAACCCCATTTCTTGGATGCTTGTTTCCTTTGCAAGAAGCCTCTTGGGGGTAACCGTGATATCTTTATGTATAGAGGGGACACACCGTTCT
ECU-E184	ATTT	4	5	560	579	ATTTATTTATTTATTTATTT	CTTCGAACTTCCACGACACA	497	516	59.87	50	GCTTGGTTAGCGGTGAAATG	675	694	60.64	50	CTTCGAACTTCCACGACACAAACCTATCATACAAGTTCAATTTTAGATATGCATGAAATGATCATTTATTTATTTATTTATTTCCATTTACATACCTTCCTTTACTATCATATACACCAAAGTCACTCCCATGCTTCGCCATATGGATATTTTTAACCTCAACTATCTCAAGTTCGCTCATTTCACCGCTAACCAAGC
ECU-E185	AGA	3	6	503	520	AGAAGAAGAAGAAGAAGA	CTCTCGAAATCGGAAACTCG	445	464	59.95	50	ATCCCAAAACCCTTTCCAAT	595	614	59.51	40	CTCTCGAAATCGGAAACTCGAACTCAACTGAATTCCAACCCTCGAATAAAAGAAAAAGAGAAGAAGAAGAAGAAGAGAGGAGGAAAGTGGTGAAAAAGGAGGAGGTAACGGAAAACGTAACGACAACGGGGATATGTTTAACGCCGTCAAATTGGAAAGGGTTTTGGGAT
ECU-E186	AC	2	9	46	63	ACACACACACACACACAC	CACGAGGCAGTCCCTAGAAA	3	22	60.39	55	TGTTAACGGCGTAACCCTTC	169	188	60	50	CACGAGGCAGTCCCTAGAAACAATTAAAAAGAAGCAAAAAAAAACACACACACACACACACAGATTAAGACAGAAGCATGGCCAGCCAGATCGTAGGAACAAAGAAAGCTTGTGTCGTGGGTGGCAGCGGATTCGTTGCGTCATTGCTGGTCAAGTTGTTGCTCGAGAAGGGTTACGCCGTTAACA
ECU-E187	TA	2	11	928	949	TATATATATATATATATATATA
ECU-E188	TTC	3	6	855	872	TTCTTCTTCTTCTTCTTC	TGCTCAACACCTTCAGATGC	698	717	59.99	50	AGGGAGGTAACATTCGCAGT	887	906	58.67	50	TGCTCAACACCTTCAGATGCTAATTGGAATTCAAGGCGAAAGCCATTTTCCAATGAAAAAACAAAAAAACCTTTCCCGTTGGGATGCTTTTGCCTGGCTCCAGGATCCAGTATCGGTTACCCAAAAACCAAAAAGTTGCCCACCCCCTGGCTGTTTTTTCTTCTTCTTCTTCTTCCCTTTTAAAACCAAACTGCGAATGTTACCTCCCT
ECU-E189	GCA	3	8	120	143	GCAGCAGCAGCAGCAGCAGCAGCA	GGAAGTCAGATCCCCAACCT	64	83	60.31	55	GAAGTTGCTGTTGGGAAGGA	228	247	60.23	50	GGAAGTCAGATCCCCAACCTCTTNGTCGGATTCTCTCGTGCCGAATTCGGCACGAGGCAGCAGCAGCAGCAGCAGCAGCAGTTCTTGCATGCTGCTGGTGCCCCGCATTACATTCATCATCACCAGTCTGGGGCAGTGCCGATCTCAGCTTATTATCCTGTATATCCTTCCCAACAGCAACTTC
ECU-E190	AGC	3	10	144	173	AGCAGCAGCAGCAGCAGCAGCAGCAGCAGC	ACGAGGCCAGAAGTTGAGAA	4	23	59.99	50	GCTTCGGCTTCTGCTTTTAC	178	197	59.25	50	ACGAGGCCAGAAGTTGAGAAAAAAGAAGAAGAGACTCCTAAGGAAACGGTAGCAGAGCCAGTTGCCGAGGAGTCCAAGGAGTCCAAGGAGACTTCTGAGCCAACAGTTGAAGAAACCAAAGAAAGCACAGAGTCTACAGAAGCAGCAGCAGCAGCAGCAGCAGCAGCAGCAGAAGTAAAAGCAGAAGCCGAAGC
ECU-E191	TA	2	10	871	890	TATATATATATATATATATA	CCTGCACCCTTTTCAGAGAG	700	719	59.98	55	TCCGATCAACCTCTTCTGCT	950	969	59.95	50	CCTGCACCCTTTTCAGAGAGCAAATGAGGATCATCANACGAACAAGTTTCATCACTTGTTGAGTTCTTGACAAGGTAAGCAATGTCTCAACTCTTCCTTTAAAGATAGAATTTTGTAAATAGTTAGAAGAAACAATGATTTGAGTGGTGTTCATCATCTGCGGAGCGATTTTATATATATATATATATATAAAGACATTTCGTACACTTGCATGTTTGTTTTCCATGTAACTTGACAACAAGAAACAAAAAGCAGAAGAGGTTGATCGGA
ECU-E192	GAT	3	9	743	769	GATGATGATGATGATGATGATGATGAT	CCGAATCAGACACATTCCAG	605	624	59.09	50	TGCCTTGCTTGCTTAAGTCC	796	815	60.52	50	CCGAATCAGACACATTCCAGTGATCAATGAGAAGGAAATGGTAGGCATGGTTTCCATTGGAGATGTGGTTCGTGCTGTGGTGAGCGAGCACCGTGCAGAGCTGGACCGCTTGAATGCTTACATACAGGGAGGTTACTAGATGATGATGATGATGATGATGATGATGGAATATTGTGTATGTTTCACTTGTTGGACTTAAGCAAGCAAGGCA
ECU-E193	TTA	3	6	470	487	TTATTATTATTATTATTA
ECU-E194	TCT	3	7	183	203	TCTTCTTCTTCTTCTTCTTCT	GAACCGCACCTTCACCTAAC	31	50	59.6	55	TTGCGAGAAGAGGAGAAGGA	204	223	60.21	50	GAACCGCACCTTCACCTAACCATCAAAAAGTAAAAAATTGCCAAACAAAAGCTATGGCATTTTTAAGGTCGCTGACCCCTGCCACTGCCACTGCCATAGCCGCTGCCTCTGCCTCTGCCTCTGCCTCTGCTCTGCCTGCCGCCGTTGTTTTCTCTTCTTCTTCTTCTTCTTCTTCCTTCTCCTCTTCTCGCAA
ECU-E195	GAT	3	6	625	642	GATGATGATGATGATGAT	AAAGGCTACTGCTGCCAAAG	522	541	59.65	50	AGCGGTACCAGCACTCAACT	700	719	59.94	55	AAAGGCTACTGCTGCCAAAGGTGCAGTAACCAAGAAGAAAAACAAACATTCTGATGAGGATCACTCCCCAACTCACAGCCAGGCTGATGAGAACGAAGAGGTGGATGATGATGATGATGATAATGTGCAGTGGCAAACGGATACTTCACTGGAAGCTGCTCAACACCGAATACAGAACAGTTGAGTGCTGGTACCGCT
ECU-E196	CAG	3	7	523	543	CAGCAGCAGCAGCAGCAGCAG	CGGAATCTGAACCAGGGTAA	412	431	59.93	50	ACTGCTGCTGTTGTTGTTGC	604	623	60.1	50	CGGAATCTGAACCAGGGTAACATTAGTTCGATGCAAAGGAATCCTATGGGGTCCATGGGTCCTCCAAAAATGATGCCTGGGATGAACCACCTTTACCTGAACCAGCAGCAACAGCAGCAGCAGCAGCAGCAGTTGCAATTGCAGCAGCAGCAGCAACAACAGCAGCCATTGCACTTGCAGCAGCAGCAGCCAGCAACAACAACAGCAGCAGT
ECU-E197	TGA	3	6	600	617	TGATGATGATGATGATGA	AGGAGTTGACGGCAAGGTTA	474	493	59.73	50	CAGCTTGCAACCAAAATCAA	675	694	59.85	40	AGGAGTTGACGGCAAGGTTAAATCTAATGTGAAGAGGAAGATCACGAATGTGGCTAAAGTTACCAGTAATGCTCTGTACATGATCAATAGGCTCAATGAAAGTCGTGGTAGGCACCGTTGAATCTTTGATGATGATGATGATGAATAATGGATGGTTGTGATTTATCTAGCTTATTATGGTTCTTAAATATAGTTTTTATTTTGATTTTGGTTGCAAGCTG
ECU-E198	TC	2	10	541	560	TCTCTCTCTCTCTCTCTCTC	AGGCCGAGAAGGGATGTTAT	433	452	59.92	50	GATTGGTCCCAGAGAGATGC	610	629	59.62	55	AGGCCGAGAAGGGATGTTATGTTTTGTCAATAAAGCAACTAATGGTATGGACCCATTCATGATGGTTTGATCAAAAAAAAAAAAAAAAAAAAAAAACTCGAGACTAGTTCTCTCTCTCTCTCTCTCTCCTCGTGCCGAATTCGGCACGAGGTTGAGCAGCAAGGTCCCGAAGGGCAGGCATCTCTCTGGGACCAATC
ECU-E199	TTTA	4	5	229	248	TTTATTTATTTATTTATTTA	CTGCTATGGCAGGAGATTGA	173	192	58.98	50	TGAAAGAGGCAAAGCAATCA	326	345	59.54	40	CTGCTATGGCAGGAGATTGATTATATTGTGTAGAATATTGACGTGGATACATGCTTTTTATTTATTTATTTATTTATTAAGCGCTTCAATAATTGGGTTTTGATGTATAAAGATTGTAACAAAACTTATTTCAAGTCCAAGATATACATCATCTGATTGCTTTGCCTCTTTCA
ECU-E200	AAT	3	13	723	761	AATAATAATAATAATAATAATAATAATAATAATAATAAT	CGCCAACCCTATGCGTAATA	682	701	60.84	50	ATCAGACCATGGGAATTTCG	859	878	59.75	45	CGCCAACCCTATGCGTAATAAGTGCTGGTTTTTGTTTTGTGAATAATAATAATAATAATAATAATAATAATAATAATAATGTGAGGAATGAGTAAGCAGGGGATTTAGTTTTGTTTGCAGTTTGTAAATTGTATGTAGACAACAACAGTATAGTCTGCTTATTACTAAGTATTGCATCGAAATTCCCATGGTCTGAT
ECU-E201	GGT	3	7	368	388	GGTGGTGGTGGTGGTGGTGGT	CTCCCCATTTCCTCCTTCTC	212	231	60.01	55	TTCTTATCACCCGCATCCTC	389	408	60.04	50	CTCCCCATTTCCTCCTTCTCCACCACCACCACCACTCTCCGCTACCGCCAACCTTCTCCGTTTTTAACCTTCTCCGCCCTTCCCGGTGGCAATGGTGGCGATATCAACAACTCAGATGGTGGCGGTGGAAACGATGACAATGGAAAAGGCAATGGCGGTGGTGGTGGTGGTGGTGGTGAGGATGCGGGTGATAAGAA
ECU-E202	AT	2	9	50	67	ATATATATATATATATAT
ECU-E203	ATC	3	6	508	525	ATCATCATCATCATCATC	CTACCACCACCGCTACCATC	410	429	60.4	60	TCGAACCCAGACAAGGAAAC	584	603	60.09	50	CTACCACCACCGCTACCATCTCCATCGCCATCTTCTCTATTTGGAATCCCCAGCTCATCATCAGAGGCTTCAAGCAAATGTCTTATGACTTGCACTTTATCATCATCATCATCATCTTCTTTCAAGGAAACAGTTGCTGATGTGCAGTCTTCTAAGCTGAGGACGGTGGTGGCGGTTTCCTTGTCTGGGTTCGA
ECU-E204	ATT	3	6	284	301	ATTATTATTATTATTATT	TACCATGGAACAGGGAAAGC	233	252	59.93	50	CAGAGGGGTCAAGGACACAT	412	431	59.96	55	TACCATGGAACAGGGAAAGCCCTGAGATTTTGTTTTGCTTCTTTTATAATAATTATTATTATTATTATTTTATTCCTCTGGCTGTAACTTGAAGCCCTGGTTTGTTAGATTTCAGATATTGTTTTATAATTTAGAAACTAGCTAAAGTATAAGACTTGTGTCATTTTTACTTGTTATAGATGTGTCCTTGACCCCTCTG
ECU-E205	GAT	3	7	100	120	GATGATGATGATGATGATGAT	ACGAGCTTGCGTGTTTCTCT	4	23	60.2	50	CTTAAGTTCGGGTTCGGTTG	146	165	59.6	50	ACGAGCTTGCGTGTTTCTCTTCAGTTAAGACTTTAAAGACTTTGCCAAATTTAGTTTCTTTTTGAAGGGTTTGAGGATGATGATGATGATGACGACGATGATGATGATGATGATGATGTTATTAGCCTTTGAAGCCCTCGGCCAACCGAACCCGAACTTAAG
ECU-E206	ATCT	4	6	296	319	ATCTATCTATCTATCTATCTATCT	TGCCCCAACCTATGATGAAT	164	183	60.15	45	CGAGAAGCAACCACTCATGT	369	388	58.88	50	TGCCCCAACCTATGATGAATAATCATAATCCTTACATACCACCAGCCTCAATGCCGCAAATGACTCAGGGAATGATGCAAATGCCAGGCCAGGGTGGCATACCTCCTTTCAGACCCACTCATATGTAATAGCATCTATCTATCTATCTATCTATCTATCAAGTATGAAAAACCATATAAAAAAATTGGGGGTGGCCTCAGTTGCTACATGAGTGGTTGCTTCTCG
ECU-E207	TC	2	9	801	818	TCTCTCTCTCTCTCTCTC	ATTCGGCACGAGCTTTGATA	751	770	60.74	45	TAGAGGGGCTGCAAGGATAA	921	940	59.8	50	ATTCGGCACGAGCTTTGATACATTTTACATTCACTTCAACCAAAACCACTTCTCTCTCTCTCTCTCTCTTCACATGACTCGTCCTTTTAGGCTCCTTGGCGCCGCCAACTCCTCGGCCACTACTGAGCCGCCACCTGAACAATCGGCAACCGTCGACTCCGACTTCGTCGTTATCCTTGCAGCCCCTCTA
ECU-E208	ACAT	4	5	120	139	ACATACATACATACATACAT	GGCCTACAGAAAATGGGTGT	34	53	58.91	50	AACCATTGCGATATTGAGCA	216	235	59.14	40	GGCCTACAGAAAATGGGTGTCAGACCTGTCATGGTTACCGGGGATAATTGGAGGACAGCTCAAGCTGTTGCTAGGGAGGTTTGTACACATACATACATACATACATGCATACATGCATGCATGCATAAGCATTGCATTACTTTTTACGGGCTTATGTTGAAAAACTGCTAACCTGAATACAATGCTCAATATCGCAATGGTT
ECU-E209	ATA	3	10	288	317	ATAATAATAATAATAATAATAATAATAATA	CGCTCTTAAGTACCGCAAGC	185	204	60.17	55	GTTCTAACAATGCCGGGAAA	401	420	59.94	45	CGCTCTTAAGTACCGCAAGCTGGCTGAATCGGTTCCTCTGGCAGAGGAGGAGTAAAACAAAGGAAGAGGCGGGTTTTCCCTGGAGGATTTTTCTGAGTTCTTCATAATAATAATAATAATAATAATAATAATAATTATCTTTTGTTGTTTTCATATTTATGGCCGGACAAGAAAAAGCCTCTTTTGTATCTCTTTTCCTTTTTTTGTTGTTTTATTTTTCCCGGCATTGTTAGAAC
ECU-E210	GAT	3	6	597	614	GATGATGATGATGATGAT	TAGCCCCAGCTTTACCACAT	558	577	59.59	50	AATTCCTGACCCCTCCAAAC	751	770	60.17	50	TAGCCCCAGCTTTACCACATTGGACCCCTGAAAGGCGAAGATGATGATGATGATGATTCAGTGACTCAGTTATTCATTTAGGGCCCCACCACCGACCAGGAATTAGTTTATAATCTGGAAAATTCTTTTTTCGTTTTGCATTATATATATATAAACCTACTGTAACTTAAGGGTGTATAACTTGATTAAGGATGTTTGGAGGGGTCAGGAATT
ECU-E211	ATGT	4	5	907	926	ATGTATGTATGTATGTATGT	AACCAATGATCTTCGCCTTG	762	781	60.07	45	AGGCACCCATTAATTCACCA	945	964	60.19	45	AACCAATGATCTTCGCCTTGCTTGATGCTGGTCTCTGTGGGTGTCCCCTCCATTGCAGACTGTAATTAATCTCTATCTCTTCATTACTATACTGCTAACTCATACATTCTCTATCTCTTCATTACTATACTGCTAACTCCTGTCAATGTATGTATGTATGTATGTATGAATTAGAAAGTTGCATGGTGAATTAATGGGTGCCT
ECU-E212	GA	2	10	9	28	GAGAGAGAGAGAGAGAGAGA
ECU-E213	TGA	3	7	197	217	TGATGATGATGATGATGATGA	GCAGCAATCTTGGAGAAAGC	147	166	60.1	50	TACACCAGTCGCCATACCAA	333	352	59.99	50	GCAGCAATCTTGGAGAAAGCAAATGCAATTCGCCAGGCATTGGCTGGAAGTGATGATGATGATGATGATGAAGATGGTTGGAGTGATTCTTGAAAGGACTTACATGGTGACAGATTCTTAGAGGTTACTTGGTTAAAATGTTTAATCAAATAGTAAATTTTCCATCACAGTGAATAGGAAATATGTTTGGTATGGCGACTGGTGTA
ECU-E214	GA	2	40	9	88	GAGAGAGAGAGAGAGAGAGAGAGAGAGAGAGAGAGAGAGAGAGAGAGAGAGAGAGAGAGAGAGAGAGAGAGAGAGAGAGA
ECU-E215	TG	2	9	437	454	TGTGTGTGTGTGTGTGTG	CCCGACTATTGGACCGTTAC	336	355	59.31	55	GGAAACAATGATCACCCATT	515	534	57.14	40	CCCGACTATTGGACCGTTACCGGGAATCGTCAAGCATGAAAGATTCCGAAGCTCAAATGAAGAAGAAAAAATGGTGGACTTGCATGGATCTCACCCTTATATGTGTGTGTGTGTGTGTGGCAGTAATTGTAGTACTTAAGAATAGCCATAAATGTATTTAGGAAGAGGAAGAAGAGCTTAATGGGTGATCATTGTTTCC
ECU-E216	GACA	4	6	58	81	GACAGACAGACAGACAGACAGACA
ECU-E217	TGA	3	8	175	198	TGATGATGATGATGATGATGATGA	GCTCCAGCTCATCATCGAA	51	69	60.05	52.63	GATGAAGAAACGGTCCGAGA	215	234	60.19	50	GCTCCAGCTCATCATCGAAAGGCAGCTTGCCAAAAGAAGTATCACTTGAAAAGGATGGGAGTGAATCTGTTTCTGGATCAATAAATGAAGGGAATGATGAGGAAACTGAGATTGCCTCTTTTACTGATGATGATGATGATGATGATGATCTTTCCTCACATTCATCTCGGACCGTTTCTTCATC
ECU-E218	ATT	3	17	507	557	ATTATTATTATTATTATTATTATTATTATTATTATTATTATTATTATTATT	ACCGCAAAACAGTTCGAGTC	399	418	60.3	50	ACGCCACACATTCAGATCAC	592	611	59.56	50	ACCGCAAAACAGTTCGAGTCTATGGCCATTAATGCTGGGTTTTCAAGCTTTCAACTTAAGTGCCTTGCTTTCGATGCGATTGCTGTCATGGAATTCTATAAATGATGAATTATTATTATTATTATTATTATTATTATTATTATTATTATTATTATTATTATGGTTTAGGTTTGGAATTGGATTGATCTCCACTGTGATCTGAATGTGTGGCGT
ECU-E219	AG	2	11	1	22	AGAGAGAGAGAGAGAGAGAGAG
ECU-E220	CCG	3	6	198	215	CCGCCGCCGCCGCCGCCG	CCGAAACCCAGATCTCATTC	67	86	59.48	50	AAGGGGCTTCTTGACATCCT	243	262	60.07	50	CCGAAACCCAGATCTCATTCGTGGCGTCGGAAAGTATTCCAGGTCTAAGATGTACCACAAGCGTGGGCTTTGGGCAATCAAGGCCAAAAACGGCGGAGTTTTCCCCCGCCATGACCCCAAACCTAAGGCCCCCGCCGCCGCCGCCGCCGAGAAACCCCCCAAGTTTTACCCTGCTGAGGATGTCAAGAAGCCCCTT
ECU-E221	TC	2	9	8	25	TCTCTCTCTCTCTCTCTC
ECU-E222	AAC	3	11	552	584	AACAACAACAACAACAACAACAACAACAACAAC	GGGTTTCCGAGTGTGGATAA	485	504	59.79	50	GCCGGTTTCGATAAATCAAG	677	696	59.55	45	GGGTTTCCGAGTGTGGATAATAACAGTAATAATCTGATTAAGAATCTGATTCAGCAAAAGCATCCAGAACAACAACAACAACAACAACAACAACAACAACAAAAGCTTGTTTTTGGTTCTTTTCCTAGTGATATTCAAATCCTGCAAAAGCCAGAGGGTTTGCTTAATGGGAATTTGTTTGAAAAATCGAATCTTGATTTATCGAAACCGGC
ECU-E223	TA	2	11	847	868	TATATATATATATATATATATA
ECU-E224	AT	2	9	786	803	ATATATATATATATATAT
ECU-E225	CAT	3	9	878	904	CATCATCATCATCATCATCATCATCAT
ECU-E226	GAT	3	13	852	890	GATGATGATGATGATGATGATGATGATGATGATGATGAT
ECU-E227	ATT	3	7	111	131	ATTATTATTATTATTATTATT	CAGATTTTGATGCACACTCG	32	51	57.84	45	AGTTGTTGAGGATGGCGTGT	193	212	60.58	50	CAGATTTTGATGCACACTCGAATAGTAAAAATCATGTACTATACATTTCTCTGGCTTTATACAAGAAACTAACAGCACCATTATTATTATTATTATTATTTACAAGATTTACTGCTCACCCTATCTCTTGTTGCCCTAGATGATTTCACACTTCACGCTCCACACGCCATCCTCAACAACT
ECU-E228	CCA	3	6	91	108	CCACCACCACCACCACCA	CCCACCTAAGCATCCCTACA	59	78	59.95	55	GGGGTGGGGACTTGTACTTG	231	250	61.56	60	CCCACCTAAGCATCCCTACAAGTACAAGTGNCCCACCACCACCACCACCATCCCCACCAAAGCATCCCTACAAGTACAAGTCCCCCCCACCACNACCACCGTCACCACCCAAGCACCCCTACAAGTACAAGTCACCTCCACCACCACCACCATCACCCCCCAAGCACCCTTACAAGTACAAGTCCCCACCCC
ECU-E229	TC	2	10	16	35	TCTCTCTCTCTCTCTCTCTC
ECU-E230	GCT	3	7	446	466	GCTGCTGCTGCTGCTGCTGCT	AGCTCTCCCACAACTGGAAA	312	331	59.84	50	CCTTGGCTGTTTTTGCATCT	490	509	60.25	45	AGCTCTCCCACAACTGGAAAAACGGGAGCGTATATTTCCTCGGTTATAAAACTTTCATACCAGAGGAAGGTGATGATTTTGGTATGTCTAGTGAAGAAGAAAGCGAGGAGGAGGAAGATGAGGAGCTTCCTGTCGCTGCTGCTGCTGCTGCTGCTGCAGTAAATGGAAAAGCTAAGCCAGATGCAAAAACAGCCAAGG
ECU-E231	TGC	3	6	182	199	TGCTGCTGCTGCTGCTGC	CCCGACAGAAAAAGGTCAAA	53	72	60.08	45	TTTGAAGTGGTCGGCTTTTT	237	256	59.72	40	CCCGACAGAAAAAGGTCAAAGGCGAGACAATCTCTAGCGATCAACTATGTTCAGGCTTTACAAAGGTTTCAAGGAGCTGTTAGCTTCCTCAGCAACGGCGGCGGTGCCGTTGACAGCAGCCAAGTTTTATGCTGCTGCTGCTGCTGCGAAATCAGCTTCTCCAAAAGTGGCTCAGAAAACTCGGAAAAAGCCGACCACTTCAAA
ECU-E232	CTT	3	6	172	189	CTTCTTCTTCTTCTTCTT	GCCGGATTTTTCCTCCTTAG	63	82	60.03	50	TCAAGAGATGCCCAGAATCC	256	275	60.16	50	GCCGGATTTTTCCTCCTTAGAAACATCAAATGCCACCCCCAAACCAACGATGACGATCATACCCGCCCCAACAACAATAACTCCCACTCTGCTTTCTCCAAGGTTTCTACTTCTTCTTCTTCTTCTTCTCCCGCTTGTAATTAACAGTCAATGCTTCAATTTGTTGGACTAGGTTTGGGCAGCTATAGAATCAGGATTCTGGGCATCTCTTGA
ECU-E233	AGC	3	9	461	487	AGCAGCAGCAGCAGCAGCAGCAGCAGC	GAAACGGTAGCAGAGCCAGT	363	382	59.5	55	TCTTCCTTTGCAGCTTCCTC	534	553	59.69	50	GAAACGGTAGCAGAGCCAGTTGCCGAGGAGTCCAAGGAGTCCAAGGAGACTTCTGAGCCAACAGTTGAAGAAACCAAAGAAAGCACAGAGTCTACAGAAGCAGCAGCAGCAGCAGCAGCAGCAGCAGAAGTAAAAGCAGAAGCCGAAGCCGCCCCAGTGGAAGCACCCAAAGAGGAAGCTGCAAAGGAAGA
ECU-E234	CAC	3	6	585	602	CACCACCACCACCACCAC	ATGGCACCGAGTCTAAGCAT	466	485	59.72	50	CCTGCTCCTCTGTCTCATCC	644	663	59.94	60	ATGGCACCGAGTCTAAGCATCATGTAGGTTTTATGAAGCCAGATCACCATGACCACGAGCACCATGATGAAGACCATGACCACGAGCACCATGATGAAGAGGATCATGAGGAAGAGCATCACCACCACCACCACCACCATCATCACCACCGGCATCATCACCGTGGAGAGGAAGAAAGGGATGAGACAGAGGAGCAGG
ECU-E235	CGG	3	6	197	214	CGGCGGCGGCGGCGGCGG	TCCCACCATTTTCCCTTTTT	36	55	60.51	40	AGCTGGAGGTGTTTGTGTCA	220	239	59.31	50	TCCCACCATTTTCCCTTTTTTTTTGTTTTCTAAAACATGGCCAACACACTACTTCACAAACCTCTCATTACCTTCTTCTTCTTTTTCTTCTTCAGCTTATTTATTCAAACCAAGCAAGATAACCCATGTCCGGATCCATGGTACCCACCACCAACAGGAACCGGCGGCGGCGGCGGCGGCACAGTGACACAAACACCTCCAGCT
ECU-E236	TTA	3	6	632	649	TTATTATTATTATTATTA	GAAGAAACCATGGGTATGGA	546	565	57.3	45	CCACCAAACAAACTCGTCAA	724	743	59.58	45	GAAGAAACCATGGGTATGGATTTCTTCATAAGAAACTTATTTTATGTTATTGTATGAAACAAAAGAAATATGTAGTGCCATGGGATTTATTATTATTATTATTATTGGAACTTTGTGTGTTTAATTAGGATGCACTATAACAAACTCCATCTGTGTGAGCTATAAAGTGCATCTTTCTTTGACGAGTTTGTTTGGTGG
ECU-E237	GCT	3	6	178	195	GCTGCTGCTGCTGCTGCT	AAGGGGAAAGATTGGAAGGA	19	38	59.88	45	CATGGCCATTCTCAGTCTCA	213	232	59.79	50	AAGGGGAAAGATTGGAAGGAGATTGATGAGAAGCTGGAAGCTGTTAAGATTAAAGAGACAGTTGCGGTTGCAGAGAAAGAGAGAGGACGAAAGGCAAGCTTTGGTGGAAATGGGCGTGCCCCAGTTGAAAGGAGCTGGAGGAAGAACGAGTCTGATGAGGCTGCTGCTGCTGCTGCTGATCGACCCCAAAGCTCTGAGACTGAGAATGGCCATG
ECU-E238	AT	2	12	179	202	ATATATATATATATATATATATAT	GCACATCACCCGTATTTTCC	56	75	60.2	50	CTAATCTTTGGGGTGGCTTG	236	255	59.56	50	GCACATCACCCGTATTTTCCCCATTCTTGGTTAAGCCTCTAGCCGGGATGAACAATTTTTTGGAGTTATTTGTGCCATGTTTTCGATGACATTGCGACCATTCTCTTTGTTTTTTTGTTTTGGATATATATATATATATATATATATAGCTGAGAACAAGCTATTTTAGGATAGACTTGTCAAGCCACCCCAAAGATTAG
ECU-E239	CAA	3	6	602	619	CAACAACAACAACAACAA	GGGAGGAATTTGTTGCAGAA	568	587	60.05	45	AACGTTCACCTTGCCTTCC	758	776	60.1	52.63	GGGAGGAATTTGTTGCAGAATCACCAGCACTTTTCAACAACAACAACAACAACCCCNGCAACAACAACAGCNTCAGCAAAAGNTGGGGGNTCANANAANAACCAGTTGCCCGGNGGAAAGGACTCCCAGGGGGGCCNATGAGGCCGANAANACCGTACAATCTGAAGCCGGCNACTCTAGTTCNCAANATGGAAGGCAAGGTGAACGTT
ECU-E240	TTC	3	9	106	132	TTCTTCTTCTTCTTCTTCTTCTTCTTC	ACGCTACGGAGCTTGTGTTC	77	96	60.46	55	TCACAAAAACCCATCTTCCA	260	279	58.95	40	ACGCTACGGAGCTTGTGTTCATATTCAGATTCTTCTTCTTCTTCTTCTTCTTCTTCATCAAAGTGGGTTTATGCAGTGTTTTGGAGGATACTGCCTCGAAATTATCCACCACCAAAGTGGGATTATGGAGGGAGTGCACTTGATCGTTCCAAATGGAAACAAAAGAAACTGGATTCTTGTATGTGGAAGATGGGTTTTTGTGA
ECU-E241	AC	2	9	33	50	ACACACACACACACACAC
ECU-E242	AT	2	9	353	370	ATATATATATATATATAT	GGTGAACAACAAGGGCAAAC	259	278	60.4	50	CCAACACAAAAACCCAAAGG	426	445	60.23	45	GGTGAACAACAAGGGCAAACCCAAATGCCCTTGAAAATGAAATATATTCGAGTTCGGGATTTAATCAAGCTTAAAGATCGAGGACGAAGAGGCCATATATATATATATATATGCATGTTGATGATGATGTTATTATAAAAATAAACTTGTTTTGTTGCTGTTATTTTCCTTTGGGTTTTTGTGTTGG
ECU-E243	TTTG	4	5	215	234	TTTGTTTGTTTGTTTGTTTG	CCCAGATCTCCCTTTTCCTT	108	127	59.51	50	CTCTGCTCCGTGACAGAGTG	291	310	59.76	60	CCCAGATCTCCCTTTTCCTTTATTACTATATTTCTATATGGTTGTTTCTTAAAGGGTGTTTTTTTCTTTTCTTTTGTTGAATTTGGAATTCTGGGTTTGTTTCGTTTTTTGTTTGTTTGTTTGTTTGGGGCTGTAGAAGCAGACGGGAAAGACAGTGATAAGGCTAAAGCTATACGATCAAAACACTCTGTCACGGAGCAGAG
ECU-E244	TGTA	4	10	267	306	TGTATGTATGTATGTATGTATGTATGTATGTATGTATGTA	GGTGGCAAAGTAATCGGAAC	130	149	59.43	50	CATGACGCACACTTCACACA	325	344	60.37	50	GGTGGCAAAGTAATCGGAACTCACTCGGTTAAGCTTCCAGACATTCTTACGACGTAAATCACCATGTGTATCAATTGCAGATTTCTTCTGTTCTTAGTTCTTTGTTGAAGTATTAGTTCGCAAAAAATGTGCGTCGTTGTATGTATGTATGTATGTATGTATGTATGTATGTATGTATGTGCACGTGTGTACATGTGTGTGAAGTGTGCGTCATG
ECU-E245	TTC	3	9	9	35	TTCTTCTTCTTCTTCTTCTTCTTCTTC
ECU-E246	CAG	3	6	13	30	CAGCAGCAGCAGCAGCAG
ECU-E247	GAC	3	6	205	222	GACGACGACGACGACGAC	GAGGAGGCTGTGGTTGAAGA	139	158	60.39	55	ATGGTGACCCTGCTTACACC	331	350	59.85	55	GAGGAGGCTGTGGTTGAAGATGTTAAAGAAGATGAGAAAGAACATGACGACGACGACGACGAGGATGACGACGACGACGACGACGATGATAAGGAAGATGGTGCCCAAGGTGCTAATGGAAGTTCAAAGCAAAGCAGAAGTGAGAAGAAGAGTAGGAAGGCCATGTTAAAGTTAGGCATGAAGCCTGTTACTGGTGTAAGCAGGGTCACCAT
ECU-E248	TC	2	10	46	65	TCTCTCTCTCTCTCTCTCTC
ECU-E249	ATC	3	9	54	80	ATCATCATCATCATCATCATCATCATC	GGCACGAGTCTACCTCTCTG	1	20	57.61	60	CCAAGGATTGGAGTAAGCTG	165	184	57.42	50	GGCACGAGTCTACCTCTCTGTCTCTGTCTGTTTCAGGGTTTTCTTTCTCTTGGATCATCATCATCATCATCATCATCATCTTACAGATTACCCAAAGACAAAGCACCAAAGCATCATCATTTTCTACCCTTTGTGAGAGTTTCTTTGCTATTTTTTTTCCTTTTCAGCTTACTCCAATCCTTGG
ECU-E250	TC	2	9	567	584	TCTCTCTCTCTCTCTCTC	GGGGGTAAAAATCAACCACA	528	547	59.52	45	CAAGCTTTCAGTTGGCATCA	715	734	59.99	45	GGGGGTAAAAATCAACCACAAGTTGGTATTGGCTAACCATCTCTCTCTCTCTCTCTCTATATATATGTATATATTACTTATAAAATGAATTATTGATCAAAAGAATAATAGGTATATATTTTTTTCTTCTGTGAATGTATGATTATTATATATAGTATATGTGGGGTGCCTATCTAATCTCGCATGCTGATGCCAACTGAAAGCTTG
ECU-E251	TGA	3	7	275	295	TGATGATGATGATGATGATGA	TGGGACATGATTAGGGGAAA	135	154	60.13	45	AAGAAGCTCAAGGGGACCAT	321	340	60.07	50	TGGGACATGATTAGGGGAAAAGGAACAGGTTACTCTATGAAAGGTCACATCAACGTTGACACTCCGTTTGGAGCTATGAAATTACCCATCAGCAAGGAGGGTGGCACAACCCGCCTTAAGAAGAATAGGGAAGACGGTGGTGATGATGATGATGATGATGAGGATTAAAGCAAAAGATCAACAGGGATGGTCCCCTTGAGCTTCTT
ECU-E252	AT	2	11	856	877	ATATATATATATATATATATAT	CTGCTGCTATCAGGGCTTTG	799	818	61.06	55	CCCCAAAAACCCCTATCACT	979	998	60.05	50	CTGCTGCTATCAGGGCTTTGGGGTCCTTCCGCAGTAACCCCACAACTAGAGAAGAGAATATATATATATATATATATATACATAGCTTTGTCTCCATTTGTTCTTGGGATCATTTTGCTAAATTTGTAATTTGAAAATGGTGGTTTTAGGGTGGCTTGGGGGGGGGGGTCATTGTTCGTGAGTGATAGGGGTTTTTGGGG
ECU-E253	CTA	3	6	870	887	CTACTACTACTACTACTA	ACATGTTTCTGAGGCCAACC	741	760	59.97	50	ACCATTCCACCAGACCAAAA	944	963	60.21	45	ACATGTTTCTGAGGCCAACCCAACAGATACCGTCTGGCAGAACTTTTACCAGAAAAGTAGCGGGATGAGATGGCTCCGCGTCATGCCTTTATATGCTTCATACTGATACTGCTAATAATAAATAACATTCTACTACTACTACTACTAATAAGGCATGTCATTTCATACATGAATACAAAGAATGAATGCTTTGGTTTGTTTTCTTTTGGTCTGGTGGAATGGT
ECU-E254	GTA	3	7	461	481	GTAGTAGTAGTAGTAGTAGTA
ECU-E255	GAT	3	7	129	149	GATGATGATGATGATGATGAT	ACCGGCATCAGAAAGTGAAT	77	96	59.56	45	CGCCCCTTATTAAAGCAACA	254	273	60.09	45	ACCGGCATCAGAAAGTGAATGGGTGGAAGCCTCAGAGGATGAAGATGATGAAGATGATGATGATGATGATGATAGCGAAGATGAAGGTGAGAGTGGTAGCGATGATGAGGAAACTGACGATGATGATGAGGCAAAGGGTACAAATGATGGTACGAAATCAGTTCAAATGGGAGATGCTGTTGCTTTAATAAGGGGCG
ECU-E256	AC	2	9	27	44	ACACACACACACACACAC
ECU-E257	GA	2	33	9	74	GAGAGAGAGAGAGAGAGAGAGAGAGAGAGAGAGAGAGAGAGAGAGAGAGAGAGAGAGAGAGAGAGA
ECU-E258	GA	2	10	1	20	GAGAGAGAGAGAGAGAGAGA
ECU-E259	AG	2	19	26	63	AGAGAGAGAGAGAGAGAGAGAGAGAGAGAGAGAGAGAG
ECU-E260	ACC	3	6	411	428	ACCACCACCACCACCACC	AAAAACTCGACACGACGACA	349	368	59.34	45	GCGAAGTGTCGATGCAGTAA	524	543	60.02	50	AAAAACTCGACACGACGACAAACGGCACTAGAAACGATCACCATGGAAGTACTGCCGGTAGTACCACCACCACCACCACCACTCAGGGTGGTGATCAAGGCTTGACAAGAGATTTCTTGGGTCTTCGAGCTTTCTCTCATACCGATATTCTCAACATTGCCGGTCCTGGTCGTAATTACTGCATCGACACTTCGC
ECU-E261	TGA	3	7	310	330	TGATGATGATGATGATGATGA	AAAGACGCGAGGCTCTTGTA	168	187	60.15	50	GCCTCATCTCCTTCCTCCTC	335	354	60.3	60	AAAGACGCGAGGCTCTTGTAAAGCATATTTCAGCTCTGCAGGCTAAAGTGGAGAAACTAAGATCTGAAATAGATCAAATGCACAGTATGGATGCCCGAGGAGACGAGGAATTCTACGACAGATTAGATTCTTCATATCCTAGTGATGATGATGATGATGATGACACCGAGGAGGAAGGAGATGAGGC
ECU-E262	TTC	3	6	362	379	TTCTTCTTCTTCTTCTTC
ECU-E263	CAA	3	7	74	94	CAACAACAACAACAACAACAA	GTTCCCTCAGCAGCAGTTTC	37	56	60	55	ACCCCACAACATGAAAAGGA	205	224	60.21	45	GTTCCCTCAGCAGCAGTTTCAACAACACTACCAACCTCAACAACAACAACAACAACAATCAAAAAGTTTCAGGAACTTGTACGCAATCGACGCTCAGGTTTCGCCACCACTTGCTTATTACAATACGCCTAATTTACAAAATTCCTCTCAGCATCCTCCATATATCCCTCCTTTTCATGTTGTGGGGT
ECU-E264	GAA	3	8	674	697	GAAGAAGAAGAAGAAGAAGAAGAA	CGCCGAGTTAATATGGCAAA	547	566	60.95	45	GCTCCATGGAAAAAGCTCTG	728	747	59.96	50	CGCCGAGTTAATATGGCAAACTCACAAAGATGATCGGAGAGCTGAAGCTTACTTCGATCAAGCTATTAAATCCGCCCCTGACGACTGTTTTGTGCTAGCATCATATGCACGATTTCTTTGGGATGCTGAAGAAGAAGAAGAAGAAGAAGAAGTGAGGGAAAATACGAGTGAGAGATTAGAACAGAGCTTTTTCCATGGAGC
ECU-E265	ATTT	4	5	2	21	ATTTATTTATTTATTTATTT
ECU-E266	GGA	3	9	180	206	GGAGGAGGAGGAGGAGGAGGAGGAGGA	CAAAGAATTCGGCACGAGA	39	57	59.93	47.37	CATTTTGTTGCTGCTGCTGT	224	243	60.06	45	CAAAGAATTCGGCACGAGANTTTCAACAACTCAGAAAAAAAAAGTCTTCTTTTTCTTTTGTTTTCGATCTTGGAGCTCCCATAAACCCTAATCCGAGAGACAGAGAAAAGGAAAACTATGGCGCCGCCAGCAGCAGCGGGCGGAGGAGGAGGAGGAGGAGGAGGAGGAGAAGGACAGCAGCCGCGACAGCAGCAGCAACAAAATG
ECU-E267	GCT	3	6	417	434	GCTGCTGCTGCTGCTGCT	GCAAACATGGTGATCAAGGA	254	273	59.5	45	GCCACCCATTAAAACATGGA	450	469	60.56	45	GCAAACATGGTGATCAAGGAGTTGGTAAGTGATTGATAAGACTGATAAAGCTTTATATCAATCTTTCTTGTTATTGCTACTCCTTCCATCTTCACCTTAATATAAATGGATCTACCATTTTCATTCTCTGCAACCCTGTTGTTCTCAGCCCTTCCAACTCGGGGCTGCTGCTGCTGCTGCTGGAATATTTTCTTCCTCCATGTTTTAATGGGTGGC
ECU-E268	TTA	3	6	221	238	TTATTATTATTATTATTA	GATTTCTTGTGGGCACCCTA	83	102	59.93	50	CGCAGCTTCTTTGGTGTCTA	250	269	59.22	50	GATTTCTTGTGGGCACCCTATGATTTGTATAAATTTCATGGATATTCTCGGCATCGACAATTGGATGGATTTAGATTTGATTCTTTGTGATTTATTTTGATTCTTCATCTTTCACCTCTTTTCAGTCACTTTGTATTCTTATTATTATTATTATTATTTTGTGTAAATAGACACCAAAGAAGCTGCG
ECU-E269	AG	2	12	79	102	AGAGAGAGAGAGAGAGAGAGAGAG	TGACACTGAAGGCAGAAACA	56	75	57.95	45	TCATTGGGTGATTGGGAGAT	239	258	60.13	45	TGACACTGAAGGCAGAAACAGAAAGAGAGAGAGAGAGAGAGAGAGAGACATAAATCCAACACTTTGAGAACCATAAATTCAATGGGACGCAGCAAACTAACTAATGATTCTCAAAAACAGAATCATAATTACGAAGACCATATGCCACAACGGTGAGTCAATTGCTAGTATGATCCAGGGCAAATCTCCCAATCACCCAATGA
ECU-E270	TTC	3	7	47	67	TTCTTCTTCTTCTTCTTCTTC
ECU-E271	CAT	3	8	638	661	CATCATCATCATCATCATCATCAT	AATCGGACTTGCACCAAAAG	520	539	60.11	45	CCAAATTGTTCCATCCATCC	703	722	59.99	45	AATCGGACTTGCACCAAAAGCTGTGGAGAAATGCAAGAAGAGAAGCTGAAGGAGGTAGGAGTTGTTAATAGAGCAACCTGCTCTTTTGATCTTGTGGGTCGCCTGCTGCATGCATGCACATCATCATCATCATCATCATCATGATGTGATGAAAAATATTGCAAAGCCAGCAAATGGATGCATGGATGGATGGAACAATTTGG
ECU-E272	TCA	3	6	85	102	TCATCATCATCATCATCA	TTGTTGATGTGCCAAGGAAA	26	45	60.09	40	GAGAGAGTCCGTCGTGGTTC	207	226	59.84	60	TTGTTGATGTGCCAAGGAAATCAAGAAACAATGGAAGAAAAGCCTTGAAACAGAAGAACTCATCATCATCATCATCAACAACAACAACAACAAATGAAGCCAATATTTTGGCACAAAAGCTCTCACAGCAGCTTTCCCCAACGCAGGCTCCTTCTCCGATGAAATCCGATCCGTCGAAAGAGAACCACGACGGACTCTCTC
ECU-E273	CAA	3	6	101	118	CAACAACAACAACAACAA	TTGTTGATGTGCCAAGGAAA	26	45	60.09	40	GAGAGAGTCCGTCGTGGTTC	207	226	59.84	60	TTGTTGATGTGCCAAGGAAATCAAGAAACAATGGAAGAAAAGCCTTGAAACAGAAGAACTCATCATCATCATCATCAACAACAACAACAACAAATGAAGCCAATATTTTGGCACAAAAGCTCTCACAGCAGCTTTCCCCAACGCAGGCTCCTTCTCCGATGAAATCCGATCCGTCGAAAGAGAACCACGACGGACTCTCTC
ECU-E274	AAG	3	6	72	89	AAGAAGAAGAAGAAGAAG	AGACCTGAAGGCTCTGTTGG	24	43	59.45	55	CCCTTGAAAAGTTGGGTTTG	202	221	59.44	45	AGACCTGAAGGCTCTGTTGGTCCAAAGTTAAGGTCTTCCAAGAAGAATAAGAAGAAGAAGAAGAAGAATCCGAAAAGGAGGAAAAGCTTCGAGAAAAGGGTGTCTAATGGGCTGCCTGACCCATTCTCCGATGAGTTTTGTAGCTGGGATGCTCCACCTGATCATCACTCTTCCTTCTCAAACCCAACTTTTCAAGGG
ECU-E275	TCT	3	6	430	447	TCTTCTTCTTCTTCTTCT	CCCAAAACCCTTTCCAATTT	338	357	60.03	40	CACGAGGCCATTTTGAATTT	508	527	59.94	40	CCCAAAACCCTTTCCAATTTGACGGCGTTAAACATATCCCCGTTGTCGTTACGTTTTCCGTTACCTCCTCCTTTTTCACCACTTTCCTCCTCTCTTCTTCTTCTTCTTCTCTTTTTCTTTTATTCGAGGGTTGGAATTCAGTTGAGTTCGAGTTTCCGATTTCGAGAGGGAAATTCAAAATGGCCTCGTG
ECU-E276	GAA	3	8	647	670	GAAGAAGAAGAAGAAGAAGAAGAA
ECU-E277	GAA	3	7	261	281	GAAGAAGAAGAAGAAGAAGAA	TGCATTGCATGAAGCTTTTC	161	180	59.96	40	TATCCTTTGCAATGCCACAA	328	347	60.07	40	TGCATTGCATGAAGCTTTTCCCACTTTCCAAACAACCCGGGGCACCACCAGGAAAAGGACAGTCTACTTGAAGTCTCAAAACAAGGATTCTTTGAGAGAGGAAGAAGAAGAAGAAGAAGAAGACGACGATGATGATGATGATGAGAGGATAGAAGTAAAAAGAAAGATTGTGGCATTGCAAAGGATA
ECU-E278	CCA	3	7	173	193	CCACCACCACCACCACCACCA	TGCACCTTTCCCTTTTCGTA	55	74	60.61	45	GAGTTGGGGGCTTAGTAGGG	239	258	59.96	60	TGCACCTTTCCCTTTTCGTACTGAGTAGCTTCACGGTGTCCTCTCAGATCTTGCCTGAGGCTTTGCCTCCTCATTACCATGGAATTTCGCCTGTAGTGCCACCTGCTCACCCACCAAGCCACCACCACCACCACCACCATCACCATCACCATCCCCATCCGCATCCCCACCCGCCAACCCCTTCCCCTACTAAGCCCCCAACTC
ECU-E279	TGA	3	7	276	296	TGATGATGATGATGATGATGA	TTCCTTTCGACCCTTGTTTG	179	198	60.08	45	CACCTTGCTCATCAAAGCTC	372	391	58.6	50	TTCCTTTCGACCCTTGTTTGCTGAAAAAATGTGACAGTTTTATCCGTCCAATGTTTGTCTTCTGGTCAATGGTAAAACCAACATACGATGATGCTTTTGATGATGATGATGATGATGATGGCAGCAGTGATGATGATTTGGTTCAGGATTTTGTAAATGAAAATGAGGATATTATGAATGATGAGTTTGGAAAGAGCTTTGATGAGCAAGGTG
ECU-E280	GA	2	9	659	676	GAGAGAGAGAGAGAGAGA	TCCTGTAATTTGCGGAGCTT	529	548	59.85	45	CACTTTAGAACGCTCGCTGA	706	725	59.37	50	TCCTGTAATTTGCGGAGCTTAAATGGAAATTTAACCATATTTTGAATTAATCTTCCTTCTTTTAAATTAACAATTTACAGCTTGTTTGGTTTGGTGTATTGGCATAGCTAAAATAAAACAAAGAGAGGGTGAGAGAGAGAGAGAGAGATGGTATCGCTTAAGCTCCAGAAACGGCTCTCAGCGAGCGTTCTAAAGTG
ECU-E281	AC	2	11	37	58	ACACACACACACACACACACAC	AGCCCCCACGGGTAAAAA	11	28	62.51	55.56	TTATGGGGCCATGTTTCTGT	201	220	60.19	45	AGCCCCCACGGGTAAAAAAAAAAAAAACACACACACACACACACACACCTCCAAAGAACCCAAGTCCTTCCCTATTGCATGCCTTTCAATTTGATTTCATGGATGTAACAAGCACACCAAATAGAAAAGAAATGGATCGGATCAAAGGTCCATGGAGCCCCGAAGAAGATGACTTGCTCCAGCAGCTGGTACAGAAACATGGCCCCATAA
ECU-E282	GTG	3	6	122	139	GTGGTGGTGGTGGTGGTG	TCACTAGCGGAAACCCAAAG	9	28	60.24	50	GTGTACGCGAACAGAAAGCA	189	208	60.06	50	TCACTAGCGGAAACCCAAAGGGAAACTGCAGAAAAACTGCCGAAAACGGGGAGTTTGAGGAGGGAAGAATGAAAGAGAAGATGCAGTGGCCGTGGCCGTGGCGGAGGCGGAAAGTGGTGGTGGTGGTGGTGCTGAGGAAGTTGCTAACGTGCGCTATATGTGTAATAGCTTTGATGGGATTGCTTTCTGTTCGCGTACAC
ECU-E283	GA	2	44	790	877	GAGAGAGAGAGAGAGAGAGAGAGAGAGAGAGAGAGAGAGAGAGAGAGAGAGAGAGAGAGAGAGAGAGAGAGAGAGAGAGAGAGAGAGA	GGGTTTGGTGGTTTTCAAGA	680	699	59.81	45	CCCCTCCTCTCTTTCTCTCC	892	911	59.37	60	GGGTTTGGTGGTTTTCAAGAACTTGCTTTATGTAGTTTTTATGATTAACTACCATTAAATAAGATACTCTTTTTCATCATCAAAAAAAAAAAAAAAAAAAAAAAAAACTCGAGAGAGAGAGAGAGAGAGAGAGAGAGAGAGAGAGAGAGAGAGAGAGAGAGAGAGAGAGAGAGAGAGAGAGAGAGAGAGAGAGAGAGAAAGAAGAAAAAGAGGGAGAGAAAGAGAGGAGGGG
ECU-E284	TCT	3	6	430	447	TCTTCTTCTTCTTCTTCT	ATCCCAAAACCCTTTCCAAT	336	355	59.51	40	CTCTCGAAATCGGAAACTCG	486	505	59.95	50	ATCCCAAAACCCTTTCCAATTTGACGGCGTTAAACATATCCCCGTTGTCGTTACGTTTTCCGTTACCTCCTCCTTTTTCACCACTTTCCTCCTCTCTTCTTCTTCTTCTTCTCTTTTTCTTTTATTCGAGGGTTGGAATTCAGTTGAGTTCGAGTTTCCGATTTCGAGAG
ECU-E285	TTC	3	6	895	912	TTCTTCTTCTTCTTCTTC
ECU-E286	GGC	3	6	285	302	GGCGGCGGCGGCGGCGGC	ACATGGAAAGGAAGGGGAAG	264	283	60.3	50	GACTGAGAGGCACGTGTCAA	424	443	60.03	55	ACATGGAAAGGAAGGGGAAGTGGCGGCGGCGGCGGCGGCGGGTTAGGTACGGGAATAGACCCGACTGTTTATACGGGTCTGCTGGGGACAGCTTTCACTTGCTTGAGATCTTACGAGGCTACTGGTAATCGGCAGGACTTGGTATTGTCCGCTGAGATCGTTGACACGTGCCTCTCAGTC
ECU-E287	TTTA	4	6	195	218	TTTATTTATTTATTTATTTATTTA	GTGATCGGAAACTCGAGAGC	66	85	59.96	55	TGAAATGATCGACCGTGGTA	241	260	59.92	45	GTGATCGGAAACTCGAGAGCCGTCGCTCTGTCCCCGCTCTCGGTTTCCCTCGGTTTAGGTTTTTCCGCCACCGGCGATTGTGGTAATCATTGTCTCACTCTCCAACCTAAAAAAGCAGCGAAGAGAAGTTTTATTTATTTATTTATTTATTTAAGATTTGAATCACTGTATAATATACCACGGTCGATCATTTCA
ECU-E288	AGA	3	9	242	268	AGAAGAAGAAGAAGAAGAAGAAGAAGA	TTGGGGTTTTCACTTGTTTC	96	115	57.55	40	CTCAAACCAATCCCCACACT	291	310	59.82	50	TTGGGGTTTTCACTTGTTTCTTGTACTAATGAAGTGATATTTTCAACTAATTCATTGATGGTAACTTTTCCCCCAAAGAAGATTTTTTTTATTTATTTTTGAGGGAAAGTTGAAGAATTTTTAGTTTAGTTTTGTAATGTAAAATTAGAAGAAGAAGAAGAAGAAGAAGAAGAGGAAGATATGAAATCATTGAGCAGTGTGGGGATTGGTTTGAG
ECU-E289	CAT	3	6	531	548	CATCATCATCATCATCAT	TTGAAGCCATTTGATGACCA	507	526	60.05	40	AAATGTTGGGGAAGCAAGTG	688	707	59.97	45	TTGAAGCCATTTGATGACCATCAGCATCATCATCATCATCATCCCGAGTTGATGAGGCCAACACCAAGGTTTCTCTTCACCATTGTTGAAGAAACAAAGGAGGATTTGGAGTTAGAAGAANGTAAATCCAAGGGTAAGTTTGGGTCAAGAGATATGAGTGTTGAAACCNCATTTTTAACCCCACTTGCTTCCCCAACATTT
ECU-E290	AG	2	9	46	63	AGAGAGAGAGAGAGAGAG	GCCGGAATCTGAAAGACAAG	14	33	59.81	50	TTTACCAGGGATCGTGCAAT	191	210	60.33	45	GCCGGAATCTGAAAGACAAGACACAGAGAAAAAGAGAGAGAGAGAGAGAGATGTCGGGAGGAATAGCGCGTGGTCGACTCGCCGAGGAACGTAAGGCATGGAGGAAGAACCATCCCCATGGTTTTGTTGCGAAACCAGAGACGTTGCCTGATGGAACGGTCAATTTGATGGTGTGGCATTGCACGATCCCTGGTAAA
ECU-E291	AC	2	9	47	64	ACACACACACACACACAC	GCACGAGAGCAGTCCCTAGA	2	21	60.7	60	TGTTAACGGCGTAACCCTTC	170	189	60	50	GCACGAGAGCAGTCCCTAGAAACAATTAAAAAGAAGCAAAAAAAAACACACACACACACACACAGATTAAGACAGAAGCATGGCCAGCCAGATCGTAGGAACAAAGAAAGCTTGTGTCGTGGGTGGCAGCGGATTCGTTGCGTCATTGCTGGTCAAGTTGTTGCTCGAGAAGGGTTACGCCGTTAACA
ECU-E292	ATA	3	6	162	179	ATAATAATAATAATAATA	GGCAATCAACATCAACATGC	61	80	59.94	45	AGAAAGCAAAAACCCCGACT	273	292	60.11	45	GGCAATCAACATCAACATGCTTCTCTTTTTTTTTTCCCTTAATCCATTAAACAAATCTTTTAGTTTGATGTTTACTTTTCCCTGATAAACTCGGGTTAATGATAATAATAATAATAATACTAATAATAAAGCTAACTCGGGTTTAGATTTCTTGGCCTCCAAGACTGGTTTGTCCAGAACCAGTCGCGAGTGCATATAAACACAAACGAGTGAGTCGGGGTTTTTGCTTTCT
ECU-E293	GCT	3	7	463	483	GCTGCTGCTGCTGCTGCTGCT	AGCTCTCCCACAACTGGAAA	329	348	59.84	50	CCTTGGCTGTTTTTGCATCT	507	526	60.25	45	AGCTCTCCCACAACTGGAAAAACGGGAGCGTATATTTCCTCGGTTATAAAACTTTCATACCAGAGGAAGGTGATGATTTTGGTATGTCTAGTGAAGAAGAAAGCGAGGAGGAGGAAGATGAGGAGCTTCCTGTCGCTGCTGCTGCTGCTGCTGCTGCAGTAAATGGAAAAGCTAAGCCAGATGCAAAAACAGCCAAGG
ECU-E294	CGG	3	6	301	318	CGGCGGCGGCGGCGGCGG	TAACATCCCAGCAGTGCAAG	259	278	59.86	50	CATGGGCTGAAACCTCTCAT	438	457	60.07	50	TAACATCCCAGCAGTGCAAGGGTTACCGGCAGCAGCCATGAACGGCGGCGGCGGCGGCGGAGGGTACTTCCAAGGAGCGCGTCCGGATGTAATGCCGGGTAACCCATACCATCAACAACAACAACAACAACAGTATTTGGCAGCAATGATGAACCAACAACGTGCAATGGGAGGAGGAAATGAGAGGTTTCAGCCCATG
ECU-E295	CAA	3	6	371	388	CAACAACAACAACAACAA	TAACATCCCAGCAGTGCAAG	259	278	59.86	50	CATGGGCTGAAACCTCTCAT	438	457	60.07	50	TAACATCCCAGCAGTGCAAGGGTTACCGGCAGCAGCCATGAACGGCGGCGGCGGCGGCGGAGGGTACTTCCAAGGAGCGCGTCCGGATGTAATGCCGGGTAACCCATACCATCAACAACAACAACAACAACAGTATTTGGCAGCAATGATGAACCAACAACGTGCAATGGGAGGAGGAAATGAGAGGTTTCAGCCCATG
ECU-E296	CGG	3	6	121	138	CGGCGGCGGCGGCGGCGG	GGGTGGAGGAGTAATTGGTG	100	119	59.26	55	TCTCCCACACTTTTCGGAAG	284	303	60.22	50	GGGTGGAGGAGTAATTGGTGTCGGCGGCGGCGGCGGCGGCGACGGCAGGAAGCCGTACCCCNGGGAACCTTACTCCATACGTCACTATAACATGTATTGTTGCAGCCATGGGGGGTCTGATTTTCGGTTATGATATTGGGATTTCTGGTGGGGTGACGACTATGACGCCATTCCTTCAAAAGTTCTTCCGAAAAGTGTGGGAGA
ECU-E297	AGC	3	9	589	615	AGCAGCAGCAGCAGCAGCAGCAGCAGC	GAAACGGTAGCAGAGCCAGT	491	510	59.5	55	TCTTCCTTTGCAGCTTCCTC	662	681	59.69	50	GAAACGGTAGCAGAGCCAGTTGCCGAGGAGTCCAAGGAGTCCAAGGAGACTTCTGAGCCAACAGTTGAAGAAACCAAAGAAAGCACAGAGTCTACAGAAGCAGCAGCAGCAGCAGCAGCAGCAGCAGAAGTAAAAGCAGAAGCCGAAGCCGCCCCAGTGGAAGCACCCAAAGAGGAAGCTGCAAAGGAAGA
ECU-E298	AGC	3	9	469	495	AGCAGCAGCAGCAGCAGCAGCAGCAGC	GAAACGGTAGCAGAGCCAGT	371	390	59.5	55	TCTTCCTTTGCAGCTTCCTC	542	561	59.69	50	GAAACGGTAGCAGAGCCAGTTGCCGAGGAGTCCAAGGAGTCCAAGGAGACTTCTGAGCCAACAGTTGAAGAAACCAAAGAAAGCACAGAGTCTACAGAAGCAGCAGCAGCAGCAGCAGCAGCAGCAGAAGTAAAAGCAGAAGCCGAAGCCGCCCCAGTGGAAGCACCCAAAGAGGAAGCTGCAAAGGAAGA
ECU-E299	GA	2	52	1	104	GAGAGAGAGAGAGAGAGAGAGAGAGAGAGAGAGAGAGAGAGAGAGAGAGAGAGAGAGAGAGAGAGAGAGAGAGAGAGAGAGAGAGAGAGAGAGAGAGAGAGAGA
ECU-E300	ATC	3	9	506	532	ATCATCATCATCATCATCATCATCATC	TTCTTCATTCATGGCCTTCC	460	479	60.01	45	TGAATTCCTGGCCTTGAAAA	636	655	60.56	40	TTCTTCATTCATGGCCTTCCTTCTTTGCCTTTAGTACTTTGCTAAAATCATCATCATCATCATCATCATCATCGTCATCTACTTCTTATCCTACTCCATCTCTGCCTTTATATTTCTCCTCTGAAATTATCCTAAACAACCAACTTGGTGCCCTCCCTACCTATTCCACACACTATTTTTCAAGGCCAGGAATTCA
ECU-E301	CA	2	10	11	30	CACACACACACACACACACA
ECU-E302	CAC	3	8	217	240	CACCACCACCACCACCACCACCAC	CCGGTTTTAATCCCAAACCT	188	207	60.05	45	ATGAAGACGGAGGAGATGGA	369	388	59.61	50	CCGGTTTTAATCCCAAACCTTCCACCGTTCACCACCACCACCACCACCACCACCAGCATTTCAATTACCACCACCGTTTACAACAGCTTTCCGATACAACAGCGCCGGCGGGTACCGGGACGTCTCCGGTTTACGTTTTCCCTCAGATAATTACTCAGAGCTCGTCTGGAAATGATGCGATTCCATCTCCTCCGTCTTCAT
ECU-E303	CAG	3	9	104	130	CAGCAGCAGCAGCAGCAGCAGCAGCAG	GCAGCAACTCCCTCAGCTAC	13	32	60.16	60	CCTGGACCTTGAACGTAAGC	200	219	59.73	55	GCAGCAACTCCCTCAGCTACAACAACAGCAGCAGCAGCTACCACAGCTGCAACAGCAGCAGCTTTCCCAGCTGCAGCAGCAACAACAACAACAGCAGCAGCAGCAGCAGCAGCAGCAGCAACTGCAGCAACAGTCGCAACACCCTCAGATGCAGCAACAACAAATGGTTGGTTCAGGAATGGGTCCTGCTTACGTTCAAGGTCCAGG
ECU-E304	TA	2	13	532	557	TATATATATATATATATATATATATA
ECU-E305	GAT	3	6	543	560	GATGATGATGATGATGAT	GGCTGATGAGAACGAAGAGG	521	540	59.95	55	ACCATTTCTTGGGCCTAACC	699	718	60.19	50	GGCTGATGAGAACGAAGAGGTGGATGATGATGATGATGATAATGTGCAGTGGCAAACGGATACTTCACTGGAGGCTGCTCAACAGCGTATACACGAGCAGTTGAGTGCTGTTACAGCTGATATGGTAATGCTTTCTACTGAAGAAGAAACAAGTCCCTGAAAAATCGCCAGACCGTGAGGTTAGGCCCAAGAAATGGT
ECU-E306	GAA	3	8	360	383	GAAGAAGAAGAAGAAGAAGAAGAA
ECU-E307	TA	2	11	468	489	TATATATATATATATATATATA
ECU-E308	TAC	3	6	669	686	TACTACTACTACTACTAC	TCGGAAGCGTTAACTTACCC	609	628	59.22	50	CCTGTTCCATTTCCAGAGGA	789	808	60.04	50	TCGGAAGCGTTAACTTACCCTTGCTCATTCTTTTGGTCAGCTTTAAGGGCCTACAGGCGTTACTACTACTACTACTACTTTTTTTAGGGTTAATCAGTAACTTTTTTAACATATTTTAGGTGTTCCAAATGGATTCCCTTTTTAGTTTAATTTTAAAAAATTAAAAGGGTATAGTAAAATTCCTCTGGAAATGGAACAGG
ECU-E309	CTG	3	7	454	474	CTGCTGCTGCTGCTGCTGCTG	CGGCAACACTTCCTACCACT	307	326	60.17	55	GCCACCTCTTTTCCTTTCCT	491	510	59.69	50	CGGCAACACTTCCTACCACTTGTCGTGCCCCTGTCAACATGACCGACTGCATCTCTCTTCTGCACTTGACTCCCGATTCCCAGGAAGCTAAGTTATTTCAAGGATATCAGAAGCTGACACACACTGGCAACTCCAACTCCACTACCACTGCTGCTGCTGCTGCTGCTGCAGACAAGAGTGATGGAGGAAAGGAAAAGAGGTGGC
ECU-E310	TAC	3	6	209	226	TACTACTACTACTACTAC	TGCTCATTCTTTTGGTCAGC	170	189	59	45	GCTCGAGCCTTAGGTCTGAA	358	377	59.72	55	TGCTCATTCTTTTGGTCAGCTTTAGGGCCCTACAGGCGTTACTACTACTACTACTACTTTTTAGGGTTATCAGTAACTTTTTAACATATTTAGGTGTTCGTAATGTATTCCCTTTTAGTTAATTTTAAAATATTAAAAGGTTATAGTAATATTCCTCTGGAAGTGCACAAGGCGTCGAGGCAAATGGGTTCAGACCTAAGGCTCGAGC
ECU-E311	CAT	3	7	739	759	CATCATCATCATCATCATCAT	CACCTTGCTCATCAAAGCTC	646	665	58.6	50	TCCTTTTCGACCCTTGTTTG	839	858	60.08	45	CACCTTGCTCATCAAAGCTCTTTCCAAACTCATCATTCATAATATCCTCATTTTCATTTACAAAATCCTGAACCAAATCATCATCACTGCTGCCATCATCATCATCATCATCATCAAAAGCATCATCGTATGTTGGTTTTACCATTGACCAGAAGACAAACATTGGACGGATAAAACTGTCACATTTTTTCAGCAAACAAGGGTCGAAAAGGA
ECU-E312	TTA	3	6	784	801	TTATTATTATTATTATTA	GAGCCACACCATTTGATTCC	650	669	60.33	50	TGCCAACTGTTCAAAGGTGA	853	872	60.28	45	GAGCCACACCATTTGATTCCAGTGGAACTTATTTCACTTTTATTCTCTTCCGTATATTATCTTTGTCACTCGTTTTATTTCCCCAAGCTGCTACTTTTGGTAAATAAACTACAGCCATATGCCCCTTATTATTGTTATTATTATTATTATTATTTTGTTTTGGTTTGAAAGATGCTGTAGTTGCGTAGCTTAAGAGGAGATCTTCACCTTTGAACAGTTGGCA
ECU-E313	AGA	3	6	516	533	AGAAGAAGAAGAAGAAGA	CTCTCGAAATCGGAAACTCG	458	477	59.95	50	ATCCCAAAACCCTTTCCAAT	608	627	59.51	40	CTCTCGAAATCGGAAACTCGAACTCAACTGAATTCCAACCCTCGAATAAAAGAAAAAGAGAAGAAGAAGAAGAAGAGAGGAGGAAAGTGGTGAAAAAGGAGGAGGTAACGGAAAACGTAACGACAACGGGGATATGTTTAACGCCGTCAAATTGGAAAGGGTTTTGGGAT
ECU-E314	AAG	3	7	361	381	AAGAAGAAGAAGAAGAAGAAG	CGTCAATGCTTTCCTCGAA	329	347	59.93	47.37	AGTTCCTTGCCGTCCTTTTT	522	541	60.11	45	CGTCAATGCTTTCCTCGAAGAACAAAAGGCCAAAGAAGAAGAAGAAGAAGAAGCTGCGGGTGATGATAATAACAATAACAACAACGAGTTTGATGATGATGGTGATCTCATTATTTGCAGGTTGTCTGACAAGAGAAGGGTGACTCTCCAAGACTTCAGAGGGAAAACTTTAATTTCCATAAGGGAGTACTATAAAAAGGACGGCAAGGAACT
ECU-E315	CTA	3	6	469	486	CTACTACTACTACTACTA	GGATCCCTATGCCCATCTCT	433	452	60.26	55	GTTCCCTCCCGATTTCATCT	617	636	60.27	50	GGATCCCTATGCCCATCTCTTCCGTCTGGATTCCACCTACTACTACTACTACTACAACTGCTATCCCAATGTCCTCGTCTATGTTACCCATGCCTGNATCCGCTCCCACACCTCCTCCTGCCACTCCATTTGGAATCAGCTTCTCTTCTAATAGCTCTTCCTCTTCTCAGGNCTTTGAAGATGAAGATGAAATCGGGAGGGAAC
ECU-E316	CAT	3	13	831	869	CATCATCATCATCATCATCATCATCATCATCATCATCAT	TGGGATTGCATGTGTCAAGT	755	774	59.97	45	CCCAATGACAAGCAAAGGTT	926	945	59.97	45	TGGGATTGCATGTGTCAAGTCATAGCCGTTGTCCAACAACAGAATTTGTCCGTCTTCAAGTTGTCACTAACTCTTGCATCATCATCATCATCATCATCATCATCATCATCATCATGGGGTCAGATTCCATCACTGATCATGGAGGAAGTCGATAGAGATGGAGAAGTCATAAACCTTTGCTTGTCATTGGG
ECU-E317	GAT	3	11	82	114	GATGATGATGATGATGATGATGATGATGATGAT	CCATTGGCTGATGAAGTTTG	49	68	59.12	45	TCCATTTGGCCATTTAGGTC	250	269	59.76	45	CCATTGGCTGATGAAGTTTGTGATGATCATGAAGATGATGATGATGATGATGATGATGATGATGATAAGAAAGATGGTGCTGGAGCTTTGGCTGGTTTTGTACCTGGTCCGCTCCTTTCTCTCAAGGAGCAGATTGAGAAAGACAAGGATGATGACAGCTTAAGGAGATGGAAGGAGAAGCTTCTTGGTTGTGTTGAAGAAGACCTAAATGGCCAAATGGA
ECU-E318	AT	2	9	333	350	ATATATATATATATATAT	GGTGAACAACAAGGGCAAAC	239	258	60.4	50	CCAACACAAAAACCCAAAGG	406	425	60.23	45	GGTGAACAACAAGGGCAAACCCAAATGCCCTTGAAAATGAAATATATTCGAGTTCGGGATTTAATCAAGCTTAAAGATCGAGGACGAAGAGGCCATATATATATATATATATGCATGTTGATGATGATGTTATTATAAAAATAAACTTGTTTTGTTGCTGTTATTTTCCTTTGGGTTTTTGTGTTGG
ECU-E319	TTC	3	6	279	296	TTCTTCTTCTTCTTCTTC
ECU-E320	AG	2	65	266	395	AGAGAGAGAGAGAGAGAGAGAGAGAGAGAGAGAGAGAGAGAGAGAGAGAGAGAGAGAGAGAGAGAGAGAGAGAGAGAGAGAGAGAGAGAGAGAGAGAGAGAGAGAGAGAGAGAGAGAGAGAGAGAGAGAG	TGAACCATGGCTGCTTTATT	141	160	58.24	40	CGCTCGGTCTGTCTTGTTCT	418	437	60.59	55	TGAACCATGGCTGCTTTATTCTAATAATAAAAACCCAAATACATCATATATTATTTAGATCAGCTTCCATAATATGCTTCGGTTTTTTTTTTCCCCTCATTTACAATTGCAAGGGTTGCAAGTGCAGAGAGAGAGAGAGAGAGAGAGAGAGAGAGAGAGAGAGAGAGAGAGAGAGAGAGAGAGAGAGAGAGAGAGAGAGAGAGAGAGAGAGAGAGAGAGAGAGAGAGAGAGAGAGAGAGAGAGAGAGAGAGAGAGACAGAGAGAGAGAGAGAGAGAAAGAACAAGACAGACCGAGCG
ECU-E321	AG	2	9	398	415	AGAGAGAGAGAGAGAGAG	AGGGTTGCAAGTGCAGAGAG	252	271	60.59	55	TGCTATCTTGTGCTGCTGCT	444	463	59.92	50	AGGGTTGCAAGTGCAGAGAGAGAGAGAGAGAGAGAGAGAGAGAGAGAGAGAGAGAGAGAGAGAGAGAGAGAGAGAGAGAGAGAGAGAGAGAGAGAGAGAGAGAGAGAGAGAGAGAGAGAGAGAGAGAGAGAGAGAGAGAGAGAGACAGAGAGAGAGAGAGAGAGAAAGAACAAGACAGACCGAGCGAGACAGAGCAGCAGCACAAGATAGCA
ECU-E322	AG	2	11	319	340	AGAGAGAGAGAGAGAGAGAGAG	ACCGAAGAGGAAGCTGAACA	191	210	59.99	50	CCTGCAATAAGGCGTTCAAT	373	392	60.1	45	ACCGAAGAGGAAGCTGAACATAATATGGATCAGGAACAGCATTGAAAGCCGGGGAGGGACATTGATGATTGGAAGATAAGTTTTTTTTTTCCTCATGAAGTTTTGTATGTTTTGGCTGCCAACTGATAAGAGAGAGAGAGAGAGAGAGAGTTGCTGATAGCCATAGAAAGGTTTGAAATCACATTGAACGCCTTATTGCAGG
ECU-E323	GAT	3	6	384	401	GATGATGATGATGATGAT	TTGTGAACCAGCAACACCAT	281	300	60.01	45	TCTCCATCGCCATCTTCTCT	462	481	59.91	50	TTGTGAACCAGCAACACCATCGCCCTCGAACCCAGACAAGGAAACCGCCACCACCGTCCTCAGCTTAGAAGACTGCACATCAGCAACTTGTTCCTTGAAAGAAGATGATGATGATGATGATAAAGTGCAAGTCATAAGACATTTGCTTGAAGCCTCTGATGATGAGCTGGGGATTCCAAATAGAGAAGATGGCGATGGAGA
ECU-E324	GAT	3	7	27	47	GATGATGATGATGATGATGAT
ECU-E325	ACC	3	6	98	115	ACCACCACCACCACCACC	GGCACGAGACTAAACCCAAA	1	20	60.11	50	CTGAACCAGGTTTTGGATGC	192	211	60.49	50	GGCACGAGACTAAACCCAAAAAAACTTCTGTTGTTGTCTTCAATGGTACTCTTGGTACAAAGGCTTAGTAAATTATACCACAAGCTGGAAAATCACTACCACCACCACCACCACCAAGCAGAGGTTGATGCTTTGTCAGCTTCTCTACAGGCTTTTCGGTCTGATGTTTCGAATTGTGTGAATCAGTTGTTGCATCCAAAACCTGGTTCAG
ECU-E326	AAT	3	13	230	268	AATAATAATAATAATAATAATAATAATAATAATAATAAT	CCAGCAGCTTCTGTGCTAGA	81	100	59.49	55	CCCCTGCTTACTCATTCCTC	271	290	58.74	55	CCAGCAGCTTCTGTGCTAGACAAAAAGATTGTGGGAAGTAAGTTAGATGAGCCGGAAGTGGAAGAGATGGAGGACAGAACCCCGGACGACTAAGCTTTTCGGCTCCTGCGCCAACCCTATGCGTAATAAGTGCTGGTTTTGGTTTTGTGAATAATAATAATAATAATAATAATAATAATAATAATAATGTGAGGAATGAGTAAGCAGGGG
ECU-E327	TCT	3	6	294	311	TCTTCTTCTTCTTCTTCT	ATCCCAAAACCCTTTCCAAT	200	219	59.51	40	CTCTCGAAATCGGAAACTCG	350	369	59.95	50	ATCCCAAAACCCTTTCCAATTTGACGGCGTTAAACATATCCCCGTTGTCGTTACGTTTTCCGTTACCTCCTCCTTTTTCACCACTTTCCTCCTCTCTTCTTCTTCTTCTTCTCTTTTTCTTTTATTCGAGGGTTGGAATTCAGTTGAGTTCGAGTTTCCGATTTCGAGAG
ECU-E328	TGA	3	6	337	354	TGATGATGATGATGATGA	AGGAGTTGACGGCAAGGTTA	211	230	59.73	50	CAGCTTGCAACCAAAATCAA	412	431	59.85	40	AGGAGTTGACGGCAAGGTTAAATCTAATGTGAAGAGGAAGATCACGAATGTGGCTAAAGTTACCAGTAATGCTCTGTACATGATCAATAGGCTCAATGAAAGTCGTGGTAGGCACCGTTGAATCTTTGATGATGATGATGATGAATAATGGATGGTTGTGATTTATCTAGCTTATTATGGTTCTTAAATATAGTTTTTATTTTGATTTTGGTTGCAAGCTG
ECU-E329	TA	2	11	531	552	TATATATATATATATATATATA
ECU-E330	AT	2	10	615	634	ATATATATATATATATATAT	ACCCCAAAACAAAGCAAGAA	595	614	59.59	40	TTGGCAACAATTGACCACAT	811	830	59.82	40	ACCCCAAAACAAAGCAAGAAATATATATATATATATATATAAAATAAAGCAAGCAACTACATTTCTCAAGATGTCAACTTGTCAACAGAAAATTTAAGGTAAGAGTAATATTATATATAAATAAATGGCACTTTTACCATTGATATAACATCTACCTGCAAGTCCTATTGTACAATTTTGATTTTTAAGGCAAATGGCTTAATTCTGGAGTACTCAATGTGGTCAATTGTTGCCAA
ECU-E331	TTA	3	6	579	596	TTATTATTATTATTATTA
ECU-E332	AC	2	9	10	27	ACACACACACACACACAC
ECU-E333	AGAT	4	6	497	520	AGATAGATAGATAGATAGATAGAT	GCTAGACTCACCGAGGGATG	379	398	59.83	60	GCAACAACATCCGAATCAAA	552	571	59.52	40	GCTAGACTCACCGAGGGATGCTCTTTCAGGAAAAAAGGTGATTGATATGGTTTTTGTCAAAGAGAGTTTCACAATGGGTCAATTTGGCTCATCCTTTTGTTTTGATCATCATATATAGAGATAGATAGATAGATAGATAGATACAAGTGAGTTTTGTTGGTATGTTTTAAGGATTTGATTCGGATGTTGTTGC
ECU-E334	CTC	3	6	468	485	CTCCTCCTCCTCCTCCTC	CTCCTCCACCCCCAAACTAT	344	363	60.18	55	GAGAGAGGGGGATTGTGGAT	502	521	60.28	55	CTCCTCCACCCCCAAACTATCCCGGCCGTCCCCCTCCCTCCTCACAACCCAACCCCACAAACCCCTTCATCCCCCCTAAACCCCCAAACCCCACCGTATCCCTCCTCACCTCCCATCAAAACCTCTCCTCCTCCTCCTCCTCACATAATCCCCAATCTATCCACAATCCCCCTCTCTC
ECU-E335	TTTC	4	5	794	813	TTTCTTTCTTTCTTTCTTTC	GACGGATTTTTCTGGATTCG	690	709	59.51	45	TTACCAACCATGTTGCGAGA	857	876	60.11	45	GACGGATTTTTCTGGATTCGGTGTTTGTACAGAAAGTTTAACCTGAAAATGAAAAAGAAACATCTTTGACAGACAGTTAATACAATGAGGTAGATGGAAGCTTTTTTCTTTCTTTCTTTCTTTCGTTTTGCATCTTATGATCTGAAATAAAATTTTACTGGGCTGATTCTCGCAACATGGTTGGTAA
ECU-E336	TATG	4	5	834	853	TATGTATGTATGTATGTATG	CGAACTGAATTGCTGTTGAA	618	637	57.48	40	TTTCAAATTCCACCCTTTCC	865	884	58.85	40	CGAACTGAATTGCTGTTGAACTTCCTAGTAATATTTTCATGTTCAAGTTTCTTTTTACAGCTGAATCTAATATTAGAGATTTGCTAGTCTCGAGTTTTTTTTTTTTTTTTTTCGATAAATTAATTTATAGTGTGGCCTATTTTGATATTAAATTTTTTTTGTTGAAGTAAAAAATGAACATTTACGTCCAAAAATTGAATTAACCCTTAAATGAAATATGTATGTATGTATGTATGCTTGTGGATGGGGAAAGGGTGGAATTTGAAA
ECU-E337	TGA	3	6	483	500	TGATGATGATGATGATGA
ECU-E338	AGA	3	6	145	162	AGAAGAAGAAGAAGAAGA	GACGAGGAAGAAGGTGAAGG	120	139	58.87	55	TTGGGTGGTGTCCTCTTCAT	310	329	60.36	50	GACGAGGAAGAAGGTGAAGGCGGAGAGAAGAAGAAGAAGAAGAAAAAGGAGAAGGGAAAGAAAGAACAGGACAGTGCAGTCCCAGTGGAGAAGTGCGATGAGGTAGCAACAGTTCACCACTCAGAGACGCCGGAAAAGAAGGGTTTCATGGATAAGATCAAAGACAAACTCCCAGGACAGCATAAGAAAGATGAAGAGGACACCACCCAA
ECU-E339	ATA	3	10	514	543	ATAATAATAATAATAATAATAATAATAATA	TCCCTGGAGGATTTTTCTGA	487	506	59.6	45	TGGAATCCAAGGGCGTAGTA	658	677	60.46	50	TCCCTGGAGGATTTTTCTGAGTTCTTCATAATAATAATAATAATAATAATAATAATAATTATCTTTTGTTGTTTTCATATTTATGGCCGGACAAGACAAAGCCTCTTTTGTATCTCTTTTCCTTTTTTTGTTGTTTTATTTTTCCCGGCATTGTTACAACATGGAGGGGGGTACTACGCCCTTGGATTCCA
ECU-E340	TCT	3	6	105	122	TCTTCTTCTTCTTCTTCT	AAGGGCGAAAATGAGAGACA	8	27	59.81	45	AGACCCTTTCCCAATCTGCT	202	221	60.07	50	AAGGGCGAAAATGAGAGACATGCTATTTCTTTAAGTTATTTAGGTTTCAGAAGGTGTTCGAAAAGATCCCGCTTGTTCTCTTTCAGCCGCCTCTTCGTCTTCTTCTTCTTCTTCTTCGCATAAGGTTGAAAGCCCTTTGACTTGGAAGCAAAAGGGGGGCAAATCCTTCAATATGGAGCAATATGAAATTCTAGAGCAGATTGGGAAAGGGTCT
ECU-E341	GCT	3	7	300	320	GCTGCTGCTGCTGCTGCTGCT	AGCTCTCCCACAACTGGAAA	166	185	59.84	50	CCTTGGCTGTTTTTGCATCT	344	363	60.25	45	AGCTCTCCCACAACTGGAAAAACGGGAGCGTATATTTCCTCGGTTATAAAACTTTCATACCAGAGGAAGGTGATGATTTTGGTATGTCTAGTGAAGAAGAAAGCGAGGAGGAGGAAGATGAGGAGCTTCCTGTCGCTGCTGCTGCTGCTGCTGCTGCAGTAAATGGAAAAGCTAAGCCAGATGCAAAAACAGCCAAGG
ECU-E342	AT	2	10	141	160	ATATATATATATATATATAT	CGGCGGAAGGTCCTTATATT	61	80	60.29	50	TCGTCTGCTTGATTTCGATG	226	245	59.95	45	CGGCGGAAGGTCCTTATATTCACGTTGTTCACTATTTATTTATTTAAATTTTGAACTTAACTCCTATTTGGACTTGTTTGATATATATATATATATATATAGAATAGATAGTCTTACGTAACCTAGAAACTCAAAATCAAATTTTAGGTTTTCTCCGACTTCACGCATCGAAATCAAGCAGACGA
ECU-E343	TGA	3	7	483	503	TGATGATGATGATGATGATGA	GGATCTGCTCTGTGGGACAT	331	350	60.08	55	CCATCCCTGTTGATTTTTCG	513	532	60.3	45	GGATCTGCTCTGTGGGACATGATTAGGGGAAAAGGAACAGGTTACTCTATGAAAGGTCACATCATCGTTGACACTCCGTTTGGAGCTATGAAATTACCCATCAGCAAGGAGGGTGGGACAACCCGCCTTAAGAAGAATAGGGAAGACGGTGGTGATGATGATGATGATGATGAGGATTAAAGCGAAAAATCAACAGGGATGG
ECU-E344	AAG	3	6	57	74	AAGAAGAAGAAGAAGAAG
ECU-E345	CT	2	9	56	73	CTCTCTCTCTCTCTCTCT	TGAAATCCCAGAGCTTTTTC	32	51	57	40	CATTGAAAAATCCCCCTTCA	230	249	59.73	40	TGAAATCCCAGAGCTTTTTCTCAGCTCTCTCTCTCTCTCTCTCATCTTTTACATGGCATCTCAAGCCAGCCTCCTCCTTCAAAAACAGCTCAAAGATCTTTGTAAGAATCCGGTTGATGGGTTCTCGGCTGGATTGGTCGATGAGAACAATATCTTTGAATGGAGTGTAACAATTATTGGACCTCCTGATACTCTTTATGAAGGGGGATTTTTCAATG
ECU-E346	GAA	3	8	357	380	GAAGAAGAAGAAGAAGAAGAAGAA	CGCCGAGTTAATATGGCAAA	230	249	60.95	45	GCTCCATGGAAAAAGCTCTG	411	430	59.96	50	CGCCGAGTTAATATGGCAAACTCACAAAGATGATCGGAGAGCTGAAGCTTACTTCGATCAAGCTATTAAATCCGCCCCTGACGACTGTTTTGTGCTAGCATCATATGCACGATTTCTTTGGGATGCTGAAGAAGAAGAAGAAGAAGAAGAAGTGAGGGAAAATACGAGTGAGAGATTAGAACAGAGCTTTTTCCATGGAGC
ECU-E347	AAT	3	8	918	941	AATAATAATAATAATAATAATAAT	CGCTCTTAAGTACCGCAAGC	806	825	60.17	55	AGGAGGCTTTTTCCTTGTCC	973	992	59.69	50	CGCTCTTAAGTACCGCAAGCTGGCTGAATCGGTTCCTCTGGCAGAGGAGGAGTAAAACAAAGGAAGAGGCGGGTTTTCCCTGGAGGATTTTTCTGAGTTCTTCATAATAATAAATAATAATAATAATAATAATAATTATCTTTTTGTTGGTTTCATATTTATGGGCCGGACAAGGAAAAAGCCTCCT
ECU-E348	AG	2	9	111	128	AGAGAGAGAGAGAGAGAG	CTCCCAAACCAAACCTTCAA	82	101	59.94	45	CGGATCAAAGGCAGTAGGAA	282	301	60.21	50	CTCCCAAACCAAACCTTCAAATTTCAGCAAGAGAGAGAGAGAGAGAGAACTTACATAGCTCAGATTTCGATCATCAATTTAGGGTTTCTTAGTTCGATCCCCGATTACCCAATACCCCAATTTTACAGATCAGGTCTGAGTGTTCTAGTTGTTCGGCTGTTTCTATCCTCTAAGTTTCATGTCTGATCTTGACATCCAGATTCCTACTGCCTTTGATCCG
ECU-E349	TTTA	4	5	210	229	TTTATTTATTTATTTATTTA	CCATCCCCTCTCCTTTCTTC	55	74	60.01	55	GAGAAACCGCCTGCATATTT	243	262	59.19	45	CCATCCCCTCTCCTTTCTTCATATAAAAATCCCTCTCTTCCCTTTCTTTTCTCTCAGCTTGACGTTCGCTTCTTCAAGAGAACACCAAGCTTATCTCCATTCCCTCTCCTCTTTTTGTTCTTTTCTTTTCTTTTTGGTTTTTTTGAAGGAAACGCTTTATTTATTTATTTATTTATTACGAAATACATAAATATGCAGGCGGTTTCTC
ECU-E350	GAT	3	7	834	854	GATGATGATGATGATGATGAT	GATCTGCTCTGTGGGGACAT	679	698	60.08	55	CCCGTTGATCTTTTGGCTTA	861	880	60.07	45	GATCTGCTCTGTGGGGACATGATTAAGGGGGAAAAGGAACAGGTTACTCTATGAAAAGGGCACATCAACGTTTACCCCCCGTTTGGACCATGGAATTTCCCCTCCAACAAGGAGGGGGGCCCACCCCGCCTTAAAAAAATAGGGAAAACCGGGGGGATGATGATGATGATGATGATGAAGATTAAGCCAAAAGATCAACGGG
ECU-E351	TGC	3	6	51	68	TGCTGCTGCTGCTGCTGC	CGTTGACAGCAGCCAAGTT	29	47	60.04	52.63	GCCTGTTGAGCTACCAAGGA	219	238	60.4	55	CGTTGACAGCAGCCAAGTTTTATGCTGCTGCTGCTGCTGCGAAATCAGCTTCTCCAAAAGTGGCTCAGTAAAACTCGGTAAAAAGCCGACCACTTCAAAACCCAAGACTAAAAAACCAGCTGCTCTTCGATCCGAGACTCGACCCACTGGGATTCTAAAGTTACCCCGGTTTCTCCTGCCTTGGGACAGTTCCTTGGTAGCTCAACAGGC
ECU-E352	GAT	3	9	630	656	GATGATGATGATGATGATGATGATGAT	TGGTAGGCATGGTTTCCATT	530	549	60.19	45	ATTTGCAAGCTCTCCCCTTG	700	719	61.63	50	TGGTAGGCATGGTTTCCATTGGAGATGTGGTTCGTGCTGTGGTGAGCGAGCACCGTGCAGAGCTGGACCGCTTGAATGCTTACATACAGGGAGGTTACTAGATGATGATGATGATGATGATGATGATGGAATATTGTGTATGTTTCACTTGTTGGACTTAAGCAAGCAAGCAAGGGGAGAGCTTGCAAAT
ECU-E353	GAT	3	9	311	337	GATGATGATGATGATGATGATGATGAT	TCCAACCTGTTTCCACACTG	105	124	59.56	50	TTCATGGCCTTCCTTCTTTG	357	376	60.18	45	TCCAACCTGTTTCCACACTGTTTTTTCATTCCCTTGCAAGGGATATATTTAGTCAACACATAAATGTGATCATATTTGGTATCTATGTGAATTCATGGCTTGAAAAGAGAAAATGGAAAAGGAAGAGGAGAGACAAATGAGTAGCTAAGAAAAATACAGAGGAGAAATATAAAGGCAGAGATGGAGTAGGATAAGAAGTAGATGACGATGATGATGATGATGATGATGATGATTTTAGCAAAGTACTAAAGGCAAAGAAGGAAGGCCATGAA
ECU-E354	GAA	3	7	808	828	GAAGAAGAAGAAGAAGAAGAA	TCATCGTCTCCATTTTGGTG	671	690	59.5	45	TAAGTGTCACGCCTCCTCCT	859	878	59.87	55	TCATCGTCTCCATTTTGGTGATTATGGTCACAGTTCTCTTCAGACTTCTTTTCGGTGGCAAGAAGCAACCAAAAGTAGAGAAGAAACCGGAGGTTGCTGAGACATCAAACAATCAATCAACCAGTGGAGAAAAGGCTGAAGAAGAAGAAGAAGAAGAAGAGAAAGAGGGGACCGCTGCTGCTCTTCGCAGGAGGAGGCGTGACACTTA
ECU-E355	TTC	3	6	26	43	TTCTTCTTCTTCTTCTTC	CGAAGGGGGAAATTACCTTT	6	25	59.31	45	CCTTCGCAATGAATGGAGAC	192	211	60.6	50	CGAAGGGGGAAATTACCTTTTTCTTCTTCTTCTTCTTCTTGTCTTTGGTATTATTTTGTTCTAATGGCTACAACAGATGGAAAACCAGAAACTAAACAAGAATCTAAACCAGAAGCCAAGCAAGAATCTAAAGAAGTTGAAGATAACCAAGCACCTCCTCTCAAGTATAAGGCTTGGGTGTTGAAAGTCTCCATTCATTGCGAAGG
ECU-E356	AG	2	12	146	169	AGAGAGAGAGAGAGAGAGAGAGAG	CTCTTTCAAGGCTTCCTTCG	4	23	59.19	50	GCCCATTCACTCCTCTTTTG	221	240	59.67	50	CTCTTTCAAGGCTTCCTTCGTTTACCAGTATTACTTTTCCTACTCGTAGCTTAGACCAGTATTTTTTTTCCATTTATATATTCATTTTTCTCATAGACGTTCGTTTATAACAAGAAATTAGATAACAGTGCGAGAGACAAACAGAGAGAGAGAGAGAGAGAGAGAGATTTTTGATTGATTGATAGTTTTTTTATTATAGATTTAGATTTACAGAGATCAAAAGAGGAGTGAATGGGC
ECU-E357	CA	2	9	154	171	CACACACACACACACACA	CTGCAACAGAGGCTTCATCA	33	52	60.14	50	TGTGGTCCAAAGAAGGGAAT	177	196	59.38	45	CTGCAACAGAGGCTTCATCAACTTTACTTTTACTATGTTCACAAAAAGCAATTTATTGTACAGATACAACGTGTGCACATAATATAGATCACTCCGTTCATTTTCATTAAGACACCAAGATCACACACACACACACACATCTCCATTCCCTTCTTTGGACCACA
ECU-E358	GTG	3	7	509	529	GTGGTGGTGGTGGTGGTGGTG	GGCGTCGTCGTTAGTAGGAG	439	458	59.9	60	ACACGCTTTCATCGACTGC	623	641	60.01	52.63	GGCGTCGTCGTTAGTAGGAGTATGCGGCTTAGGAGGCTTGCCTGTCTCCCCCTTGGTATCTTTTGATGAAGTGGTGGTGGTGGTGGTGGTGGTAGTTTCATTTGTCAAAACAGGCTTGCTATTACGATCAGATTGGGTTTGGGGTTTGGGTTCTTTCCTAGGATTCAATGAAGTGGAGTCGGTGGCAGTCGATGAAAGCGTGT
ECU-E359	CTT	3	11	79	111	CTTCTTCTTCTTCTTCTTCTTCTTCTTCTTCTT
ECU-E360	TTG	3	6	532	549	TTGTTGTTGTTGTTGTTG	TAACTGGCAGAGCAGCCTTC	444	463	60.68	55	TGGCATTGTAATGGGAGCTT	643	662	60.47	45	TAACTGGCAGAGCAGCCTTCACCCTTGGATCTACGAGTAGAGATCATTTGGTCGAAGCTATTGGCCGTCATGGCTCTGTCCTGGTTGTTTGTTGTTGTTGTTGTTGCCAGTCTTTTGATATTTATATTACTATTATAGTTTAAAGTGGTGAAAGCTTTGTAGCATTTTGGGTGTATAGGTTAAGTTGGAGTTGTGTTGAAAGCTCCCATTACAATGCCA
ECU-E361	TCA	3	7	98	118	TCATCATCATCATCATCATCA	TGGAGTGACCAGGTTGATGT	53	72	58.94	50	GGTTTCAACAGATGGAGCAA	235	254	58.7	45	TGGAGTGACCAGGTTGATGTAATTTCATCGGATGAATCTTCTTCTTCATCATCATCATCATCATCATATTCTTCTCTCGATGTCGAGGTTCAGGTCAATGATGGAACCAAAAATGTCGCAGTTGATCAACCTCCTAAAGAATTATCCTCTGATGGTAGTTTTTGTTAAATGGGTTTCAATTTTTGCTCCATCTGTTGAAACC
ECU-E362	CAC	3	6	510	527	CACCACCACCACCACCAC	CAGGGCAGCGTTTAATTTGT	365	384	60.13	45	TCCACTTCTTGCATCACCTG	550	569	59.83	50	CAGGGCAGCGTTTAATTTGTATACCCAGACGTTGGGATATAAGATTCATGATGTGGAGGCCAAGTATTATGCAGATGGGGAGGATGCATATGACATGAGGAAGCAGTTGAAAGGAAAGACGAACCATCATCATGGTCATCATCATCACCACCACCACCACCACCATCATGGTGGTGGATGTTGTTCAGGTGATGCAAGAAGTGGA
ECU-E363	TC	2	9	56	73	TCTCTCTCTCTCTCTCTC	CACGAGGCGAATCTCTCTCT	3	22	59.7	55	GGACAAGGCTGAGCAAGAAC	210	229	60	55	CACGAGGCGAATCTCTCTCTTAATACCCTATTTTTTTTTATTAACTCATCCTTTCTCTCTCTCTCTCTCTCACAAAATGCATATCCTTCCTTTTCTTTCAACATCATCATAATCGCATCTCTGTTCTACTCCTATCAATCTAATCACGAGCCGACGCCTGGCTTTTTCACTAATGGCCGCTGGAGTCGTCTCCGACGCTTCTGCCGCGTTCTTGCTCAGCCTTGTCC
ECU-E364	TTCC	4	5	28	47	TTCCTTCCTTCCTTCCTTCC
ECU-E365	TC	2	15	254	283	TCTCTCTCTCTCTCTCTCTCTCTCTCTCTC	CGGCCGTCGATTAGAGATT	129	147	60.19	52.63	ATCGCCGTTAAATCGCTTC	309	327	60.19	47.37	CGGCCGTCGATTAGAGATTTTTATGTTCCCCAGCTTTTATAGAATTTACGATTATTATTTCATCACCCACCAAAAGATTTTACCTTTTTGGCCAAATCAGAGAGATTTTTTGATTTTTTCCAGGGTCTCTCTCTCTCTCTCTCTCTCTCTCTCTCCTTTCAGCAATCAATACACTGTGTTGAAGCGATTTAACGGCGAT
ECU-E366	ACA	3	6	412	429	ACAACAACAACAACAACA	TTACTCCCAAAACCCCCTCT	392	411	59.8	50	GAGAGAATCTCGTCCGTTCG	581	600	59.95	55	TTACTCCCAAAACCCCCTCTACAACAACAACAACAACAACGGCGATCTCCATTGCGCTCTAGAGTTACTCCTATGCTTATACCTCAACCGTTACAGCAGCACCAGCTGCGACAGCAACCGTTGCCGCTAATATCCTGCTGTGGCGGCAGTTGGGCGGGTATTTCCTCTTGCAGACGCCATCTTGGCCGTCGAACGGACGAGATTCTCTC
ECU-E367	CT	2	15	9	38	CTCTCTCTCTCTCTCTCTCTCTCTCTCTCT
ECU-E368	AGA	3	6	124	141	AGAAGAAGAAGAAGAAGA	TTCAAAGACAAAGGGAAGCA	68	87	58.47	40	GGCAGATCCAGCTACCTTCA	262	281	60.36	55	TTCAAAGACAAAGGGAAGCAGATAGTGGAAGAAGAAGAAGACGAAGAAGAAGAAGCAGAAGAAGAAGAAGAAGACGCAGAAGACTGGTGTTTTGTTTGTAAAGATGGTGGGAACTTGCTTCTTTGTGATCACAAGGGCTGTATAAAAGCTTATCACCCCAGCTGCATTGGTAAGAAAAATAAAGTACTAAAGTCTGAAGGTAGCTGGATCTGCC
ECU-E369	TCT	3	6	205	222	TCTTCTTCTTCTTCTTCT	GAACCGCACCTTCACCTAAC	71	90	59.6	55	CGTTGGGGAAATGAGAAGAA	243	262	60.04	45	GAACCGCACCTTCACCTAACCATCAAAAAGTAAAAAATTGCCAAACAAAAGCTATGGCATTTTTAAGGTTGCTGACCCCTGCCACTGCCATAGCCGCTGCCTCTGCCTCTGCTCTGCCTGCCGCCTTTGTTTTCTCTTCTTCTTCTTCTTCTTCCTCCTCCTCTTCTCGCAATTCTTCTCATTTCCCCAACG
ECU-E370	CAG	3	7	269	289	CAGCAGCAGCAGCAGCAGCAG	GCAGCAAGGAACAACAACAA	154	173	59.89	45	CTTCGACATCCACCAAATCA	337	356	59.5	45	GCAGCAAGGAACAACAACAACAAAAGTAGAGCAAGACTAAGATCGAGTTGATGAATTGTGCAAAGAAATTGGAATAGGAATTAGGAAAAAAGAAATGGCTTACAGGAGGAGGCAACAGCAGCAGCAGCAGCAGCAGGGAATATTAACATCATCTTCATCATCATCAGCTGATGTAGATGCAGATGATTTGGTGGATGTCGAAG
ECU-E371	TCT	3	9	34	60	TCTTCTTCTTCTTCTTCTTCTTCTTCT	TCGCCTCCTCAGAGAAAGAA	14	33	60.21	50	AGACCACTCTGGCTTTTGGA	221	240	59.84	50	TCGCCTCCTCAGAGAAAGAATCTTCTTCTTCTTCTTCTTCTTCTTCTTCACTTTACATCTGTCAAAGCTGAAGAAAAAAATAGGTTATTCTGAGTGATGGGTGTGAGCTGCGGTTGCTCCCACACCTCCCATATCACTGAAATCATCATAACCAGCTTCTTTCGTCACAAGTCTTAAAACAAGTGAACAACTTTGTGTTCTTTAAAATCCAAAAGCCAGAGTGGTCT
ECU-E372	CCA	3	6	420	437	CCACCACCACCACCACCA	CCAATCGTCAGCTTTTCCAT	393	412	60.07	45	AGGTGGCAGAGTAGGAGTGC	574	593	59.48	60	CCAATCGTCAGCTTTTCCATCACTATGCCACCACCACCACCACCACCCACCACCAACCTTACAACGAAACCCTCCTTTCTCATCACAACCCCACTGTTTTTTCTCACCAAAACCTCTTCCATAACCCTAACCAAGCCCAACCCCCCCAACACCCTGCTACTCTTCATTCCTTGTACGACCCGCACTCCTACTCTGCCACCT
ECU-E373	TGA	3	6	319	336	TGATGATGATGATGATGA	AGGAGTTGACGGCAAGGTTA	193	212	59.73	50	CAGCTTGCAACCAAAATCAA	394	413	59.85	40	AGGAGTTGACGGCAAGGTTAAATCTAATGTGAAGAGGAAGATCACGAATGTGGCTAAAGTTACCAGTAATGCTCTGTACATGATCAATAGGCTCAATGAAAGTCGTGGTAGGCACCGTTGAATCTTTGATGATGATGATGATGAATAATGGATGGTTGTGATTTATCTAGCTTATTATGGTTCTTAAATATAGTTTTTATTTTGATTTTGGTTGCAAGCTG
ECU-E374	TGG	3	6	565	582	TGGTGGTGGTGGTGGTGG
ECU-E375	GAA	3	6	175	192	GAAGAAGAAGAAGAAGAA	TCCAAGTCTTCAATGGTGGA	60	79	59.06	45	ACTCGCCACCTATTGGGTAT	239	258	58.41	50	TCCAAGTCTTCAATGGTGGATCTAATCTAAATCAAACATATATGTATGTATGCAATTATGGGATTAAAGAAACGGAATGCAAGAGAATAAGGCAAACTCTCCAAGAATTTTGTCCGAAGAAGAAGAAGAAGAAGAGAGAAATTAATGGGTTGAAGTGGAGGCGGTAGAAGTTTAATTCAATACCCAATAGGTGGCGAGT
ECU-E376	TTG	3	6	520	537	TTGTTGTTGTTGTTGTTG	TAACTGGCAGAGCAGCCTTC	432	451	60.68	55	TGGCATTGTAATGGGAGCTT	631	650	60.47	45	TAACTGGCAGAGCAGCCTTCACCCTTGGATCTACGAGTAGAGATCATTTGGTCGAAGCTATTGGCCGTCATGGCTCTGTCCTGGTTGTTTGTTGTTGTTGTTGTTGCCAGTCTTTTGATATTTATATTACTATTATAGTTTAAAGTGGTGAAAGCTTTGTAGCATTTTGGGTGTATAGGTTAAGTTGGAGTTGTGTTGAAAGCTCCCATTACAATGCCA
ECU-E377	CAT	3	9	313	339	CATCATCATCATCATCATCATCATCAT	TTCTTCATTCATGGCCTTCC	262	281	60.01	45	TGGATTCATGGCTTGAAAAG	437	456	58.69	40	TTCTTCATTCATGGCCTTCCTTCTTTGCCTTTAGTACTTTGCTAAAATCACCATCATCATCATCATCATCATCATCATCTACTTCTTATCCTACTCCATCTCTGCCTTTCTATTTCTCCTCTGTATTTTACTTACCTCCTACTCATATGTCTCTCCTCTTCCTTTTCCATTTTCTCTTTTCAAGCCATGAATCCA
ECU-E378	ATC	3	6	696	713	ATCATCATCATCATCATC	TCATCATCGTCCACACCATT	676	695	59.77	45	TGATGTCCCATACCACGAAA	862	881	59.77	45	TCATCATCGTCCACACCATTATCATCATCATCATCATCACTGTCATCTCAAACAGGGAGCAGTGGTTCATTAGAAGGGCTTTACCATGGTGGCTCATCAGAATTTTGCTTGTTCCTTTATGCCTGGAAGATTGAATGACATCACCATCAATACCATAAGATTGTGACCCAAATGGGGGCTTCAATCTTTCGTGGTATGGGACATCA
ECU-E379	CT	2	21	149	190	CTCTCTCTCTCTCTCTCTCTCTCTCTCTCTCTCTCTCTCTCT	AATGCGACTTTTCTGCTTGG	57	76	60.39	45	CAATGACCAAGGCTGCTTCT	233	252	60.4	50	AATGCGACTTTTCTGCTTGGAGAGTCTCCTCTTATATTAATTCAACTCCTTTTCTCACTGGCTACTTCATTTTCTAGCCTCCACCTCGCTCCCTCTCTCTCTCTCTCTCTCTCTCTCTCTCTCTCTCTCTCTCTTGCATTTTTATTTTCTTACCAAAGCATTCAAAGATACTGTAGAGAAGCAGCCTTGGTCATTG
ECU-E380	TC	2	12	129	152	TCTCTCTCTCTCTCTCTCTCTCTC	GCTTTTCCCAATGCTGTTGT	23	42	60.12	45	TGGGAATGATTTGTTGCTCA	231	250	60.05	40	GCTTTTCCCAATGCTGTTGTATGATTCTGTGGCATATAATCTCAATTTGGAACTAGGATAGAGTCAATAGACCGAATTTCATGCACTTGCATATTATGTGACATCTTCTCTCTCTCTCTCTCTCTCTCTCTGAAAATGAATACCTCTTTGTTTCTTTCTTTAGCCTGTTTTTGCTTTGAGTACAAGGATTTAGGTGCTTGTTGAACATTGAGCAACAAATCATTCCCA
ECU-E381	TGG	3	6	438	455	TGGTGGTGGTGGTGGTGG
ECU-E382	AG	2	9	371	388	AGAGAGAGAGAGAGAGAG	ATGGTTCCAAACCCACTGAA	251	270	60.21	45	TTCTTCCTCCATGCCTTACG	428	447	60.21	50	ATGGTTCCAAACCCACTGAACCAAGTACCTCCGTCTGATCCCATTCATATTATACGTGGCACCTCGTGCCGAATTCGGCACGAGGAAGGCCGGAATCTGAAAGACAAGACACAGAGAAAAAGAGAGAGAGAGAGAGAGATGTCGGGAGGAATAGCGCGTGGTCGACTCGCCGAGGAACGTAAGGCATGGAGGAAGAA
ECU-E383	TTC	3	8	126	149	TTCTTCTTCTTCTTCTTCTTCTTC	GTGAAAGACCATGCATCCAA	76	95	59.5	45	GGACCCCAACAACTCAAGAA	262	281	59.94	50	GTGAAAGACCATGCATCCAAGTTGGAAACTAATCTAAGGTCCCTCAAAGATTCTTCTTCTTCTTCTTCTTCTTCATCTAAGCAAGCGAGGCGTTTCTCTAACACGGTGGATTCCGGGACTGTGAAGGCGGCTGCCGCCACGAATGAGAGGTTGAAGCAAGCGGAGGAGTCATTGAGGACCGTCATGTTCTTGAGTTGTTGGGGTCC
ECU-E384	TGC	3	6	858	875	TGCTGCTGCTGCTGCTGC	CAAGCTCCCAACCAATTCAT	815	834	59.93	45	GTGGCATTTGTGTGTTTTGC	998	1017	60.02	45	CAAGCTCCCAACCAATTCATGGTACTAGTGAGCCAAGGAAAGATGCTGCTGCTGCTGCTGCAGCTCCTCCTGCTGCAAGTGTTCAGGTTTCGAGCTCAGAAAATGAATTCAGGGCAATGGCGGCTGATGCATCTGTTTTCAGCTTTGGAGATGATGAGGACTATGAAAGTGACTAAACTGGGGGCAAAACACACAAATGCCAC
ECU-E385	AG	2	13	6	31	AGAGAGAGAGAGAGAGAGAGAGAGAG
ECU-E386	TTC	3	7	24	44	TTCTTCTTCTTCTTCTTCTTC
ECU-E387	GA	2	43	716	801	GAGAGAGAGAGAGAGAGAGAGAGAGAGAGAGAGAGAGAGAGAGAGAGAGAGAGAGAGAGAGAGAGAGAGAGAGAGAGAGAGAGAGA	ATCGAATACTCGGCCGTTTC	671	690	61.33	50	TTCCCTTTTTCTCCCTTTTC	881	900	57.38	40	ATCGAATACTCGGCCGTTTCATGAAAAAAAAAAAAAAAAAAACTCGAGAGAGAGAGAGAGAGAGAGAGAGAGAGAGAGAGAGAGAGAGAGAGAGAGAGAGAGAGAGAGAGAGAGAGAGAGAGAGAGAGAGAAAGAAAANAAAAAAAAAAAGGAGAAAAAAAAAAAAAAGTGGAAGAAGAGNAGGAAAAAAGGGAAAAGGGGGGGGAAAAAGAAAAGGGAGAAAAAGGGAA
ECU-E388	TGA	3	6	407	424	TGATGATGATGATGATGA	AGGAGTTGACGGCAAGGTTA	281	300	59.73	50	CAGCTTGCAACCAAAATCAA	482	501	59.85	40	AGGAGTTGACGGCAAGGTTAAATCTAATGTGAAGAGGAAGATCACGAATGTGGCTAAAGTTACCAGTAATGCTCTGTACATGATCAATAGGCTCAATGAAAGTCGTGGTAGGCACCGTTGAATCTTTGATGATGATGATGATGAATAATGGATGGTTGTGATTTATCTAGCTTATTATGGTTCTTAAATATAGTTTTTATTTTGATTTTGGTTGCAAGCTG
ECU-E389	AAAT	4	5	297	316	AAATAAATAAATAAATAAAT	GCCACCAACAAGGTAAGACC	213	232	59.45	55	AAGCAAGAAAAAGGCGAAGA	485	504	59.22	40	GCCACCAACAAGGTAAGACCTCCTCTTTTCTTTTATTATTTAATATGTAATCTTATATATATGTGCTAAATAAAACAACAAAGAAAATAAATAAATAAATAAATCAAGAGACAGAATGAAGAAGAAGAAAGAAGAACAACATTTCTTCAAATTTTCGATTTTTTATTGATTCATCCACATTTTTTTAAAAAAAAATCCTCCCTTTGATTACATTTCATTAGGCTCTTATAGCCGTTTACATATTTGCTTTTTGCTATTGTTTGTTTCTGTTATCTTCGCCTTTTTCTTGCTT
ECU-E390	TA	2	9	264	281	TATATATATATATATATA
ECU-E391	AGC	3	10	442	471	AGCAGCAGCAGCAGCAGCAGCAGCAGCAGC	GAAACGGTAGCAGAGCCAGT	344	363	59.5	55	TCTTCCTTTGCAGCTTCCTC	518	537	59.69	50	GAAACGGTAGCAGAGCCAGTTGCCGAGGAGTCCAAGGAGTCCAAGGAGACTTCTGAGCCAACAGTTGAAGAAACCAAAGAAAGCACAGAGTCTACAGAAGCAGCAGCAGCAGCAGCAGCAGCAGCAGCAGAAGTAAAAGCAGAAGCCGAAGCCGCCCCAGTGGAAGCACCCAAAGAGGAAGCTGCAAAGGAAGA
ECU-E392	TTG	3	6	486	503	TTGTTGTTGTTGTTGTTG	TAACTGGCAGAGCAGCCTTC	398	417	60.68	55	TGGCATTGTAATGGGAGCTT	597	616	60.47	45	TAACTGGCAGAGCAGCCTTCACCCTTGGATCTACGAGTAGAGATCATTTGGTCGAAGCTATTGGCCGTCATGGCTCTGTCCTGGTTGTTTGTTGTTGTTGTTGTTGCCAGTCTTTTGATATTTATATTACTATTATAGTTTAAAGTGGTGAAAGCTTTGTAGCATTTTGGGTGTATAGGTTAAGTTGGAGTTGTGTTGAAAGCTCCCATTACAATGCCA
ECU-E393	AGC	3	9	397	423	AGCAGCAGCAGCAGCAGCAGCAGCAGC	CTGTGACTGAGGAGCCAGAA	249	268	59.13	55	GCTTCGGCTTTCTGCTTTTA	429	448	59.74	45	CTGTGACTGAGGAGCCAGAAGTTGAGAAAAAAGAAGAAGAGACTCCTAAGGAAACGGTAGCAGAGCCAGTTGCCGAGGAGTCCAAGGAGTCCAAGGAGACTTCTGAGCCAACAGTTGAAGAAACCAAAGAAAGCACAGAGTCTACAGAAGCAGCAGCAGCAGCAGCAGCAGCAGCAGAAGTAAAAGCAGAAAGCCGAAGC
ECU-E394	TTTA	4	6	724	747	TTTATTTATTTATTTATTTATTTA	CGAGTCACAAAAGCCCAAAT	585	604	60.11	45	CTGGGACGGAATTATGACCA	765	784	60.71	50	CGAGTCACAAAAGCCCAAATTCTTGAAGGCGAGGCCCAATAAGCAAATTCCCAGCCCAATCAAGAAATCCATCCATACTTAGTTGAAAATCAGGCCAAATTATCAAAGTGGCCCAAGTTGGAAAGGTTTATTTTTATTTTTTATTTATTTATTTATTTATTTACTTAGTTTAAATTTTTATGGTCATAATTCCGTCCCAG
ECU-E395	AGCC	4	6	10	33	AGCCAGCCAGCCAGCCAGCCAGCC
ECU-E396	AAT	3	7	60	80	AATAATAATAATAATAATAAT	GGCACGAGCTCGATAATGTT	1	20	60.24	50	GTAAAACAGCTGCAGGCACA	243	262	60.06	50	GGCACGAGCTCGATAATGTTTGGCTTCTTTCTTGAGGTTGAATAGAGAGCTTTTTAAAAAATAATAATAATAATAATAATAAACAAGAAACATGTAGTATTTTGTTGCAGAAGAAAAAACCCAATTCAATTGCTGCGTTTCAGGCCTTACATTTTCCATTTGAACCAACTATACAATGTTATTACTTACAAAGGGAAAAACATAGCACCAACTTTACCCATTTACTACAGCTCTTTATTCCTTGTGCCTGCAGCTGTTTTAC
ECU-E397	CTT	3	6	614	631	CTTCTTCTTCTTCTTCTT	GGGAAGCATCTCGAAGGAAT	476	495	60.55	50	TGCAACCCATAATCAGTGCT	657	676	59.15	45	GGGAAGCATCTCGAAGGAATTGAGTGGGATGATTCTTCTTCAAAGAGTAGTTGAAAGAGCTCTTGACAGACTGCACTGAGATATGTATTTTACAGTTTCTAACTGTATTCGTTTGACTAGATTTCCCCTCCAAATGAGCTTCTTCTTCTTCTTCTTATTATTATTATGTAGATAAGTAATGAGCACTGATTATGGGTTGCA
ECU-E398	GAT	3	7	101	121	GATGATGATGATGATGATGAT	TGAAGGGTTTGAGGATGATG	67	86	58.49	45	CAAAACCGCATTGAACATGA	237	256	60.5	40	TGAAGGGTTTGAGGATGATGATGATGATGACGACGATGATGATGATGATGATGATGTTATTAGCCTTTGAAGCCCTCGGCCAACCGAACCCGAACTTAAGACTTTCACTTTCTAGTTCATGAATTACAGATATGATCCCCCCGCTTTGTTTGCCCTTTTGTTTGTTTGGGTCATGTTCAATGCGGTTTTG
ECU-E399	TGA	3	6	653	670	TGATGATGATGATGATGA	AGGAGTTGACGGCAAGGTTA	527	546	59.73	50	AGCTTGCACCCAAAATCAAA	727	746	60.62	40	AGGAGTTGACGGCAAGGTTAAATCTAATGTGAAGAGGAAGATCACGAATGTGGCTAAAGTTACCAGTAATGCTCTGTACATGATCAATAGGCTCAATGAAAGTCGTGGTANGCACCGNTGAATCTTTGATGATGATGATGATGAATAATGGATGGNTGTGATTTATCTAGCTTATTATGGGTCTTAAATATAGNTTTTATTTTGATTTTGGGTGCAAGCT
ECU-E400	ACA	3	8	96	119	ACAACAACAACAACAACAACAACA	AAACAGCAAACCGTTCCAAG	55	74	60.15	45	AATGAGCAAACCCGAAGATG	217	236	60.07	45	AAACAGCAAACCGTTCCAAGGATTAATGCAGTTTCCTCCCGACAACAACAACAACAACAACAACAACGCCGCAAGCAACGCTTCTTCGGCTGCCAATCTCTTCAACCTTAGCTTCCTTTCCAACAGCGGCAAGGGGGGGCGGTGGTGGCGATTATAATTTAACATCTTCGGGTTTGCTCATT
ECU-E401	GAC	3	7	203	223	GACGACGACGACGACGACGAC	GAGGAGGCTGTGGTTGAAGA	140	159	60.39	55	ATGGTGACCCTGCTTACACC	332	351	59.85	55	GAGGAGGCTGTGGTTGAAGATGTTAAAGAAGAGGAGAAAGAACATGACGATGACGAGGAGGATGACGACGACGACGACGACGACGATGATAAGGAAGATGGTGCACAAGGTGCTAATGGAAGTTCAAAGCAAAGCAGAAGTGAGAAGAAGAGTAGGAAGGCCATGTTAAAGTTAGGCATGAAGCCTGTTACTGGTGTAAGCAGGGTCACCAT
ECU-E402	CAT	3	6	27	44	CATCATCATCATCATCAT
ECU-E403	GAG	3	6	650	667	GAGGAGGAGGAGGAGGAG
ECU-E404	AGA	3	6	477	494	AGAAGAAGAAGAAGAAGA	GCCACCCAGTTTGAGAAAGT	341	360	59.19	50	CTTCTCCACTGGGACTGCAC	525	544	60.86	60	GCCACCCAGTTTGAGAAAGTCAAGATAGAAGAGGAACATAAGGAAGATGAGAAGAAACACAGTCTCCTGGACAAGCTTCACCTATCCAATAGCAGCTCCAGCTCTTCTAGTGACGAGGAAGAAGGTGAAGGCGGAGAGAAGAAGAAGAAGAAGAAAAAGGAGAAGGGAAAGAAAGAACAGGACAGTGCAGTCCCAGTGGAGAAG
ECU-E405	TC	2	10	311	330	TCTCTCTCTCTCTCTCTCTC	AAGTCGAGAACGCCAAGAGA	168	187	60.13	50	GGCTATCTACACCGCTCGTC	346	365	59.87	60	AAGTCGAGAACGCCAAGAGAAAACGGACGATACAAGTAATGGAGTTGCATGATCTCCCAAAGCAAGGTTCTGGCCACAAAAATCCACATTTCAAACACGGTAACCATAACCGGCAATGGGCAAATGGAAGGAGATAGTCTGTTTCTCTCTCTCTCTCTCTCTCACTCTCTCATGTTTCGACGAGCGGTGTAGATAGCC
ECU-E406	TG	2	13	868	893	TGTGTGTGTGTGTGTGTGTGTGTGTG	TCGATTCGGCTGTAGATCCT	772	791	59.8	50	TGATGACAATGGATGCTCAA	946	965	58.56	40	TCGATTCGGCTGTAGATCCTTGTCTCCCCATACATACTCTTGTTCAGATGAACCTGTGTTCTTATCCTAAATACTTTTCTTTTTAAATCTGTTTTATGTGTGTGTGTGTGTGTGTGTGTGTGGGGTGGTGTGTGACTGCATTCTTCTGTTTCTCTTGGATTGGTAAAATTTGGGTTGAGCATCCATTGTCATCA
ECU-E407	GAA	3	6	401	418	GAAGAAGAAGAAGAAGAA	AGCAAAAGCAACGTGAAACC	369	388	60.29	45	AACGGTGGAGGAGGAGAGAT	546	565	60.07	55	AGCAAAAGCAACGTGAAACCGGGAATGAAATCGAAGAAGAAGAAGAAGAAACAGAGGAATATCAAGACCAACAAGATGATGAAGAAGAAGATCGGTACCAGATATCTCTGCAGGATTTTCCGGGTGGTTCTGACGCTTTCGAAACCGCCGCCAAATTCTGTTACGGCGTCAAAATCGATCTCTCCTCCTCCACCGTT
ECU-E408	TCT	3	6	4	21	TCTTCTTCTTCTTCTTCT
ECU-E409	AC	2	12	67	90	ACACACACACACACACACACACAC	CCAGCTATTAGCGACCACCT	7	26	59.36	55	TTCAATGCAGAAACCTCGAA	195	214	59.4	40	CCAGCTATTAGCGACCACCTACATAAAAAAACCCAGCAAATTCATTCATTCATGTTGCATACACACACACACACACACACACACATGTATATATATATAGAAACCGTATGCAAAAAATGATTACAAAATGAATCCATTAAGAACCCTAAAACACTGAAACCCTAGACCTACAACTTTTTTGTACAAGATTCGAGGTTTCTGCATTGAA
ECU-E410	AC	2	9	41	58	ACACACACACACACACAC	GCACGAGCCCTAGAAACAAT	2	21	59.34	50	TGTTAACGGCGTAACCCTTC	164	183	60	50	GCACGAGCCCTAGAAACAATTAAAAAGAAGCAAAAAAAAACACACACACACACACACAGATTAAGACAGAAGCATGGCCAGCCAGATCGTAGGAACAAAGAAAGCTTGTGTCGTGGGTGGCAGCGGATTCGTTGCGTCATTGCTGGTCAAGTTGTTGCTCGAGAAGGGTTACGCCGTTAACA
ECU-E411	GAT	3	6	503	520	GATGATGATGATGATGAT	CAGAGGCAGAAAAGCAAACC	428	447	59.99	50	GGCTGATACCAGCTTCAAGG	609	628	59.84	55	CAGAGGCAGAAAAGCAAACCTCCTTCAAAGTGTTTAGCTAAGTCTGCATCTTTTCCTTCTGCTGTGTCTACCCCCGATGATGATGATGATGATGAAATTGTAACTGCAATGCAGCGAATGTTCTCTGAGGATTCTGTGCAGTCGCTGTCGACCTACTCCCGCTCGATTTCTTTGCCTACTCCCTTGAAGCTGGTATCAGCC
ECU-E412	CTT	3	11	203	235	CTTCTTCTTCTTCTTCTTCTTCTTCTTCTTCTT	GCTGGTTCGACGATTCTCTC	70	89	59.96	55	TAATCTTGGAATCCCGGAAA	248	267	59.34	40	GCTGGTTCGACGATTCTCTCTAGATTATCATCATCTCGGTTAAAGGCTCTTCCTGTAAAGCTTAAAAGCAGCAAACCAGTGTTACCCACTATTTCTCCATTGAAATCGAGCTCTCAGTCTCAGTTTTCTTCTGCTTCTTCTTCTTCTTCTTCTTCTTCTTCTTCTTCACTGAAGCGCATTTCCGGGATTCCAAGATTA
ECU-E413	GAT	3	9	309	335	GATGATGATGATGATGATGATGATGAT	TCCAACCTGTTTCCACACTG	103	122	59.56	50	TTCATGGCCTTCCTTCTTTG	355	374	60.18	45	TCCAACCTGTTTCCACACTGTTTTTTCATTCCCTTGCAAGGGATATATTTAGTCAACACATAAATGTGATCATATTTGGTATCTATGTGAATTCATGGCTTGAAAAGAGAAAATGGAAAAGGAAGAGGAGAGACAAATGAGTAGCTAAGAAAAATACAGAGGAGAAATATAAAGGCAGAGATGGAGTAGGATAAGAAGTAGATGACGATGATGATGATGATGATGATGATGATTTTAGCAAAGTACTAAAGGCAAAGAAGGAAGGCCATGAA
ECU-E414	CCA	3	6	147	164	CCACCACCACCACCACCA	CACCAACATCACCACCAAAG	58	77	59.85	50	GGTGGTGGAGGTGACTTGTA	240	259	58.41	55	CACCAACATCACCACCAAAGCATCCTTACAAATACAAGTCTCCACCACCACCACCATCCCCACCTAAGCATCCCTACAAGTACAAGTCCCCACCACCACCACCACCATCCCCACCAAAGCATCCCTACAAGTACAAGTCCCCCCCACCACCACCACCGTCACCACCCAAGCACCCCTACAAGTACAAGTCACCTCCACCACC
ECU-E415	AC	2	9	22	39	ACACACACACACACACAC
ECU-E416	TC	2	9	129	146	TCTCTCTCTCTCTCTCTC	GGCACGAAGGAGAAAGGAAT	35	54	60.58	50	GCTCCAAACTCTGCGAATTG	218	237	60.91	50	GGCACGAAGGAGAAAGGAATAAAGACAGAGAACGAAAGAGAAGGTGAGTTGAAATCAAATCTCTTATTCTTTAAATTTTCTGGGAGGAATTGTATCTCTCTCTCTCTCTCTCCTCTCAGCCGGACGAAATAGAGGAAATTTCCGTTGGTATAAAAATGCAGGTGTTTGATAGAATGACTATTCCAATTCGCAGAGTTTGGAGC
ECU-E417	TTC	3	6	142	159	TTCTTCTTCTTCTTCTTC	CGCCGTCTTCTTCATCCTAC	77	96	59.84	55	GTGGCAAGTTGGGTTGATTC	265	284	60.36	50	CGCCGTCTTCTTCATCCTACTACTTCTTCAACAGCCACCGTTATAACCACTGCAACGCCGCCTCTTTCTTCTTCTTCTTCTTCCTCCTCTTCCACTACTAAGACTAACCCTGCTCAGCCGGTTGATGCTTCACTAGCTATTGCTACCAGATCTAGCGCTTCCCTTAACATCGATGATTCTACAAAGAAGAATCAACCCAACTTGCCAC
ECU-E418	TA	2	9	667	684	TATATATATATATATATA	TCCAAAGTCCAAAGCAAACA	547	566	59.29	40	AGCCAAAGCAACAGAGTGCT	732	751	60.2	50	TCCAAAGTCCAAAGCAAACATCCTCTCTGCATTTGCATTTTATCAAACATTATAAGATATTATGTTAATTGATCGGTCCAAATTTATGCAAGTCTATGAAAACCCAAAACGGTTTTGATTTATATATATATATATATATTCTAAGCCTCTCTTAAGTTGTGTCAAAAAGGTTTTAGATTAGTAGCAGCACTCTGTTGCTTTGGCT
ECU-E419	TGA	3	7	292	312	TGATGATGATGATGATGATGA	TGGGACATGATTAGGGGAAA	152	171	60.13	45	AAGAAGCTCAAGGGGACCAT	338	357	60.07	50	TGGGACATGATTAGGGGAAAAGGAACAGGTTACTCTATGAAAGGTCACATCAACGTTGACACTCCGTTTGGAGCTATGAAATTACCCATCAGCAAGGAGGGTGGCACAACCCGCCTTAAGAAGAATAGGGAAGACGGTGGTGATGATGATGATGATGATGAGGATTAAAGCAAAAGATCAACAGGGATGGTCCCCTTGAGCTTCTT
ECU-E420	TGT	3	8	247	270	TGTTGTTGTTGTTGTTGTTGTTGT	CTTTCCCATCATGGAACCTG	191	210	60.31	50	CCGAGTCTAAGGCTATGCAA	401	420	58.15	50	CTTTCCCATCATGGAACCTGCTTGTTCGTATGTATGCTCGTTAAAGCTGCTGCTGCTGTTGTTGTTGTTGTTGTTGTTGTAATGTTCGTGACAGTCTATAACTGATTGCTATTAATAATGTCTTAGAATGTCGTTTTCGATCTATTTTCTATTGTTTGAGTATGTCGTTTTCGATCTATTTTCTATTGTTTGAGATACTTGCATTGCAATTTGCATAGCCTTAGACTCGG
ECU-E421	CCA	3	6	69	86	CCACCACCACCACCACCA	ACCACCCAAGCATCCTTACA	38	57	60.38	50	GGGGGTGAAGCGTAGACATA	222	241	59.96	55	ACCACCCAAGCATCCTTACAAGTACAAGTCCCCACCACCACCACCACCATCACCACCTAAACACCCCTACAAGTACAAGTCCCCACCCCCACCATCACCCCCCAAGCACCCTTACAAGTACAAGTCTCCACCACCTCCTCCTCCAGTTTACAAATACAAGTCTCCTCCTCCACCCCCACCCCATTATGTCTACGCTTCACCCCC
ECU-E422	TGA	3	8	853	876	TGATGATGATGATGATGATGATGA	TGGGACATGATTAGGGGAAA	712	731	60.13	45	CCATCCCTGTTGGATCTTTG	887	906	60.31	50	TGGGACATGATTAGGGGAAAAGGAACAGGTTACTCTATGAAAGGTCACATCAACGTTGACACTCCGTTTGGAGCAATGAAATTACCCATCAGCAAGGAGGGTGGCACAACCCCGCTTAAGAAAAAAAGGGAAAACGGTGGGTGATGATGATGATGATGATGATGAGGATTAAAGCCAAAGATCCAACAGGGATGG
ECU-E423	TA	2	11	928	949	TATATATATATATATATATATA	ACCTATCATGGCCTCTGCTG	844	863	60.24	55	GGCCGCTTTTAGAAGTCTTT	1036	1055	57.77	45	ACCTATCATGGCCTCTGCTGATAACACGTTTCAGTATAAATTTTCTATAATGGCATAATTTTAATGGGATTTTTTATCTCAGTTTATATATATATATATATATATAGTTGTACAAGCAGTAGTATGAAATAAAATATGTGAAAATCATAAAGCTATGGTATGGTTAAAAAAAAAAAAAAAAAAAAAACTCGAAAAGACTTCTAAAAGCGGCC
ECU-E424	CCA	3	7	177	197	CCACCACCACCACCACCACCA	TGCACCTTTCCCTTTTCGTA	59	78	60.61	45	GAGTTGGGGGCTTAGTAGGG	244	263	59.96	60	TGCACCTTTCCCTTTTCGTACTGAGTAGCTTCACGGTGTCCTCTCAGATCTTGCCTGAGGCTTTGCCTCCTCATTACCATGGAATTTCGCCTGTAGTGCCACCTGCTCACCCACCAAGCCACCACCACCACCACCACCATCACCATCACCATCCCCCATCCGCATCCCCACCCGCCAACCCCTTCCCCTACTAAGCCCCCAACTC
ECU-E425	TA	2	10	204	223	TATATATATATATATATATA	CGTAATCATTTGTGGCATCA	54	73	57.99	40	CCAAGCCAGTTTCACAAACA	246	265	59.73	45	CGTAATCATTTGTGGCATCATATACCATTATTTTTCATTTTAAAAGTAAAACTTTATTGAAGAAATCCCCTGATATTAAATCGATTAGTGGGATGCCAATTTTTAATCAGTTTTTATATTGTTGTGCGTCAAGCTTATGTAGTTGGTGTCTATATATATATATATATATACACACACACACACATTTTTGGGTGTTTGTGAAACTGGCTTGG
ECU-E426	TGG	3	7	280	300	TGGTGGTGGTGGTGGTGGTGG	CAGAAAGCGTGGCTACAACA	114	133	60.05	50	TCCTCACAACTTCACCGTCA	301	320	60.28	50	CAGAAAGCGTGGCTACAACAAACTGCAAAAAAAGGAAACAATTAGAGAAAGAAGCTATGGAAGTTGGCTTAAAGATGACGATGAAAGGAGGCGGAGGAGATCATGTTGGAGGTTGCGACAAAGAGAAGATGGGGTTTGAAGAGACTGAGCTGAGGCTAGGGTTGCCTGGTGGTGGTGGTGGTGGTGGTGACGGTGAAGTTGTGAGGA
ECU-E427	GGC	3	6	236	253	GGCGGCGGCGGCGGCGGC	ACATGGAAAGGAAGGGGAAG	215	234	60.3	50	GACTGAGAGGCACGTGTCAA	375	394	60.03	55	ACATGGAAAGGAAGGGGAAGTGGCGGCGGCGGCGGCGGCGGGTTAGGTACGGGAATAGACCCGACTGTTTATACGGGTCTGCTGGGGACAGCTTTCACTTGCTTGAGATCTTACGAGGCTACTGGTAATCGGCAGGACTTGGTATTGTCCGCTGAGATCGTTGACACGTGCCTCTCAGTC
ECU-E428	GA	2	23	6	51	GAGAGAGAGAGAGAGAGAGAGAGAGAGAGAGAGAGAGAGAGAGAGA
ECU-E429	ATA	3	7	321	341	ATAATAATAATAATAATAATA
ECU-E430	TTTA	4	5	234	253	TTTATTTATTTATTTATTTA	ATCTGGGCCATTTCAGGATT	97	116	60.66	45	GGGCCAAATTTACCTAGACC	276	295	57.55	50	ATCTGGGCCATTTCAGGATTGGACCATATTGTAAAATGAGTTTAAAATTTGGGCTTCGATTTGTATTTGGATTAATTGGGTATTCTATTAGGCTAAAACTGGGTTTGGGTCTGATAGGGTTATTTAATGGACTGAGGTTTATTTATTTATTTATTTATTGTATATTTGGATTTCTAGTGGGTCTAGGTAAATTTGGCCC
ECU-E431	TAT	3	6	867	884	TATTATTATTATTATTAT
ECU-E432	AGC	3	9	481	507	AGCAGCAGCAGCAGCAGCAGCAGCAGC	GAAACGGTAGCAGAGCCAGT	383	402	59.5	55	TCTTCCTTTGCAGCTTCCTC	554	573	59.69	50	GAAACGGTAGCAGAGCCAGTTGCCGAGGAGTCCAAGGAGTCCAAGGAGACTTCTGAGCCAACAGTTGAAGAAACCAAAGAAAGCACAGAGTCTACAGAAGCAGCAGCAGCAGCAGCAGCAGCAGCAGAAGTAAAAGCAGAAGCCGAAGCCGCCCCAGTGGAAGCACCCAAAGAGGAAGCTGCAAAGGAAGA
ECU-E433	TGG	3	7	156	176	TGGTGGTGGTGGTGGTGGTGG	TGGAAGTGGAAAGCTGTGAA	134	153	59.42	45	CTTCCCCATCATGCTCAGTT	321	340	60.07	50	TGGAAGTGGAAAGCTGTGAAATTGGTGGTGGTGGTGGTGGTGGTTCAGCCACCAAAACCGGTGGTTTAAGCGGCGGTGTGAGAGCTGAGATCGATACTTCGGCGCCGTTTGAATCAGTTAAAGAGGCTGCTTCTCGATTTGGTGGAATCGGTTATTGGAAACCCTCTCAACCTAAGCTCATGTCTGAAACTGAGCATGATGGGGAAG
ECU-E434	CTG	3	7	515	535	CTGCTGCTGCTGCTGCTGCTG	GGTCTCCCCGTCTTGTATGA	364	383	59.93	55	CCTTCAGCTTCCCCACTAAA	541	560	59.31	50	GGTCTCCCCGTCTTGTATGATCACACGCCGTTCTCCTTTCGGAAGCGCCGCAAGCGGCACCACCGGCACCCAATTATCACCAGCGCCGCCGCCCGACGCCGCTGATTCTTCGCTCACAGAAGACATTTCCGTCGCTTTGCAAGTGATCCTACTGCTGCTGCTGCTGCTGCTGCATTGTTTAGTGGGGAAGCTGAAGG
ECU-E435	CCT	3	6	245	262	CCTCCTCCTCCTCCTCCT	CAACACGGTGCAAGACAATC	166	185	60.16	50	CCGCACTATTCCCTCCATTA	334	353	59.92	50	CAACACGGTGCAAGACAATCCTCAGCCTCAGCCACAGCCACCTCCTCCGGCGCAGCCGATGTTAGCTCCGTTATCGACGCCTCCTCCTCCTCCTCCTGTGCAGGTGCAGCAGCCAAAGACACACCCGCCGCCAACTCAAGCTTTGAATTTTGATACCTCAGAAATGAGTAATGGAGGGAATAGTGCGG
ECU-E436	CAT	3	6	817	834	CATCATCATCATCATCAT	CCCGTTCATAATCCTGGAAA	717	736	59.76	45	AAGGGGAGGGAAAAAGGAGT	898	917	60.29	50	CCCGTTCATAATCCTGGAAATTGTCAAGCTCTAAACAGCTTCCTCCTTCATGGGCTTTCTTCTTTGCCTTTATTACTTTGCTAAAATCACCATCATCATCCATCATCATCATCATCATCCAACTTCTAATCCTACTCCATCCCTGCCTTTTAATTTCTCCTCTGTATTTTTCTTACCCCCTACTCCTTTTTCCCTCCCCTT
ECU-E437	GCC	3	8	226	249	GCCGCCGCCGCCGCCGCCGCCGCC	CAAACGCCTTGTTTTTGTGA	75	94	59.75	40	CGCCTGGTTACTTGGATGAT	281	300	59.96	50	CAAACGCCTTGTTTTTGTGAACATCATAATTATAATTATATGCAGAAAAACAAGAAAAACGTAAAGAAACCATCATCCTTAATCCGACTACTGTTTCTGTATCTTCACAACCCTAGCTAGGCCCAATTTAATCAATATGTCAGCAGCTGTTGCCGCCGCCGCCGCCGCCGCCGCCAGCGTCTCATCTAAAACCACTTCTTCTTCTCATCATCCAAGTAACCAGGCG
ECU-E438	CAG	3	6	80	97	CAGCAGCAGCAGCAGCAG	CTTCTCGGAGCAACAGCTTC	31	50	60.28	55	GCTGCCAAGAGGTTGTGATT	216	235	60.26	50	CTTCTCGGAGCAACAGCTTCAGTTGCAACTGTTACAGAAATTGCAGCAACAGCAGCAGCAGCAGCAGCAATCATCTCAACAATTACTCTCCCCAGCTGGATCACTGTTGCAGCCTCAAATGTTGCAGCAGCAGCCGACCCATCAACAGAGCCAACCATTGCAGCAATTGCCTCTTTCACAAAGCCAATCACAACCTCTTGGCAGC
ECU-E439	GAA	3	7	614	634	GAAGAAGAAGAAGAAGAAGAA	TCATCGTCTCCATTTTGGTG	477	496	59.5	45	TAAGTGTCACGCCTCCTCCT	665	684	59.87	55	TCATCGTCTCCATTTTGGTGATTATGGTCACAGTTCTCTTCAGACTTCTTTTCGGTGGCAAGAAGCAACCAAAAGTAGAGAAGAAACCGGAGGTTGCTGAGACATCAAACAATCAATCAACCAGTGGAGAAAAGGCTGAAGAAGAAGAAGAAGAAGAAGAGAAAGAAGGAACCGCTGCTGCTCCTCGCAGGAGGAGGCGTGACACTTA
ECU-E440	GAT	3	6	246	263	GATGATGATGATGATGAT	AGGATGTCACCGATGGTTTC	175	194	59.79	50	CAGCCCCAGTACTCCCACTA	346	365	60.13	60	AGGATGTCACCGATGGTTTCCACAGCGAAGACGGCGAAGAGGAAGTCCGAGAGGACCTTGTAGAAAAAGAAGATGATGATGATGATGATGAAGATGGTGAAAATGATCAAGCGTTAGAAGGTGAATTCAAAGAAGAAAGCATTATGAGGGAGGTGAAGTTATGGAAGGAAATAGTGGGAGTACTGGGGCTG
ECU-E441	GA	2	10	1	20	GAGAGAGAGAGAGAGAGAGA
ECU-E442	CAA	3	8	134	157	CAACAACAACAACAACAACAACAA	CCACCAGCATATGTCGAAGA	100	119	59.67	50	AGCATCAGCAGTAGGCCAAG	288	307	60.56	55	CCACCAGCATATGTCGAAGATGCTACCCCCACGCCAACAACAACAACAACAACAACAACCAGGGAGCTTGCAAACTTCGTTGTCCTTAATCTCCTTAGATCCTCACACATCGTCTAATGCCCAAGAGCCCAGATTTAACTCGGATAACATTCATGAGTCTCCAACTGAGAGTGCTAGCTCACGAGAGACTTGGCCTACTGCTGATGCT
ECU-E443	GGT	3	6	182	199	GGTGGTGGTGGTGGTGGT	GTTGTCGAGAAGGACGGTGT	103	122	60.16	55	TCTTCTCAGCCACCTCAACA	283	302	59.54	50	GTTGTCGAGAAGGACGGTGTCGGACCTTTCTATGGTTCGACCGTCGTCGACGAGCATGGTGTCCGATGGGGTTCGACTAGGTGGTGGTGGTGGTGGTACTTCCGGTGGGGGGATGATGACTGTGAAAATGAGGTTGCCTAAGTCTCAAATGGCTAAGTTGGTGGAAGAGAGCAAAGATGGTGTTGAGGTGGCTGAGAAGA
ECU-E444	AAT	3	6	702	719	AATAATAATAATAATAAT
ECU-E445	CCA	3	8	755	778	CCACCACCACCACCACCACCACCA	CACCACCATCTTCCGTCTTT	612	631	59.97	50	TCTTGACGGTCTGAGTGGTG	795	814	59.86	55	CACCACCATCTTCCGTCTTTAAAAAATACAATCTCTTTAAATCAAAAGGCAGCAAAAGCAAAAGAATCCATTCAGTTCCACCTCCACCGCCGCCGCTGCCGCCACCGTCGTCAGTTTCAAAACCAAAGCAAAACACTCAATCCCCACCACCACCACCACCACCACCACCTGCACCGCCAACACCACCACTCAGACCGTCAAGA
ECU-E446	CCG	3	8	356	379	CCGCCGCCGCCGCCGCCGCCGCCG	TTCATCATCAATCCCCTTTG	202	221	58.34	40	ATTTGGGTTCTTCTCCATCG	384	403	58.98	45	TTCATCATCAATCCCCTTTGTATTTCTATAACAATTATTACCATTTATTTAACATTTTGAGCTTATACACTTTGATTTTGGATAACCCTTTTGTGAGATTCCAAAAAAAATCCCATTTTTTTTACTTATTTTCCGATGAGGAGAGGGAGGGGTCCCGCCGCCGCCGCCGCCGCCGCCGTCCCCGATGGAGAAGAACCCAAAT
ECU-E447	AT	2	9	360	377	ATATATATATATATATAT
ECU-E448	CT	2	14	19	46	CTCTCTCTCTCTCTCTCTCTCTCTCTCT
ECU-E449	TCC	3	6	400	417	TCCTCCTCCTCCTCCTCC	CACGGATCTGGTAAGGAGGA	315	334	60.06	55	CAGAGGAATTAGCGGAATGG	495	514	59.66	50	CACGGATCTGGTAAGGAGGATAGCTCTATTCACGCATTTGCTTGAGGAAATTAGGGATTTTGCAGCGTCTGATCATCCTCACGCTTCCTCCTCCTCCTCCTCCTCTTCCTCTTCATGGTCGGCTGATCTCGCCGTTGCTCTGCAGGCTGCAAAGCGTCTTTTGTCCGCCGCCTCCGCTCACCATTCCGCTAATTCCTCTG
ECU-E450	AG	2	10	1	20	AGAGAGAGAGAGAGAGAGAG
ECU-E451	GA	2	51	23	124	GAGAGAGAGAGAGAGAGAGAGAGAGAGAGAGAGAGAGAGAGAGAGAGAGAGAGAGAGAGAGAGAGAGAGAGAGAGAGAGAGAGAGAGAGAGAGAGAGAGAGA
ECU-E452	TTCC	4	5	42	61	TTCCTTCCTTCCTTCCTTCC	GCCGTATTCACTTCCCCTCT	9	28	60.46	55	CTGGACGCAACCTAAAGGAG	195	214	59.87	55	GCCGTATTCACTTCCCCTCTCTTCTCTCTTCTTTTCCTTCCTTCCTTCCTTCCTTCTGTCAACACCACTCTCTAATGGCTTCCCTGCTGGTTCATCAATCTCTATGCAACCTCGCCAGACCCTGGCTACAAGCAGGGTTTCTGGGTTGAAATTGGTTTCATTTGTGAACCGGGGAAGAAGCAGCCTCTCCTTTAGGTTGCGTCCAG
ECU-E453	TCA	3	7	76	96	TCATCATCATCATCATCATCA	ATGCGAGTGACCAGGTTGAT	33	52	60.54	50	TCGGAATCGGTAATTGCTTC	232	251	60.04	45	ATGCGAGTGACCAGGTTGATGTAATTTCATCAGTATGAATCTGTCATCATCATCATCATCATCAGTCATCATATTCTTCTTTCAATGTCGAGGTTCACGTCTGTGAAGGAACCAAGAATGTCTCATTTGATCAACCTCCTAACTAATTAACCTCTGAGGGCTTGTTGATCACATTGGCTGAATTTTATCAAGAATATATGAAGCAATTACCGATTCCGA
ECU-E454	GAT	3	7	854	874	GATGATGATGATGATGATGAT	GGATCTGCTCTGTGGGACAT	698	717	60.08	55	TCCCCTGTTGTCTTTTGCTT	883	902	59.71	45	GGATCTGCTCTGTGGGACATGATTAGGGGAAAAGGAACAGGTTACTCTATGANAGGTCACATCAACGTTGACACTTCGTTTTGGAGCAATGAAATTTACCATCAGCCAGGGAGGGTGGCACAACCCGCCTTAAGAAGAATAAGGAAGAAGGTGGTGGATGATGATGATGATGATGATGAGGAATAAAGCAAAAGACAACAGGGGA
ECU-E455	TC	2	10	77	96	TCTCTCTCTCTCTCTCTCTC	GGGGTCTCACTCAAATGCTC	16	35	59.66	55	GGCTTTAATCATGGCAGCTC	203	222	59.81	50	GGGGTCTCACTCAAATGCTCTGCTACTAAAAACCCATTTTTTGCAATCATCTTTCCTTCCTTCTCTCTCTCTCTCTCTCTCAAACAAAACCAGTTCTCTTCCAAAGAATCAGTCTGGGTTATGGACGGCGGTGCTTCCTATAACCCACGTACAGTCGAAGAAGTCTTTCGAGATTTCAAGGGTCGTCGAGCTGCCATGATTAAAGCC
ECU-E456	CTT	3	7	76	96	CTTCTTCTTCTTCTTCTTCTT	TACCTAGCACCGGTTTGGAG	35	54	60.13	55	GAATGGAGTGAGCGAAAACC	186	205	59.68	50	TACCTAGCACCGGTTTGGAGCCCTTGAAGAGGTCCATCGTGCTTCTTCTTCTTCTTCTTCTTCTCCGATGGCACTTTGCTCGTCACCGTCGTTACGGCTCAGACCGCCGGCTTACAGAGTCTCTCTCGCCGCTCCCAAAGGATTTGCAGTTGGTTTTCGCTCACTCCATTC
ECU-E457	TC	2	10	82	101	TCTCTCTCTCTCTCTCTCTC	GGGGTCTCACTCAAATGCTC	22	41	59.66	55	GGCTTTAATCATGGCAGCTC	208	227	59.81	50	GGGGTCTCACTCAAATGCTCTGCTACTAAAAACCCATTTTTGCAATCATCTTTCCTTCCTTCTCTCTCTCTCTCTCTCTCAAACAAAACCAGTTCTCTTCCAAAGAATCAGTCTGGGTTATGGACGGCGGTGCTTCCTATAACCCACGTACAGTCGAAGAAGTCTTTCGAGATTTCAAGGGTCGTCGAGCTGCCATGATTAAAGCC
ECU-E458	CCA	3	14	90	131	CCACCACCACCACCACCACCACCACCACCACCACCACCACCA	AATGTCCACCTCCAGCATCT	70	89	59.53	50	GTTCGTTTTCGAAGCAGAGG	248	267	59.99	50	AATGTCCACCTCCAGCATCTCCACCACCACCACCACCACCACCACCACCACCACCACCACCACAAATACGAAAACCAAAACCAAAACCAAAACCAAAACCAAAACCAAAACCAACACCAAAACCACCGCCAAAACCACCGCCAAGACCACCGTCGAAATGTGGTTACCGGAGCAGCAACCTCTGCTTCGAAAACGAAC
ECU-E459	TCT	3	6	284	301	TCTTCTTCTTCTTCTTCT	ATCCCAAAACCCTTTCCAAT	190	209	59.51	40	TTTCCCTCTCGAAATCGGTA	345	364	59.64	45	ATCCCAAAACCCTTTCCAATTTGACGGCGTTAAACATATCCCCGTTGTCGTTACGTTTTCCGTTACCTCCTCCTTTTTCACCACTTTCCTCCTCTCTTCTTCTTCTTCTTCTCTTTTACTTTTATTCGAGGGTTGGAATTCAGTTGAGTTCGAGTTACCGATTTCGAGAGGGAAA
ECU-E460	AGA	3	6	411	428	AGAAGAAGAAGAAGAAGA	GCCACCCAGTTTGAGAAAGT	275	294	59.19	50	CTTCTCCACTGGGACTGCAC	459	478	60.86	60	GCCACCCAGTTTGAGAAAGTCAAGATAGAAGAGGAACATAAGGAAGATGAGAAGAAACACAGTCTCCTGGACAAGCTTCACCTATCCAATAGCAGCTCCAGCTCTTCTAGTGACGAGGAAGAAGGTGAAGGCGGAGAGAAGAAGAAGAAGAAGAAAAAGGAGAAGGGAAAGAAAGAACAGGACAGTGCAGTCCCAGTGGAGAAG
ECU-E461	AGC	3	9	348	374	AGCAGCAGCAGCAGCAGCAGCAGCAGC	GAAACGGTAGCAGAGCCAGT	250	269	59.5	55	TCTTCCTTTGCAGCTTCCTC	421	440	59.69	50	GAAACGGTAGCAGAGCCAGTTGCCGAGGAGTCCAAGGAGTCCAAGGAGACTTCTGAGCCAACAGTTGAAGAAACCAAAGAAAGCACAGAGTCTACAGAAGCAGCAGCAGCAGCAGCAGCAGCAGCAGAAGTAAAAGCAGAAGCCGAAGCCGCCCCAGTGGAAGCACCCAAAGAGGAAGCTGCAAAGGAAGA
ECU-E462	ATG	3	12	447	482	ATGATGATGATGATGATGATGATGATGATGATGATG	GCGTGAGATTGTGGCTTAAA	320	339	58.92	45	TGGCAAAACCATAAGGGTAA	512	531	58.02	40	GCGTGAGATTGTGGCTTAAAATCTCCAGCATTATTAAGCAGTGGTAATGTGTTTGTTTCTGCATTATATGGATGAGAGGGTAGGGGTAGTTTTGTTGGGTTTTTTTTCGCATTTAGCCCAGGGCAAAATGATGATGATGATGATGATGATGATGATGATGATGGGTTTATATGATTTGTGCTGTAACTGAAGTTACCCTTATGGTTTTGCCA
ECU-E463	AGAA	4	5	7	26	AGAAAGAAAGAAAGAAAGAA
ECU-E464	AT	2	9	367	384	ATATATATATATATATAT	GGGAACAAACACGAGTGTCC	238	257	60.41	55	CCCAAAGGAAAATAACAGCA	428	447	57.76	40	GGGAACAAACACGAGTGTCCTTGCTACAGAGATAAGGTGAACAACAAGGGCAAACCCAAATGCCCTTGAAAATGAAATATATTCGAGTTCGGGATTTAATCAAGCTTAAAGATCGAGGACGAAGAGGCCATATATATATATATATATGCATGTTGATGATGATGTTATTATAAAAATAAACTTGTTTTGTTGCTGTTATTTTCCTTTGGG
ECU-E465	GGT	3	7	341	361	GGTGGTGGTGGTGGTGGTGGT	CTCCCCATTTCCTCCTTCTC	185	204	60.01	55	TTCTTATCACCCGCATCCTC	362	381	60.04	50	CTCCCCATTTCCTCCTTCTCCACCACCACCACCACTCTCCGCTACCGCCAACCTTCTCCGTTTTTAACCTTCTCCGCCCTTCCCGGTGGCAATGGTGGCGATATCAACAACTCAGATGGTGGCGGTGGAAACGATGACAATGGAAAAGGCAATGGCGGTGGTGGTGGTGGTGGTGGTGAGGATGCGGGTGATAAGAA
ECU-E466	TTTA	4	5	407	426	TTTATTTATTTATTTATTTA
ECU-E467	GAC	3	8	99	122	GACGACGACGACGACGACGACGAC	TCAGCCGAAGATGAAGAACC	42	61	60.34	50	AAAAGCGTCGAATGCAGAAG	223	242	60.52	45	TCAGCCGAAGATGAAGAACCGGCTGAGCCCGACCATATTCATTATGGCGACTCTTCTGACGACGACGACGACGACGACGACTACGGCGGCGGCGGTGGTATTAAAAACCATTCCGCCGCTCCCAAGCGATATGACTCCTCCGTCTTTGATTTCCCCGATCCCTCCCGTAAATCCGATCTTCCTTCTGCATTCGACGCTTTT
ECU-E468	TTG	3	6	210	227	TTGTTGTTGTTGTTGTTG	TGCGTTTCTCCATGATTTCT	97	116	58.3	40	CTGCCGTCGGTTTAGTCTTC	253	272	59.88	55	TGCGTTTCTCCATGATTTCTGAAACACAGGTCGTTCATTTTCAATCTATATAGAGATATAAAACCTTACCCTCCATACATATTTTTTTCTTCGTTTCTTTTTTCTTTTTTTTTTTGTTGTTGTTGTTGTTGTATAGTATAAAAAAATGATGAGAATGAAGACTAAACCGACGGCAG
ECU-E469	GCT	3	7	253	273	GCTGCTGCTGCTGCTGCTGCT	AGCTCTCCCACAACTGGAAA	118	137	59.84	50	CCTTGGCTGTTTTTGCATCT	297	316	60.25	45	AGCTCTCCCACAACTGGAAAAACGGGAGCGTATATTTCCTCNGGTTATAAAACTTTCATACCAGAGGAAGGTGATGATTTTGGTATGTCTAGTGAAGAAGAAAGCGAGGAGGAGGAAGATGAGGAGCTTCCTGTCGCTGCTGCTGCTGCTGCTGCTGCAGTAAATGGAAAAGCTAAGCCAGATGCAAAAACAGCCAAGG
ECU-E470	CAG	3	10	206	235	CAGCAGCAGCAGCAGCAGCAGCAGCAGCAG	AGATCAACAACAGCCCCAAC	109	128	59.97	50	TTGTGGCTCCAATTTGACAG	279	298	59.69	45	AGATCAACAACAGCCCCAACAACCGGAGTCACAGCAGTTCCAACATGGTCAACAAGGGATGCAACAGGTCTCTGCCCCTCACAACACCCAACAAGGACAGCAGCAGCAGCAGCAGCAGCAGCAGCAGCAACAGTTTCAATCTATTAGAGGAGGGATGGCTGGTGTTGGGGCTGTCAAATTGGAGCCACAA
ECU-E471	TC	2	12	20	43	TCTCTCTCTCTCTCTCTCTCTCTC
ECU-E472	GAT	3	6	253	270	GATGATGATGATGATGAT	TTGTGAACCAGCAACACCAT	150	169	60.01	45	CCATCGCCATCGTCTCTATT	328	347	60.06	50	TTGTGAACCAGCAACACCATCGCCCTCGAACCCAGACAAGGAAACCGACACCACCGTCCTCAGCTTAGAAGACTGCACATCAGCAACTTGTTCCTTGAAAGAAGATGATGATGATGATGATAAAGTGCAAGTCATAAGACATTTGCTTGAAGCCTCTGATGATGAGCTGGGGATTCCAAATAGAGACGATGGCGATGG
ECU-E473	GCT	3	7	495	515	GCTGCTGCTGCTGCTGCTGCT
ECU-E474	AT	2	9	362	379	ATATATATATATATATAT	ACCCAAATGCCCTTGAAAAT	286	305	60.54	40	GGCGGTGAGAGGGAAAATA	479	497	60.02	52.63	ACCCAAATGCCCTTGAAAATGAAATATATTCGAGTTCGGGATTTAATCAAGCTTAAAGATCGAGGACGAAGAGGCCATATATATATATATATATGCATGTTGATGATGATGTTATTATAAAAATAAACTTGTATTGTTGCTGTTATTTTCCTTTGGGTTTATGTGTTGGTAGTGTTGAATAATATTTCCCTTATATTTTCCCTCTCACCGCC
ECU-E475	CAT	3	13	386	424	CATCATCATCATCATCATCATCATCATCATCATCATCAT	TGGGATTGCATGTGTCAAGT	310	329	59.97	45	CCCAATGACAAGCAAAGGTT	482	501	59.97	45	TGGGATTGCATGTGTCAAGTCATAGCCGTTGTCCAACAACAGAATTTGTCCGTCTTCAAGTTGTCACTAACTCTTGCATCATCATCATCATCATCATCATCATCATCATCATCATGGGGTCAGATTCCATCACTGATCATGGAGGAAGTCGATAGAGATGGAGAAGTTCATAAACCTTTGCTTGTCATTGGG
ECU-E476	ATT	3	6	334	351	ATTATTATTATTATTATT
ECU-E477	TGTA	4	7	582	609	TGTATGTATGTATGTATGTATGTATGTA
ECU-E478	TCT	3	7	233	253	TCTTCTTCTTCTTCTTCTTCT	CAATCAAGGCCACTTTCCAT	152	171	59.93	45	CCCAAGTCTTGTCGGGTCTA	325	344	60.1	55	CAATCAAGGCCACTTTCCATTTCCATTAAAGCCTCAAATTCCCAAACCAGTACCAAAGAAGAAGAAAACCCAAGCTTTTCCTCTTCTTCTTCTTCTTCTTCTACTACTACTACAGCTACAACTTTTGCTCCTCCTCCCAACTTCAAGCCGCCAGAGCCAAAGCGATTTGCAATTAGACCCGACAAGACTTGGG
ECU-E479	ATA	3	6	29	46	ATAATAATAATAATAATA	CGGCACGAGGAATTTTCTAT	1	20	59.18	45	AAGCTGCAAACCGATGGTAA	167	186	60.64	45	CGGCACGAGGAATTTTCTATTATATCTTATAATAATAATAATAATAAAATACAGAAATCTTCATTTTCACACTTTGATTTTTAGCTTTTACACTGCAAAAACTTTTTTTTTCTGTATATAAACCCTCACTTGTCTCCCATTTTTCCTCACTGGGAAATTTTGTTCTTTACCATCGGTTTGCAGCTT
ECU-E480	TGA	3	6	619	636	TGATGATGATGATGATGA	AGCAGAGCCTTCACCAAAGA	510	529	60.13	50	AACGTGCTTACCCAAACAGG	699	718	60.03	50	AGCAGAGCCTTCACCAAAGAAGCATAGGAAATAAAAAGGGCAATGAAGTTGGGATGAGTGGTCGTCTACATGCCATGCCATCGTGCGTCAGTGATAGATAGCAGCAAGGTGATGATGATGATGATGATAATGGGAGTGCTACTGCTTGTGTATTGAATGGAATTTTTTGCCCTTTCTCTGTAATTTGTTCCTGTTTGGGTAAGCACGTT
ECU-E481	CCG	3	7	188	208	CCGCCGCCGCCGCCGCCGCCG	AAGAAAGGCAAGCGTTCAAA	137	156	60	40	CGGTGCTGACGAAGAAGAAG	321	340	61.1	55	AAGAAAGGCAAGCGTTCAAAGCGACAACGCGACGACGAGTCTTCTTCTTCTCCGCCGCCGCCGCCGCCGCCGCCACCGACGAATGAAGAAGAGTACCTTGCTCTTTGTCTCATCATGCTAGCTCGTGGTGGTTCCACCACTGAAAACGCCGTGACAGACGGTGGAAACGATGACCATCGGATGNCTTCTTCTTCGTCAGCACCG
ECU-E482	GAT	3	7	322	342	GATGATGATGATGATGATGAT	TCTCGGCTCTCGAACTTAGG	170	189	59.71	55	CTCGAACGCTTTCTTCAGGT	344	363	59.62	50	TCTCGGCTCTCGAACTTAGGGCATACTTCGGCTCCATCGGGGAGTACATGTCACATGAAGATGCTCAAATGGTGATCAACGAACTAGATTCCGACGGGGATAGCATGTTGGACTATGAAGATTTCTTGAAGCTAATGAAAATAGAAAAGCGGGATGATGATGATGATGATGATGACCTGAAGAAAGCGTTCGAG
ECU-E483	AG	2	9	57	74	AGAGAGAGAGAGAGAGAG	CTCCCAAACCAAACCTTCAA	28	47	59.94	45	CGGATCAAAGGCAGTAGGAA	228	247	60.21	50	CTCCCAAACCAAACCTTCAAATTTCAGCAAGAGAGAGAGAGAGAGAGAACTTACATAGCTCAGATTTCGATCATCAATTTAGGGTTTCTTAGTTCGATCCCCGATTACCCAATACCCCAATTTTACAGATCAGGTCTGAGTGTTCTAGTTGTTCGGCTGTTTCTATCCTCTAAGTTTCATGTCTGATCTTGACATCCAGATTCCTACTGCCTTTGATCCG
ECU-E484	AAG	3	6	70	87	AAGAAGAAGAAGAAGAAG	GCACGAGGTAAATTGCAAAG	2	21	58.44	45	AGCCCACATTTTTCCACTTG	192	211	59.97	45	GCACGAGGTAAATTGCAAAGTAAATATGAATAAGGATTTCATAGCTGAAGAACTTGACAATGACATGCAAGAAGAAGAAGAAGAAGGTGTTGGGGGTGATCATGGTTTCCCAGATGATGAAAAGAAGAAGAAAGGTTATGGAAGGAGAGGAGCCGCTGGTGGCGGTGGTGGGGTGTCGCCGCCTGCTTGTCAAGTGGAAAAATGTGGGCT
ECU-E485	AGG	3	7	111	131	AGGAGGAGGAGGAGGAGGAGG
ECU-E486	CTT	3	7	51	71	CTTCTTCTTCTTCTTCTTCTT	CCTCAGATTCTCTCCCGTTT	16	35	58.32	50	AGTTTGGGTTTGCTGGTTTG	200	219	60.01	45	CCTCAGATTCTCTCCCGTTTCTTAAATTTCATCGCCTTCTTCTTCTTCTTCTTCTTTTTATATCTTTCTTTCCTTCTTGTTTATATATAGAGAGCTGAAGCCAGTTCTGGTTTGCTTTAAACCACAATAAAAATGGCTTCTTCACTCTCTTTTCCATGCCCCAAGATCTCTTCTTTTTTGAAAACAAACCAGCAAACCCAAACT
ECU-E487	TC	2	12	49	72	TCTCTCTCTCTCTCTCTCTCTCTC	GGCACGAGAATATCCCCTTC	1	20	60.8	55	CCTAAGACCCAACAGGCAAA	161	180	60.1	50	GGCACGAGAATATCCCCTTCTTTCTCCTTTTCTTTTTTGTCTTTCCTTTCTCTCTCTCTCTCTCTCTCTCTCTTCTGTCTTTTTGCTTTAGCCTAAGACAATCCTCACCTTTCTTCACCATTCCCACTCTCATTCATTGCCCACCATTTCCTTTTCCCCTTTTGCCTGTTGGGTCTTAGG
ECU-E488	AT	2	9	361	378	ATATATATATATATATAT	GGTGAACAACAAGGGCAAAC	267	286	60.4	50	CCAACACAAAAACCCAAAGG	434	453	60.23	45	GGTGAACAACAAGGGCAAACCCAAATGCCCTTGAAAATGAAATATATTCGAGTTCGGGATTTAATCAAGCTTAAAGATCGAGGACGAAGAGGCCATATATATATATATATATGCATGTTGATGATGATGTTATTATAAAAATAAACTTGTTTTGTTGCTGTTATTTTCCTTTGGGTTTTTGTGTTGG
ECU-E489	TAC	3	6	612	629	TACTACTACTACTACTAC	TGCTCATTCTTTTGGTCAGC	573	592	59	45	GCTCGAGCCTTAGGTCTGAA	761	780	59.72	55	TGCTCATTCTTTTGGTCAGCTTTAGGGCCCTACAGGCGTTACTACTACTACTACTACTTTTTAGGGTTATCAGTAACTTTTTAACATATTTAGGTGTTCGTAATGTATTCCCTTTTAGTTAATTTTAAAATATTAAAAGGTTATAGTAATATTCCTCTGGAAGTGCACAAGGCGTCGAGGCAAATGGGTTCAGACCTAAGGCTCGAGC
ECU-E490	TA	2	9	945	962	TATATATATATATATATA	CAACCTATCATGGCCTCTGC	853	872	60.62	55	TTGGAAAACACCCACAAAGG	1046	1065	60.76	45	CAACCTATCATGGCCTCTGCTGATAACACGTTTCAGTATTAAATTTTTCTATAATGCCATAAATTTTAAATGGGATTTTTTAATCTCAGTTTTATATATATATATATATAATATAGTTGTACAAACAGTAATATGAAATAAAATATGTGAAAATCATAAAGCTATGGTATGTTTAAGGGTAAAATTTTTTCCCCCTTTGTGGGTGTTTTCCAA
ECU-E491	GCA	3	8	993	1016	GCAGCAGCAGCAGCAGCAGCAGCA
ECU-E492	GA	2	9	28	45	GAGAGAGAGAGAGAGAGA	CGAGTGCACACCAAAGAGAG	5	24	59.62	55	TTGGTTGGCTTCCTGATGAT	192	211	60.46	45	CGAGTGCACACCAAAGAGAGGGTGAGAGAGAGAGAGAGAGATGGTATCGCTTAAGCTCCAGAAACGGCTCTCAGCGAGCGTTCTAAAGTGTGGAAAAGGAAAGGTTTGGCTCGATCCAAATGAAGTCAACGAGATCTCCATGGCCAACTCTCGCCAGAATATAAGGAAGCTGGTTAAAGATGGTTTTATCATCAGGAAGCCAACCAA
ECU-E493	ACC	3	8	694	717	ACCACCACCACCACCACCACCACC	AGCATTTTGGGGGAATTGTT	595	614	60.54	40	CCTTCCAGCCATTTCAGCTA	756	775	60.34	50	AGCATTTTGGGGGAATTGTTTTCATCATATTGGTCCTAATTTTTACTTCTATTTTCCAAACGGTTATATAGAATGCTTTTGCAGCCGCCGGTTCCTTTGACCACCACCACCACCACCACCACCTCTCTGTGATCAACCTTCACTCTCTTTTTCAAAGAAATTAGCTGAAATGGCTGGAAGG
ECU-E494	TGA	3	6	955	972	TGATGATGATGATGATGA	AGCGCAGACAGAGGATGAGT	794	813	60.17	55	CCCACCGTCAAACTCAAATC	978	997	60.35	50	AGCGCAGACAGAGGATGAGTTGCCGGAGAAGTTGATCGGGGCGGTTAGGGTTTGTCAGATAGATATTGCATCAGCGACTGTTGTTGACTCATTTACGCCACCGATTCCAACAGCGGCGGCGCGAGGAATGGGGTGGTCAAAAGTAATCACCATAAACTGAGTGATGATGATGATGATGATAAATGATTTGAGTTTGACGGTGGG
ECU-E495	GAT	3	6	393	410	GATGATGATGATGATGAT	TTGTGAACCAGCAACACCAT	290	309	60.01	45	TCTCCATCGCCATCTTCTCT	471	490	59.91	50	TTGTGAACCAGCAACACCATCGCCCTCGAACCCAGACAAGGAAACCGCCACCACCGTCCTCAGCTTAGAAGACTGCACATCAGCAACTTGTTCCTTGAAAGAAGATGATGATGATGATGATAAAGTGCAAGTCATAAGACATTTGCTTGAAGCCTCTGATGATGAGCTGGGGATTCCAAATAGAGAAGATGGCGATGGAGA
ECU-E496	ACC	3	6	151	168	ACCACCACCACCACCACC	TACGGGCTTACCCCTGAAAT	81	100	60.68	50	CTGTAAGAAGCGGGAAAACG	257	276	59.88	50	TACGGGCTTACCCCTGAAATGGGGATGGTTGGTCTCCGAGATTTCGTCGTTGTTGCTCCTGCCTCGTTTAACCACCACCACCACCACCATCATCACCACCACACTCAAGATCCCATCATGTCAAATGATCAAATCAGTGGTCCAAGTGCTTCCACCGCACTTGGTGTTGGCGTTGGCGTTTTCCCGCTTCTTACAG
ECU-E497	CTT	3	11	116	148	CTTCTTCTTCTTCTTCTTCTTCTTCTTCTTCTT	GGCACGAGCTTTTACACTCC	1	20	59.88	55	GCAATGACTGCACTTGAAGC	182	201	59.6	50	GGCACGAGCTTTTACACTCCCTTCATTTTTGGTCTTTCAAACCCCATAAGCCCTTTTCACTCCTTTTTATACTCTCATTTTACGTTTATTTCTTCTTTCTTTCATAGATCCAGGCCTTCTTCTTCTTCTTCTTCTTCTTCTTCTTCTTCTATCAAAGATGGAGTTCCTTACCATAAATCTTGCTTCAAGTGCAGTCATTGC
ECU-E498	TTTG	4	5	652	671	TTTGTTTGTTTGTTTGTTTG	AGATCCCGAGGAGAAGAAGC	531	550	59.92	55	CCAGGAAACCAAACTTCCAA	682	701	59.94	45	AGATCCCGAGGAGAAGAAGCGGCTGGACGAAGAGAAAGCTATACTCAAACAATTTATCCGAGCTAAATCCATACCACAGTTATGACTTGATAATCCATTGTTGAAACTTGGATATATTACCTTTGTTTGTTTGTTTGTTTGTTTAAGAAATTTGGAAGTTTGGTTTCCTGG
ECU-E499	AT	2	9	327	344	ATATATATATATATATAT	ACCCAAATGCCCTTGAAAAT	251	270	60.54	40	GGCGGTGAGAGGGAAAATA	444	462	60.02	52.63	ACCCAAATGCCCTTGAAAATGAAATATATTCGAGTTCGGGATTTAATCAAGCTTAAAGATCGAGGACGAAGAGGCCATATATATATATATATATGCATGTTGATGATGATGTTATTATAAAAATAAACTTGTTTTGTAGCTGTTATTTTCCTTTGGGTTATAGTGTAGGTAGTGTTGAATAATATTTCCCTTATATTTTCCCTCTCACCGCC
ECU-E500	TC	2	20	96	135	TCTCTCTCTCTCTCTCTCTCTCTCTCTCTCTCTCTCTCTC	GATTGGCATTGTGGCTTCTT	21	40	60.08	45	GTGACTGATCCAGCGCTACC	201	220	60.83	60	GATTGGCATTGTGGCTTCTTGTTTTACTGGGTGTGGTTTTTGTCTGCTTCAAGGGTAGTTCTCTTGTAAATTAGGTCTCTCTCTCTCTCTCTCTCTCTCTCTCTCTCTCTCTCTCTGTATTGCCTTAAGCGGGCACTGAGAATTGCAAATGCTGCTCGACAAATGTCGAATGCAGCACGAGGTAGCGCTGGATCAGTCAC
ECU-E501	CT	2	9	51	68	CTCTCTCTCTCTCTCTCT
ECU-E502	CTT	3	6	51	68	CTTCTTCTTCTTCTTCTT	CAATGCCCGACGATCTCTAT	7	26	60.06	50	CACGGCCATATAGGACAACC	211	230	60.21	55	CAATGCCCGACGATCTCTATCAACTCTTTTAAGCCGCGCCCTCACTTCTTCTTCTTCTTCTTCCTTTCCTTCCCGTTCTCGCCTCACTGTTGCTCTCCTCAACAAAACCCCAATTTTTATCCCCGATGCAACCAGAATCCTGACCCGAACCAAGACATACGGGTCCGGCTACTTGCCTTTTCGCGACCCTTCCCGATTACCAGCGGTTGTCCTATATGGCCGTG
ECU-E503	ACAT	4	9	529	564	ACATACATACATACATACATACATACATACATACAT
ECU-E504	ATA	3	6	162	179	ATAATAATAATAATAATA	GGCAATCAACATCAACATGC	61	80	59.94	45	AGAAAGCAAAAACCCCGACT	273	292	60.11	45	GGCAATCAACATCAACATGCTTCTCTTTTTTTTTTCCCTTAATCCATTAAACAAATCTTTTAGTTTGATGTTTACTTTTCCCTGATAAACTCGGGTTAATGATAATAATAATAATAATACTAATAATAAAGCTAACTCGGGTTTAGATTTCTTGGCCTCCAAGACTGGTTTGTCCAGAACCAGTCGCGAGTGCATATAAACACAAACGAGTGAGTCGGGGTTTTTGCTTTCT
ECU-E505	AGC	3	7	296	316	AGCAGCAGCAGCAGCAGCAGC	GTGAACGTTGGAAAGGAGGA	255	274	60.09	50	ATTCGCACGAGAGAACCATC	437	456	60.23	50	GTGAACGTTGGAAAGGAGGAGGAGGAGGAAGAAGAAGAAGAAGCAGCAGCAGCAGCAGCAGCAGAAGAGATCCGAGACGAGGATAATTACGACAGAAACGATGGCGATGTTTCTAGGAACGAAAGATCTGATTCCTCGGAGAGAAGGAATGTGGAGCTCCCGGTGGAGATTGCGAGGAGCGTGATGGTTCTCTCGTGCGAAT
ECU-E506	GCT	3	7	333	353	GCTGCTGCTGCTGCTGCTGCT	CTGGGCACAACTACTGAGCA	288	307	60.05	55	GAGACATGGGATTTGGCATC	456	475	60.29	50	CTGGGCACAACTACTGAGCAGGGTATATTGACTAATAATGGAGAAGCTGCTGCTGCTGCTGCTGCTGTGACTATTCAGAATCCATCAGCCTCTGAAAATATGCCTGCTGATGGTGCTGAATGGGTGGACTTGTTTGTGAGGGAGATGATGAGTGCTACAAGTGTGGATGATGCCAAATCCCATGTCTC
ECU-E507	TTA	3	6	244	261	TTATTATTATTATTATTA	GGCCAATAAATTGGACTTTG	174	193	57.11	40	GGGCGAATTGGGTACACTTA	348	367	59.82	50	GGCCAATAAATTGGACTTTGGGTTAGTGTTTTAGGCCTTTATTTTTGTAAAAGGACTTGGACTTTTTAATTTATTATTATTATTATTATTTTTCAAAAAAAAAAAAAAAAAACTCGAGAGTACTTCTAGAGCGGCCGCGGGCCCATCGATTTTCCACCCGGGTGGGGTACCAGGTAAGTGTACCCAATTCGCCC
ECU-E508	AT	2	9	462	479	ATATATATATATATATAT	GGTGAACAACAAGGGCAAAC	368	387	60.4	50	CCAACACAAAAACCCAAAGG	535	554	60.23	45	GGTGAACAACAAGGGCAAACCCAAATGCCCTTGAAAATGAAATATATTCGAGTTCGGGATTTAATCAAGCTTAAAGATCGAGGACGAAGAGGCCATATATATATATATATATGCATGTTGATGATGATGTTATTATAAAAATAAACTTGTTTTGTTGCTGTTATTTTCCTTTGGGTTTTTGTGTTGG
ECU-E509	CAC	3	6	496	513	CACCACCACCACCACCAC	CAGGGCAGCGTTTAATTTGT	351	370	60.13	45	TCCACTTCTTGCATCACCTG	536	555	59.83	50	CAGGGCAGCGTTTAATTTGTATACCCAGACGTTGGGATATAAGATTCATGATGTGGAGGCCAAGTATTATGCAGATGGGGAGGATGCATATGACATGAGGAAGCAGTTGAAAGGAAAGACGAACCATCATCATGGTCATCATCATCACCACCACCACCACCACCATCATGGTGGTGGATGTTGTTCAGGTGATGCAAGAAGTGGA
ECU-E510	AAC	3	6	123	140	AACAACAACAACAACAAC	TTCGGCTGTAACTGCAAACA	20	39	60.44	45	CCCCATCTGAGAAATGTGGT	200	219	59.78	50	TTCGGCTGTAACTGCAAACATGCCTATAAGGCCTTCAGCTGTCCCCAGTCAGCCTAACAATACAATGTACCCCAACTCGGGAGTTAGCTTGGGGATGCTGCAGAACAACAACAACAACAACACAGGTAGTTTCGGATTCTCTAGACTGGGGAAGTCCATTGGCTCATCATACATGAGCCAACCACATTTCTCAGATGGGG
ECU-E511	TTA	3	6	242	259	TTATTATTATTATTATTA
ECU-E512	TTA	3	6	244	261	TTATTATTATTATTATTA
ECU-E513	TTA	3	7	748	768	TTATTATTATTATTATTATTA
ECU-E514	ACC	3	7	607	627	ACCACCACCACCACCACCACC	AACCCGAAAAGCCTAAGGAA	570	589	60.07	45	CCGTAAGTCCCGTAACATGG	755	774	60.24	55	AACCCGAAAAGCCTAAGGAACCTGAGAAACCAAAAGAACCACCACCACCACCACCACCAAAGGTTCCAGAACCTTGTCCTCCACCACCAATGGCTTATCCCCCCATCGGATGCTGTTGCACGGAATGCTATCATGGCGTTGGTGGGGGGCCTTGCTATTATGGTGGACCACCTCCACCCCTACGCCCATGTTACGGGACTTACGG
ECU-E515	GAA	3	7	532	552	GAAGAAGAAGAAGAAGAAGAA	ATTGTTGAGGCTCCAAAGGA	442	461	59.67	45	ATGGGTGCCTCAGTTTTCAC	623	642	59.97	50	ATTGTTGAGGCTCCAAAGGAGGCCCCAAAGAAAGAAGAAGTCATTGTTGAGGCAAAAACAATGGTTGAAGCTGAAAAGCAAAAGAAAAAGGAAGAAGAAGAAGAAGAAGAAGATGAGATTATTGTTTTGGCTGAAAAGAAAAGTGAAGGAGCTAAGAAAGAAGAACCCATTTGTAAAAGAAGTGAAAACTGAGGCACCCAT
ECU-E516	ATA	3	11	383	415	ATAATAATAATAATAATAATAATAATAATAATA
ECU-E517	TCC	3	7	322	342	TCCTCCTCCTCCTCCTCCTCC	AGCCGATGTTAGCTCCGTTA	291	310	59.87	50	TCAACTTTTGGCCATCTTGA	461	480	59.25	40	AGCCGATGTTAGCTCCGTTATCGACGTCTCTTCCTCCTCCTCCTCCTCCTCCTGTGCAGGTTCCGCAGCCAAAGACACACCCGCCGCCAACTCAAGCTTTGAATATTGATACCTCGGAAATGAGTAATGGAGGGAATAGTGCGGTTTCAGTTTCGCTTTCACCGAGCCCTTCAAGATGGCCAAAAGTTGA
ECU-E518	CCT	3	6	249	266	CCTCCTCCTCCTCCTCCT	CAACACGGTGCAAGACAATC	170	189	60.16	50	CCGCACTATTCCCTCCATTA	338	357	59.92	50	CAACACGGTGCAAGACAATCCTCAGCCTCAGCCACAGCCACCTCCTCCGGCGCAGCCGATGTTAGCTCCGTTATCGACGCCTCCTCCTCCTCCTCCTGTGCAGGTGCAGCAGCCAAAGACACACCCGCCGCCAACTCAAGCTTTGAATTTTGATACCTCAGAAATGAGTAATGGAGGGAATAGTGCGG
ECU-E519	TC	2	9	7	24	TCTCTCTCTCTCTCTCTC
ECU-E520	TTC	3	7	98	118	TTCTTCTTCTTCTTCTTCTTC	GTTTGTTGCCAAATCCTCGT	46	65	59.98	45	CCAAACGATGAAGGTCGAAT	230	249	59.93	45	GTTTGTTGCCAAATCCTCGTATCTCAATCACCCGACGTCATACTACCCTTGTTTCTTCTTCTTCTTCTTCTTCATCTTTCACACTTCGAGCTTCAGTTTCATCAGCTGCTACTTCAACTGCAGTCGATGGAACCATCTCCTCCACCAAACCTTCCAAGTCTTTGCCTTTCAGAGTGGGTCATGGATTCGACCTTCATCGTTTGG
ECU-E521	TTG	3	6	532	549	TTGTTGTTGTTGTTGTTG	TAACTGGCAGAGCAGCCTTC	444	463	60.68	55	TGGCATTGTAATGGGAGCTT	643	662	60.47	45	TAACTGGCAGAGCAGCCTTCACCCTTGGATCTACGAGTAGAGATCATTTGGTCGAAGCTATTGGCCGTCATGGCTCTGTCCTGGTTGTTTGTTGTTGTTGTTGTTGCCAGTCTTTTGATATTTATATTACTATTATAGTTTAAAGTGGTGAAAGCTTTGTAGCATTTTGGGTGTATAGGTTAAGTTGGAGTTGTGTTGAAAGCTCCCATTACAATGCCA
ECU-E522	CTAC	4	6	519	542	CTACCTACCTACCTACCTACCTAC
ECU-E523	GA	2	15	2	31	GAGAGAGAGAGAGAGAGAGAGAGAGAGAGA
ECU-E524	CTT	3	6	149	166	CTTCTTCTTCTTCTTCTT	CGAGAGCCTCACCTTACCAC	29	48	59.87	60	GCAGGCAAAGAATGGTTTTT	264	283	59.21	40	CGAGAGCCTCACCTTACCACTCTCATTTCTTCCAACTCCCTTCTTCTTCTTCAATTTGATCTATCTGTTTCTTTCTTCTTTGCTTCTTTTCAAGCTCTATTATTATAACAGCTACCTCTGCTTCTTCTTCTTCTTCTTTTCAATTGCCATTAGTTTGATTGTAGCTATGGCTTCTGCTGCTAACTGTGTAGTGTATTTTAGCAGCAACACTAACTACCTTACTGTCTCAGAACTAAAAAACCATTCTTTGCCTGC
ECU-E525	AT	2	9	320	337	ATATATATATATATATAT	GGTGAACAACAAGGGCAAAC	226	245	60.4	50	CCAACACAAAAACCCAAAGG	393	412	60.23	45	GGTGAACAACAAGGGCAAACCCAAATGCCCTTGAAAATGAAATATATTCGAGTTCGGGATTTAATCAAGCTTAAAGATCGAGGACGAAGAGGCCATATATATATATATATATGCATGTTGATGATGATGTTATTATAAAAATAAACTTGTTTTGTTGCTGTTATTTTCCTTTGGGTTTTTGTGTTGG
ECU-E526	TA	2	11	536	557	TATATATATATATATATATATA
ECU-E527	AT	2	9	914	931	ATATATATATATATATAT	ATTTGACGACCCTTTGGTTC	841	860	58.89	45	AAATTGGGTACCCTTTACGG	1087	1106	57.86	45	ATTTGACGACCCTTTGGTTCCTCAAATATTGTGGTATGCATTTGTAGATGGGTTAGAGAAGGAATGAATTGACATATATATATATATATATTATATGCACCNACACATTATGACAAAATACCATGTACAGAATGTTTTCTGGGTCATGAATCTTGTGTTAAAAGAAAAAAAAAAAAAAAAAAAAAACTCAGAAGACTTCTAAAGCGGCCCGGGGGCCCTTCGATTTTCCCCCCGGGGGGGGGTACCCCGTAAAGGGTACCCAATTT
ECU-E528	TC	2	17	592	625	TCTCTCTCTCTCTCTCTCTCTCTCTCTCTCTCTC	CTTTTGCCCAATGATGGAAC	502	521	60.31	45	ACATCGATCGAGGCATTGTT	680	699	60.49	45	CTTTTGCCCAATGATGGAACTCTCAGTTTTCGATTGAATCGTTCTGGTCTTCAGTTCATTCTCTGGCTTTTACAAACCAACTCCCTTCGTTCTCTCTCTCTCTCTCTCTCTCTCTCTCTCTCTCACTCTCTCCAAGTACAAATTTATTTCGGGTGTATATATGTCATGTCCGTATGCAAACAATGCCTCGATCGATGT
ECU-E529	CT	2	9	65	82	CTCTCTCTCTCTCTCTCT
ECU-E530	AAT	3	6	928	945	AATAATAATAATAATAAT	CGCCACCCTATGCGTAATAA	887	906	60.84	50	TTCCAACAAGGGAATTTTCG	1070	1089	59.91	40	CGCCACCCTATGCGTAATAAGTGCTGGTTTTTTGTTTTGTGAATAATAATAATAATAATATAATAATAATAATAATAATGTGAGGGAATGAGTAAGCAGGGGATTTAGTTTTTGTTTGCCGTTTTGTAAATTGTATGTAGACAACAACCAGTATAGTCGGGCTTATTTACCAATTTATGGCTTCGAAAATTCCCTTGTTGGAA
ECU-E531	ATA	3	6	946	963	ATAATAATAATAATAATA	CGCCACCCTATGCGTAATAA	887	906	60.84	50	TTCCAACAAGGGAATTTTCG	1070	1089	59.91	40	CGCCACCCTATGCGTAATAAGTGCTGGTTTTTTGTTTTGTGAATAATAATAATAATAATATAATAATAATAATAATAATGTGAGGGAATGAGTAAGCAGGGGATTTAGTTTTTGTTTGCCGTTTTGTAAATTGTATGTAGACAACAACCAGTATAGTCGGGCTTATTTACCAATTTATGGCTTCGAAAATTCCCTTGTTGGAA
ECU-E532	TCT	3	6	683	700	TCTTCTTCTTCTTCTTCT	AATTCGTTGGCTCCTCCTCT	660	679	60.21	50	AAACGTTGACGTCGGAGACT	840	859	59.77	50	AATTCGTTGGCTCCTCCTCTTCCTCTTCTTCTTCTTCTTCTTCCTCGGCTCCACAGCACACTAGCAACACTGTCATGACTCCGCCGGCGACTAGGCCACAATGCCTCGATGTGCTCAAAAGCTTGGGCAAGGTTTAGTCACCGGATTGGTCACTTTCAATAACACAACTGACAAACCTCCAGTCTCCGACGTCAACGTTT
ECU-E533	AAG	3	6	16	33	AAGAAGAAGAAGAAGAAG
ECU-E534	AT	2	10	602	621	ATATATATATATATATATAT
ECU-E535	TCT	3	10	3	32	TCTTCTTCTTCTTCTTCTTCTTCTTCTTCT
ECU-E536	AAT	3	7	404	424	AATAATAATAATAATAATAAT	AGTTGTTGAGGATGGCGTGT	324	343	60.58	50	CAGATTTTGATGCACACTCG	484	503	57.84	45	AGTTGTTGAGGATGGCGTGTGGAGCGTGAAGTGTGAAATCATCTAGGGCAACAAGAGAAGGGTGAGCAGTAAATCTTGTAAATAATAATAATAATAATAATGGTGCTGTTAGTTTCTTGTATAAAGCCAGAGAAATGTATAGTACATGATTTTTACTATTCGAGTGTGCATCAAAATCTG
ECU-E537	ATG	3	6	515	532	ATGATGATGATGATGATG
ECU-E538	TA	2	11	867	888	TATATATATATATATATATATA	TGTTTGTTCACGGTCAAATG	805	824	58	40	GGGGAATTTGGGTACACCTT	994	1013	59.92	50	TGTTTGTTCACGGTCAAATGTGTAATTTAGTATTTAAAAAACCCATATTGATGTTTTATGTTTATATATATATATATATATATAAAATTAAGATTGGTAAAAAAAAAAAAAAAAACCTCAAAAAGTTCTTCTTAAAGGGGCCCGCGGGGCCCCTTCGAATTTTTCACCCCGGGGGGGGGGAACCAAGGTAAGGTGTACCCAAATTCCCC
ECU-E539	GA	2	12	482	505	GAGAGAGAGAGAGAGAGAGAGAGA
ECU-E540	ACA	3	6	136	153	ACAACAACAACAACAACA	CCAGAGCCTCAGATCAGCTT	22	41	59.7	55	TGCTGCATCATGACCATAGC	206	225	60.81	50	CCAGAGCCTCAGATCAGCTTGTTTATCTACATTATCAAAGATGCAGTCAAGTTCAACCAACGCTACTGATCTCAACTCAAAACAACAACAACAACCGCCACCGCAACAAACCAGACAACAACAACAACAACATCCACAATGGGTGCCTAACCAGTGGATGGGAGCCATGCAATACCCGGCGGCTGCTATGGTCATGATGCAGCA
ECU-E541	GAA	3	7	58	78	GAAGAAGAAGAAGAAGAAGAA	GGAGTAAAGGCCCTTGGAAT	14	33	59.42	50	ACGGTGGCCTTTTGTTGTT	193	211	60.4	47.37	GGAGTAAAGGCCCTTGGAATAATCTCTGATTTGCTTAGCAGCGTGAAGAAGAAGAAGAAGAAGAAGCAAATTCAAACTGTACGCTCTCAAAATCAGGATGGATTGTGAAGGTTGTGCTCGTAAGGTCAAGAAGGTCCTCTCCGGCGTAAAGGGGGCAAAGTCTGTGGACGTGGACTTAAAACAACAAAAGGCCACCGT
ECU-E542	CAT	3	6	83	100	CATCATCATCATCATCAT	ATGCTTTGCATTGCCATCAC	63	82	61.99	45	ATGCCTGGTGACTCCTCTGT	260	279	59.71	55	ATGCTTTGCATTGCCATCACCATCATCATCATCATCATCACCGTCACCGTCTTCGTCATCATCATCATCTTCATGTGAGAACCCTCATGATCTATCAGAGAAACCCAAGGCTAAAAGGGGTAGAAAGCATCAAAACACTGATAATAATGCTTGTTTGAACAATGCTAACAACAATAGCGGTAGAAGGAGCTCTATTTACAGAGGAGTCACCAGGCAT
ECU-E543	AT	2	11	723	744	ATATATATATATATATATATAT
ECU-E544	GAA	3	6	133	150	GAAGAAGAAGAAGAAGAA
ECU-E545	TC	2	12	691	714	TCTCTCTCTCTCTCTCTCTCTCTC
ECU-E546	GAT	3	7	337	357	GATGATGATGATGATGATGAT	TCTCGGCTCTCGAACTTAGG	184	203	59.71	55	CTCGAACGCTTTCTTCAGGT	359	378	59.62	50	TCTCGGCTCTCGAACTTAGGGCATACTTCGGCTCCATCGGGGAGTACATGTCACATGAAGATGCTCAAATGGTGATCAACGAACTAGATTCCGACGGGGATAGCATGTTGGACTATGAAGATTTCTTGAAGCTAATGAAAATAGAAAAGCTGGGATGATGATGATGATGATGATGACCTGAAGAAAGCGTTCGAG
ECU-E547	TGG	3	6	349	366	TGGTGGTGGTGGTGGTGG	GGTAATTTGCAGAGGCAAGG	233	252	59.71	50	CCCAGGAACTCCTCCAAAGT	407	426	60.48	55	GGTAATTTGCAGAGGCAAGGTTCATTGACATTGCCAAGGACTCTGAGTCAGAAAACGGTTGAAGAAGTATGGAAAGACTTGTTTAAGGAAAATGATGGTGCTAAAAATGTAAGTAATGGTGGTGGTGGTGGTGGAGCTAATTTGCCACAGAGGCAACAGACGTTGAGAGAGATGACTTTGGAGGAGTTCCTGGG
ECU-E548	CAG	3	7	299	319	CAGCAGCAGCAGCAGCAGCAG	TCGAGTCCCCTGTTACCAAC	275	294	59.97	55	GGACTGCTGTTGCTGTTGAA	447	466	60.03	50	TCGAGTCCCCTGTTACCAACACCACAGCAGCAGCAGCAGCAGCAGCAACAGCAACAGCTTAGTGGTAACTTAATGCAGAAGAACCATCCACAGTCTCCTCAGGGTAACCAGGTTTTACAACAACAAATGATGCAACAGCTGTACCATGATATGTCTAATAACAATACTGCAGTTCAACAGCAACAGCAGTCC
ECU-E549	TC	2	10	67	86	TCTCTCTCTCTCTCTCTCTC	GGGGTCTCACTCAAATGCTC	6	25	59.66	55	GGCTTTAATCATGGCAGCTC	193	212	59.81	50	GGGGTCTCACTCAAATGCTCTGCTACTAAAAACCCATTTTTTGCAATCATCTTTCCTTCCTTCTCTCTCTCTCTCTCTCTCAAACAAAACCAGTTCTCTTCCAAAGAATCAGTCTGGGTTATGGACGGCGGTGCTTCCTATAACCCACGTACAGTCGAAGAAGTCTTTCGAGATTTCAAGGGTCGTCGAGCTGCCATGATTAAAGCC
ECU-E550	CTT	3	8	77	100	CTTCTTCTTCTTCTTCTTCTTCTT
ECU-E551	AAG	3	6	226	243	AAGAAGAAGAAGAAGAAG	TTACAGGCCAAAGGGAAGAA	206	225	59.68	45	CAACATGGTTGGTGGTGAAA	387	406	60.26	45	TTACAGGCCAAAGGGAAGAAAAGAAGAAGAAGAAGAAGAAAGATGATAAGAACGAAGAGGGGGATCCAATTAGTGCAATGTCGAAAAATGAGGAGAGAAAAGAGAGTGAGGTAACACTATCAGGGCTGCTGAACTTCATTGATGGAATTTGGTCAGCTTGTGGGGGTGAAAGAATCATTGTTTTCACCACCAACCATGTTG
ECU-E552	GAT	3	7	618	638	GATGATGATGATGATGATGAT	TCTCATCCACTTTTCGGAGA	520	539	58.36	45	CAGTTTTCTTGCTTGCTTGG	695	714	58.7	45	TCTCATCCACTTTTCGGAGAAATTGGCAATTTTGTTAGAAGAAACAGATATGACACCTGCTGATGTTGCTGAGAACTTGATGTTGAAATCTGATGATGGATGATGATGATGATGATGATGAAGTTGAAACTTGTTTTGAAGAAATTTGATTGAAGCACTTAAAACTTGCAAAAAACCAAGCAAGCAAGAAAACTG
ECU-E553	CTC	3	6	419	436	CTCCTCCTCCTCCTCCTC	GCTTTATTTCGGACCCAACA	326	345	59.94	45	CTTTGGAGTCACGGAGGTGT	495	514	60.15	55	GCTTTATTTCGGACCCAACACTGTCTTTATCTTCCTCTCCATCAAGAACAACTTCTACAACCACCACCTCAAAACTCTATTCTCCTTCCTCTTCTCCTCCTCCTCCTCCTCAAACTGAGTCAACTCGCCCTATTCCCAATCAAACCCTCTTTGAAATGATGTCGGAGGAACACCTCCGTGACTCCAAAG
ECU-E554	ATG	3	6	499	516	ATGATGATGATGATGATG	GCAAAGTGTTGTGGGGAAAT	447	466	59.84	45	CCCCCAAGAAACTGGAAAAT	596	615	60.16	45	GCAAAGTGTTGTGGGGAAATGTTGATAGCTGAATTTTGATGATCAGCCCATCATGATGATGATGATGATGAAGATGCAGGCGCCATGTACATTGAAAGGAGGTAGGGAAATTTGGATTCTGGCGAGTGGTGACATATATATATGTAGACATTTTCCAGTTTCTTGGGGG
ECU-E555	CAT	3	6	128	145	CATCATCATCATCATCAT	AACCCTTCTTTTCCCCCTTT	45	64	60.16	45	TGTAAGCTTTGCCATGTTGG	198	217	59.73	45	AACCCTTCTTTTCCCCCTTTTCTTCTTCTTCACCTTATCTTTTGCTACATACATATCCACTCTAACCTTAAACCAAAACCATCCATCATCATCATCATCATCAAGCTGGAGAAGCGATAATGAAGTGATGGGATTGTACAAATCTTGGGTCATCCAACATGGCAAAGCTTACA
ECU-E556	TATG	4	8	419	450	TATGTATGTATGTATGTATGTATGTATGTATG	GGGCCTTCAAAGTTCTTCCT	216	235	59.69	50	TCTTAGCCCTTTGGTGTTGG	457	476	60.1	50	GGGCCTTCAAAGTTCTTCCTTTTGCATCATTTAATATATATATATGTATGTATATATATATAGTTTGGAATGAGTTGCAGAAAGAAAACAAAGAGTTCTTTGAAGCTTACACAAAGGGCAGAGATCAAAGAGCAAATGAATTAGAGCAAAGGCAAACCCAGCTTATTAATGCTTCCATTAAAGAGAACCAAAAGAACTAATTTTATGTATGTATGTATGTATGTATGTATGTATGTATAAGCCAACACCAAAGGGCTAAGA
ECU-E557	TGG	3	6	719	736	TGGTGGTGGTGGTGGTGG	AGCAGCTGACTGCACAAATG	556	575	60.21	50	CACCGCCACGACTATCACTA	737	756	59.74	55	AGCAGCTGACTGCACAAATGACAAGGCATGCAACAACTGTAGGAGACCAGGTCACTTGGCACGGGAGTGTACAAATGATCCAATTTGCAACTTGTGCAACGTAACCGGACATGTGGCTAGGCATTGCTCCTAAGGCAACATGATAAGTGAGCGAGGCAGTTTTTGGTGGTGGTGGTGGTGGTAGTGATAGTCGTGGCGGTG
ECU-E558	CAC	3	7	170	190	CACCACCACCACCACCACCAC	TTCACCAACGGTGTTCTCAA	137	156	60.13	45	GCAGCACATTTGAGGGAAGT	317	336	60.26	50	TTCACCAACGGTGTTCTCAAGCGTCACAAGCCTCACCACCACCACCACCACCACCAAGCGCCACCCATCGTCATAACCTACAAAGAATGTCTGAAGAACCATGCAGCCAGCTTAGGCGGCCATGCTTTAGACGGTTGCGGTGAATTCATGCCGTCGCCAACAGCCACCCCAACTGACCCAACTTCCCTCAAATGTGCTGC
ECU-E559	ATC	3	6	382	399	ATCATCATCATCATCATC	CCCATGAATGTAGTGCAGGT	351	370	58.44	50	GCTCATCAACCAATCCATCA	532	551	59.46	45	CCCATGAATGTAGTGCAGGTAAAGAGAAGGTATCATCATCATCATCATCCATTGATGATGATAATTCATCTGTTTGGTCAATCCAAGTAAATGCAAGCACCCATGATGAAGATGAGGAAACAACTATTGAAGAAATGGGAGATGATTACCATGAAGATGCAGAAGAAATGGGTGATGATGATGATGGATTGGTTGATGAGC
ECU-E560	CAT	3	6	56	73	CATCATCATCATCATCAT
ECU-E561	AC	2	9	24	41	ACACACACACACACACAC
ECU-E562	AGC	3	8	477	500	AGCAGCAGCAGCAGCAGCAGCAGC
ECU-E563	GAC	3	6	362	379	GACGACGACGACGACGAC	AACCTGATGCCAATGGAGAT	312	331	59.37	45	CCCCAAAATCAGCAAAGACT	492	511	59.17	45	AACCTGATGCCAATGGAGATGGGGCCAGTGGAGAAGAGGACGAAGATGATGACGACGACGACGACGACGATGATGGCGAGGAAGGTGAAGAAGAAGAGGAAGAGGAGGAAGAAGATGAAGAAGAGGAAGAGCTTCAGCCACCGGCTAAAAAGCGAAAATGAGCTAAGATGTTTCTTGTTTAGTCTTTGCTGATTTTGGGG
ECU-E564	CTT	3	7	27	47	CTTCTTCTTCTTCTTCTTCTT	GCACGAGCCTCAATACCCTA	2	21	60.24	55	CTTCGGCTTTGGTTGAGGT	157	175	60.24	52.63	GCACGAGCCTCAATACCCTAAAACCCTTCTTCTTCTTCTTCTTCTTTTTTTGGTTTTGAGAATCAGTGAAGTGAAATGGATGGAGTGAATAGCAGTAGTAATATCCAAAAAGATGATGCATCGACTAGCACCGGAGGAGCTCAAACGGCTGCACAACCTCAACCAAAGCCGAAG
ECU-E565	GATA	4	7	314	341	GATAGATAGATAGATAGATAGATAGATA	ACACGAGAAGCAACCACTCA	245	264	59.47	50	CCATTGAAGCAAAACTCGTG	415	434	59.32	45	ACACGAGAAGCAACCACTCATGTAGCAACTAAGGCCACCCCCAATTTTTTTATATGGTTTTTCATACTTGATAGATAGATAGATAGATAGATAGATAGATGCTATTACATATGAGTGGGTCTGAAAGGAGGTATGCCACCCTGGCCTGGCATTTCTCGTGCCGAATTCGGCACGAGTTTTGCTTCAATGG
ECU-E566	TTTA	4	5	76	95	TTTATTTATTTATTTATTTA	TCTCCATTCCCTCTCCTCTT	15	34	57.84	50	ACGGATAAAGGAGCGAGTCA	189	208	59.84	50	TCTCCATTCCCTCTCCTCTTTTTGTTCTTTTCTTTTCTTTTTGGTTTTTTGAAGGAAACGCTTTATTTATTTATTTATTTATTACGAAATACATAAATATGCAGGCGGTTTCTCCTACACAAAATCTTAATTCTTCTGTCATTCGTCCTTCCAAGCCTCGCCGGTTCCATCAGTTGACTCGCTCCTTTATCCGT
ECU-E567	GAT	3	15	438	482	GATGATGATGATGATGATGATGATGATGATGATGATGATGATGAT	AGGAGGATTTATGGCCCAAT	346	365	59.63	45	TCATCATCATCCTCGTCTTG	498	517	57.07	45	AGGAGGATTTATGGCCCAATCCTCTCACTTATTTCAACAATGAGGCTGATGAAGAGGATTTTGACGGAGATGAGGGGGATGAAGAGGGTAAAGATGATGATGATGATGATGATGATGATGATGATGATGATGATGATGAGTCTGATGATGATCAAGACGAGGATGATGATGA
ECU-E568	TTC	3	8	24	47	TTCTTCTTCTTCTTCTTCTTCTTC
ECU-E569	CCA	3	7	155	175	CCACCACCACCACCACCACCA	CCAACAGAGCCTCTCCTGTC	67	86	59.99	60	TTGGGGATATGGAGACGAAG	244	263	59.89	50	CCAACAGAGCCTCTCCTGTCCCTAGTCATAAGACCCCATAAGCCACTGCCAGTGACTGCCCTTCTCAAAACCCTCAAGTCATGGCCTGCCACCACCACCACCACCACCAGCACCACCATACCTCCGCCACCTGCTGCTCCACCTGCTCTTGCAATCAGTGCTCCCAACCAGCACCGGCTTCGTCTCCATATCCCCAA
ECU-E570	GGT	3	6	64	81	GGTGGTGGTGGTGGTGGT	AAGTGGTGGAGGAGGAGGAG	33	52	60.64	60	CTGGTGGTTTTGCAGTGAGA	225	244	59.87	50	AAGTGGTGGAGGAGGAGGAGCTGCCGCCGCCGGTGGTGGTGGTGGTGGTAAAAATGAAGTGGAAAGTTCCCCAAAGACCACCGGGAAAAGAGGCTACTCCGAGACTGTTGATTTGAAGCTTAATCTTCAGTCTAAAGAAGGTTGCATGGATCTGAATCAGAACCTAGAAAATGGTTCAAAAGACAAGAATCATCTCACTGCAAAACCACCAG
ECU-E571	AG	2	9	31	48	AGAGAGAGAGAGAGAGAG
ECU-E572	CTT	3	14	341	382	CTTCTTCTTCTTCTTCTTCTTCTTCTTCTTCTTCTTCTTCTT	TCTGGGGATAAAGCTTTGGA	280	299	59.64	45	CATTCCGGGCATACAAAAGT	461	480	59.82	45	TCTGGGGATAAAGCTTTGGAATATCTTGGTCTGTTGAATAATCTGGATTCTGACTCAACAGCTTCTTCTTCTTCTTCTTCTTCTTCTTCTTCTTCTTCTTCTTCCTCATCTTCTTCTAACTCATCTTCTTGTTCCCAATCTTCGCAACGAGAGGGACTTAAAGTCAACTTAATCATGACAGACTTTTGTATGCCCGGAATG
ECU-E573	TGA	3	6	592	609	TGATGATGATGATGATGA
ECU-E574	TC	2	15	1	30	TCTCTCTCTCTCTCTCTCTCTCTCTCTCTC
ECU-E575	TCA	3	9	126	152	TCATCATCATCATCATCATCATCATCA	GGCACGAGTACATTCCCTTT	4	23	59.06	50	ACTGCGACATTTTTGGTTCC	189	208	59.98	45	GGCACGAGTACATTCCCTTTCTCTCTCTGTTAACAAGAGAAATTTCGGGCTGCAGTGTGAACATCATGAAGCGGGCATTGCCATGGAGTGACCAGGTTGATGTAATTTCATCAGATGAATCTTCATCATCATCATCATCATCATCATCATATTCTTCTTTCGATGTCGAGGTTCAGGTCAATGATGGAACCAAAAATGTCGCAGT
ECU-E576	CT	2	9	11	28	CTCTCTCTCTCTCTCTCT
ECU-E577	TA	2	10	403	422	TATATATATATATATATATA
ECU-E578	TA	2	11	540	561	TATATATATATATATATATATA
ECU-E579	GCA	3	6	177	194	GCAGCAGCAGCAGCAGCA	CCAGCTGACAAGGTGGTTGT	120	139	61.16	55	ACTTTTTCCGCATCATCACC	300	319	59.94	45	CCAGCTGACAAGGTGGTTGTTGTTCCCGACGTGCCACTAGCTGAGAAACCTCCGGTTGCAGCAGCAGCAGCAGCAAAAGAGCCACCGCCGGTACCCGAAAGCGAAGAAGAACTGGTCAAACAAAAACAGGTTGAGGACGCGGAGGCTTTAGAGACGAAGATATCAGATGCAGTAGCCGATGGTGATGATGCGGAAAAAGT
ECU-E580	AC	2	9	47	64	ACACACACACACACACAC	GCACGAGAGCAGTCCCTAGA	2	21	60.7	60	TGTTAACGGCGTAACCCTTC	170	189	60	50	GCACGAGAGCAGTCCCTAGAAACAATTAAAAAGAAGCAAAAAAAAACACACACACACACACACAGATTAAGACAGAAGCATGGCCAGCCAGATCGTAGGAACAAAGAAAGCTTGTGTCGTGGGTGGCAGCGGATTCGTTGCGTCATTGCTGGTCAAGTTGTTGCTCGAGAAGGGTTACGCCGTTAACA
ECU-E581	AG	2	9	521	538	AGAGAGAGAGAGAGAGAG	ACCACCCTACAGCGCATACT	406	425	59.64	55	CCCGTGTTTGTGTTTTGTTG	546	565	59.9	45	ACCACCCTACAGCGCATACTATATTCTTGCTGGGGGGGGACGAGAGAGGGGGGAGGAGTAGAGATGTATTCTCTCTTGGGGCGGAGGAGAAAAGAACAAAAATCAAAAACAGAGAAGAGAGAGAGAGAGAGAGGAAGACACAACAAAACACAAACACGGG
ECU-E582	TTTA	4	5	215	234	TTTATTTATTTATTTATTTA	GCGGTACTAGGGTTGCTGAA	80	99	60.27	55	CCTGCTAAAACCCCAAACAC	254	273	59.47	50	GCGGTACTAGGGTTGCTGAAGTCTTTTGGGCCATTTGGGCCTCGTGACTTTGGATAACTAGGCTAGGGTTTTAATTGACTAGTGGGCTGTTTGGGTCTTTGGGCTTGTAATAAGACATTAATTAATGGACTTTGGTTTATTTATTTATTTATTTATTATTTTATATGTATATATGTGTTTGGGGTTTTAGCAGG
ECU-E583	ATA	3	10	497	526	ATAATAATAATAATAATAATAATAATAATA	TCCCTGGAGGATTTTTCTGA	470	489	59.6	45	TGGAATCCAAGGGCGTAGTA	640	659	60.46	50	TCCCTGGAGGATTTTTCTGAGTTCTTCATAATAATAATAATAATAATAATAATAATAATTATCTTTTGTTGTTTTCATATTTATGGCCGGACAAGAAAAAGCCTCTTTTGTATCTCTTTTCCTTTTTTTGTTGTTTTATTTTTCCCGGCATTGTTAGAACATGGAGGGGGTACTACGCCCTTGGATTCCA
ECU-E584	AAG	3	6	68	85	AAGAAGAAGAAGAAGAAG	GCACGAGAAATTGCAAAGC	2	20	59.56	47.37	AGCCCACATTTTTCCACTTG	191	210	59.97	45	GCACGAGAAATTGCAAAGCAAATATCAATAAGGATTTCATAGCTGAAGAACTTGACAATGACATGCAAGAAGAAGAAGAAGAAGGTGTTGGTGGGTGATCATGGTTTCCCTGATGATGAAAAGAAGAAGAAAGGTTATGGAAGGAGAGGAGCAGCTGGTGGCGGTGGTGGGGTGTCGCCGCCTGCTTGTCAAGTGGAAAAATGTGGGCT
ECU-E585	TCC	3	6	399	416	TCCTCCTCCTCCTCCTCC	CACGGATCTGGTAAGGAGGA	314	333	60.06	55	CAGAGGAATTAGCGGAATGG	494	513	59.66	50	CACGGATCTGGTAAGGAGGATAGCTCTATTCACGCATTTGCTTGAGGAAATTAGGGATTTTGCAGCGTCTGATCATCCTCACGCTTCCTCCTCCTCCTCCTCCTCTTCCTCTTCATGGTCGGCTGATCTCGCCGTTGCTCTGCAGGCTGCAAAGCGTCTTTTGTCCGCCGCCTCCGCTCACCATTCCGCTAATTCCTCTG
ECU-E586	TA	2	12	415	438	TATATATATATATATATATATATA	TCAGTGAAATCCTCCGATCC	280	299	60.01	50	CTAACCTCAAAGGCGACTGG	463	482	59.87	55	TCAGTGAAATCCTCCGATCCGGTTTTATGATAAATTCCTCCCTCAGACGCAGGACCCATCTCGTTCAATCTTTCTCAGTTGTCTTCCTCTACTGGTTCTATGTTTTTTCATAAATGACATGCTTATTTTTTTTACTATATATATATATATATATATATAATTATCTGTTGCTAGTATAGGTGTCCAGTCGCCTTTGAGGTTAG
ECU-E587	GA	2	21	9	50	GAGAGAGAGAGAGAGAGAGAGAGAGAGAGAGAGAGAGAGAGA
ECU-E588	AT	2	9	316	333	ATATATATATATATATAT	GGCGGTGAGAGGGAAAATA	198	216	60.02	52.63	ACCCAAATGCCCTTGAAAAT	390	409	60.54	40	GGCGGTGAGAGGGAAAATATAAGGGAAATATTATTCAACACTACCAACACAAAAACCCAAAGGAAAATAACAGCAACAAAACAAGTTTATTTTTATAATAACATCATCATCAACATGCATATATATATATATATATGGCCTCTTCGTCCTCGATCTTTAAGCTTGATTAAATCCCGAACTCGAATATATTTCATTTTCAAGGGCATTTGGGT
ECU-E589	ATG	3	7	630	650	ATGATGATGATGATGATGATG	GCAGGTGGGTTTGTTTGAAT	582	601	59.84	45	AACATATCGCCATCATTTGC	765	784	58.46	40	GCAGGTGGGTTTGTTTGAATTACTGGGACAAATAAACCCATTCATTATATGATGATGATGATGATGATGATACAGAGAAAGCAGATACAGGTGAAAATTTTTGTACAGCATGCTGGGGAAAATCGCCTGATCCTTTCAGCTCTTCCTGACATGTAATTATACATTACTCTTAAACTATTGTTAGCAAATGATGGCGATATGTT
ECU-E590	TC	2	12	22	45	TCTCTCTCTCTCTCTCTCTCTCTC	GGCACGAGCCTCTATCTCCT	1	20	60.89	60	GCCACCAGTGTTTCTTCTGA	180	199	58.85	50	GGCACGAGCCTCTATCTCCTTTCTCTCTCTCTCTCTCTCTCTCTCTGTATACTTTGAGAGCAAGAAAGGAAAAGAAAGAGGTTAATGATTTGATTGATTCTGATTATTCTCCCTCAACAAGGATATAGTAAAGAACAAAAACAACCCATGGCTGTGTCTCCATGTTTGAGTGGTAATGATCAGAAGAAACACTGGTGGC
ECU-E591	CAT	3	6	85	102	CATCATCATCATCATCAT	ACGAGCTTTTCCCCCTTTT	4	22	60.06	47.37	TGTAAGCTTTGCCATGTTGG	155	174	59.73	45	ACGAGCTTTTCCCCCTTTTCTTCTTCTTCACCTTATCTTTTGCTACATACATATCCACTCTAACCTTAAACCAAAACCATCCATCATCATCATCATCATCAAGCTGGAGAAGCGATAATGAAGTGATGGGATTGTACAAATCTTGGGTCATCCAACATGGCAAAGCTTACA
ECU-E592	GA	2	10	9	28	GAGAGAGAGAGAGAGAGAGA
ECU-E593	TC	2	10	96	115	TCTCTCTCTCTCTCTCTCTC	GGGGTCTCACTCAAATGCTC	35	54	59.66	55	GGCTTTAATCATGGCAGCTC	222	241	59.81	50	GGGGTCTCACTCAAATGCTCTGCTACTAAAAACCCATTTTTTGCAATCATCTTTCCTTCCTTCTCTCTCTCTCTCTCTCTCAAACAAAACCAGTTCTCTTCCAAAGAATCAGTCTGGGTTATGGACGGCGGTGCTTCCTATAACCCACGTACAGTCGAAGAAGTCTTTCGAGATTTCAAGGGTCGTCGAGCTGCCATGATTAAAGCC
ECU-E594	CAT	3	6	104	121	CATCATCATCATCATCAT	AACCCTTCTTTTCCCCCTTT	21	40	60.16	45	TGTAAGCTTTGCCATGTTGG	174	193	59.73	45	AACCCTTCTTTTCCCCCTTTTCTTCTTCTTCACCTTATCTTTTGCTACATACATATCCACTCTAACCTTAAACCAAAACCATCCATCATCATCATCATCATCAAGCTGGAGAAGCGATAATGAAGTGATGGGATTGTACAAATCTTGGGTCATCCAACATGGCAAAGCTTACA
ECU-E595	CGG	3	6	159	176	CGGCGGCGGCGGCGGCGG	TAACATCCCAGCAGTGCAAG	117	136	59.86	50	CATGGGCTGAAACCTCTCAT	296	315	60.07	50	TAACATCCCAGCAGTGCAAGGGTTACCGGCAGCAGCCATGAACGGCGGCGGCGGCGGCGGAGGGTACTTCCAAGGAGCGGGTCCGGATGTAATGCCGGGTAACCCATACCATCAACAACAACAACAACAACAGTATTTGGCAGCAATGATGAACCAACAACGTGCAATGGGAGGAGGAAATGAGAGGTTTCAGCCCATG
ECU-E596	CAA	3	6	229	246	CAACAACAACAACAACAA	TAACATCCCAGCAGTGCAAG	117	136	59.86	50	CATGGGCTGAAACCTCTCAT	296	315	60.07	50	TAACATCCCAGCAGTGCAAGGGTTACCGGCAGCAGCCATGAACGGCGGCGGCGGCGGCGGAGGGTACTTCCAAGGAGCGGGTCCGGATGTAATGCCGGGTAACCCATACCATCAACAACAACAACAACAACAGTATTTGGCAGCAATGATGAACCAACAACGTGCAATGGGAGGAGGAAATGAGAGGTTTCAGCCCATG
ECU-E597	TCG	3	6	425	442	TCGTCGTCGTCGTCGTCG	CTCCGATCATGGCAAGTTCT	372	391	60.22	50	AGCGATCACAGCAATCAAGA	546	565	59.55	45	CTCCGATCATGGCAAGTTCTGTGAATTCAAATGATCTTGTGATGAACAACAAATCGTCGTCGTCGTCGTCGTCAAGAAACAATCTTTACAAGAAACAAAAGGTATTCAATTCACCAAGTTGTTTAAAGATTCCATCTTGTGAAAGATCAAGATCCGCTGCCATTGATGTTGTCATCTTGATTGCTGTGATCGCT
ECU-E598	TC	2	9	1	18	TCTCTCTCTCTCTCTCTC
ECU-E599	TAT	3	6	900	917	TATTATTATTATTATTAT	ATGATGTGTTGCGGATTGAA	834	853	59.93	40	GTAAGGACCGGAAGGACAGG	1029	1048	60.87	60	ATGATGTGTTGCGGATTGAAGACATGCCTTCTTATACCCTTCTCTGTTAACCGACTTAACCAACTCTATTATTATTATTATTATTAATTATAATTATTAATTAGGGGAAAGAGGGAGCCCCCAAAATTACTTATTTCAAATTCAGCCCCCCTTAAGGTGGATTTTTTTTTTACCTTTTTAAAAAGTTGGGGGCTCCCTGTCCTTCCGGTCCTTAC
ECU-E600	AAG	3	6	99	116	AAGAAGAAGAAGAAGAAG	CATTGTGGTCGGAACTGAGA	20	39	59.68	50	ATCGAGAGGATTGGAAGCAT	202	221	58.69	45	CATTGTGGTCGGAACTGAGAAGAAGCCATAGTCACTGTTTTCTCTAAGCTTATTACATAAGAAATATCGAACCCGATAAAAGAAGAAGAAGAAGAAGTTAGAACGAGCAGCCATGGAATCGTCGAGTGAGCTCGATAGGCTGCTCTTTTTCGAGCAAGCTCGTAAAATTTCCGAAGCTACTTATGCTTCCAATCCTCTCGAT
ECU-E601	GAA	3	6	175	192	GAAGAAGAAGAAGAAGAA	TCCAAGTCTTCAATGGTGGA	60	79	59.06	45	ACTCGCCACCTATTGGGTAT	239	258	58.41	50	TCCAAGTCTTCAATGGTGGATCTAATCTAAATCAAACATATATGTATGTATGCAATTATGGGATTAAAGAAACGGAATGCAAGAGAATAAGGCAAACTCTCCAAGAATTTTGTCCGAAGAAGAAGAAGAAGAAGAGAGAAATTAATGGGTTGAAGTGGAGGCGGTAGAAGTTTAATTCAATACCCAATAGGTGGCGAGT
ECU-E602	CAT	3	6	77	94	CATCATCATCATCATCAT	CCCCCTTTTCTTCTTCTTCA	6	25	58.36	45	TGTAAGCTTTGCCATGTTGG	147	166	59.73	45	CCCCCTTTTCTTCTTCTTCACCTTATCTTTTGCTACATACATATCCACTCTAACCTTAAACCAAAACCATCCATCATCATCATCATCATCAAGCTGGAGAAGCGATAATGAAGTGATGGGATTGTACAAATCTTGGGTCATCCAACATGGCAAAGCTTACA
ECU-E603	ATGT	4	5	488	507	ATGTATGTATGTATGTATGT	GGATGGTGAGGGCTTTCTTT	348	367	60.44	50	ACCGAAAACCATACGTGCAT	528	547	60.26	45	GGATGGTGAGGGCTTTCTTTTTCTTTAATGGTTGTTTCTCTGCTTTGGGGTTTGATATTTAGTATTGAACTTGCTTTTGGGTCCAGGGGTCAACATGCCGATGGAAGAAACTATGGGTTTTCCATTTTGAAGTGGTATGGATGTATGTATGTATGTATGTGTATGTGCATGCATGCATGCATGCACGTATGGTTTTCGGT
ECU-E604	TGCA	4	5	513	532	TGCATGCATGCATGCATGCA	GGATGGTGAGGGCTTTCTTT	348	367	60.44	50	TCTTGGGACCGAAAACCATA	535	554	60.3	45	GGATGGTGAGGGCTTTCTTTTTCTTTAATGGTTGTTTCTCTGCTTTGGGGTTTGATATTTAGTATTGAACTTGCTTTTGGGTCCAGGGGTCAACATGCCGATGGAAGAAACTATGGGTTTTCCATTTTGAAGTGGTATGGATGTATGTATGTATGTATGTGTATGTGCATGCATGCATGCATGCACGTATGGTTTTCGGTCCCAAGA
ECU-E605	GAT	3	6	393	410	GATGATGATGATGATGAT	TTGTGAACCAGCAACACCAT	290	309	60.01	45	TCTCCATCGCCATCTTCTCT	471	490	59.91	50	TTGTGAACCAGCAACACCATCGCCCTCGAACCCAGACAAGGAAACCGCCACCACCGTCCTCAGCTTAGAAGACTGCACATCAGCAACTTGTTCCTTGAAAGAAGATGATGATGATGATGATAAAGTGCAAGTCATAAGACATTTGCTTGAAGCCTCTGATGATGAGCTGGGGATTCCAAATAGAGAAGATGGCGATGGAGA
ECU-E606	AG	2	20	1	40	AGAGAGAGAGAGAGAGAGAGAGAGAGAGAGAGAGAGAGAG
ECU-E607	AGA	3	6	291	308	AGAAGAAGAAGAAGAAGA	GCCACCCAGTTTGAGAAAGT	155	174	59.19	50	CTTCTCCACTGGGACTGCAC	339	358	60.86	60	GCCACCCAGTTTGAGAAAGTCAAGATAGAAGAGGAACATAAGGAAGATGAGAAGAAACACAGTCTCCTGGACAAGCTTCACCTATCCAATAGCAGCTCCAGCTCTTCTAGTGACGAGGAAGAAGGTGAAGGCGGAGAGAAGAAGAAGAAGAAGAAAAAGGAGAAGGGAAAGAAAGAACAGGACAGTGCAGTCCCAGTGGAGAAG
ECU-E608	AC	2	10	160	179	ACACACACACACACACACAC	CCCCCATAAAAAGCAGTTTC	111	130	58.56	45	CCCAAAGGAAAGGAACAACA	280	299	59.94	45	CCCCCATAAAAAGCAGTTTCCAGGACAGAAAGGTGTCAAAACACTTAAAACACACACACACACACACACAAAATACTTATCTATGCCTCTGTAACTGGGAACTCAAACACAACATCCTTTCCAGCAAGCTTCCGGTAAACCGCAGAAAACGTCTCGAGCTTATACTCAGTGTTGTTCCTTTCCTTTGGG
ECU-E609	TG	2	9	16	33	TGTGTGTGTGTGTGTGTG
ECU-E610	GA	2	9	33	50	GAGAGAGAGAGAGAGAGA	GCACGAGGTGACTCTGTGTG	2	21	60.53	60	GGAGAGAGCAATGGAGGTGA	177	196	60.35	55	GCACGAGGTGACTCTGTGTGTGTGTGTGTGTGAGAGAGAGAGAGAGAGACAGAGAGAGAGAGAGTTATAAAAATGTTGGCCAAAGAGTCGGGTGGTTCCACCTTCGATCTTCCCGAGGAATTATTGCAAGTATTACCCTCCGATCCTTTTGATCAACTCGATGTGGCCCGTAAGATCACCTCCATTGCTCTCTCC
ECU-E611	ACC	3	8	831	854	ACCACCACCACCACCACCACCACC	ACGACCTGCTTCTCCTCAAG	667	686	59.6	55	GAAGATGCCGCAGATTTGTT	857	876	60.22	45	ACGACCTGCTTCTCCTCAAGCTCCGCCATCTCAGCGCGTTCTCAGGAACTCTGAGAATTCCAGTGCTATGAGAGGCCAAAACAACGGTGGTGTAAGGGGATTTGCTTCGCCAGATAGGGGTGCGCACGATAAGAGAGTTGGTGGTAACAACCATAACAATAACAACCACCACCACCACCACCACCACCACAACAAATCTGCGGCATCTTC
ECU-E612	ACC	3	7	624	644	ACCACCACCACCACCACCACC	AACCCGAAAAGCCTAAGGAA	587	606	60.07	45	CCGTAAGTCCCGTAACATGG	772	791	60.24	55	AACCCGAAAAGCCTAAGGAACCTGAGAAACCAAAAGAACCACCACCACCACCACCACCAAAGGTTCCAGAACCTTGTCCTCCACCACCAATGGCTTATCCCCCCATCGGATGCTGTTGCACGGAATGCTATCATGGCGTTGGTGGGGGGCCTTGCTATTATGGTGGACCACCTCCACCCCTACGCCCATGTTACGGGACTTACGG
ECU-E613	GAA	3	7	75	95	GAAGAAGAAGAAGAAGAAGAA	GGAGTAGAAGGCCCTTGGAA	29	48	60.57	55	ACGGTGGCCTTTTGTTGTT	209	227	60.4	47.37	GGAGTAGAAGGCCCTTGGAATACATCTCTGATTTGCTTAGCAGCGTGAAGAAGAAGAAGAAGAAGAAGCAAATTCAAACTGTAGCTCTCAAAATCAGGATGGATTGTGAAGGTTGTGCTCGTAAGGTCAAGAAGGTCCTCTCCGGCGTAAAGGGGGCAAAGTCTGTGGACGTGGACTTAAAACAACAAAAGGCCACCGT
ECU-E614	AG	2	9	29	46	AGAGAGAGAGAGAGAGAG
ECU-E615	TC	2	9	9	26	TCTCTCTCTCTCTCTCTC
ECU-E616	ATT	3	6	464	481	ATTATTATTATTATTATT
ECU-E617	GA	2	24	53	100	GAGAGAGAGAGAGAGAGAGAGAGAGAGAGAGAGAGAGAGAGAGAGAGA	CTAGATTTGTTGCGGGTGCT	24	43	60.27	50	TCCTCTTCGCCTCCATAAAA	216	235	59.78	45	CTAGATTTGTTGCGGGTGCTGCTAGTGACGAGAGAGAGAGAGAGAGAGAGAGAGAGAGAGAGAGAGAGAGAGAGAGAGTGACGGAGAAAAGTGTCCAAGGCTGGTGCATTGGATCTGGCTTCCGGTCTCGGCGGCGAGATCGAGAAAGCCGAGGGCCTTTCCGCTGTTGACCACTATGAGCGATATCATGTCTTTTATGGAGGCGAAGAGGA
ECU-E618	AAT	3	13	572	610	AATAATAATAATAATAATAATAATAATAATAATAATAAT	CCAGCAGCTTCTGTGCTAGA	422	441	59.49	55	CCCCTGCTTACTCATTCCTC	615	634	58.74	55	CCAGCAGCTTCTGTGCTAGACAAAAAGATTGTGGGAAGTAAGTTAGATGAGCCGGAAGTGGAAGAGATGGAGGACAGAACCCCGGACGACTAAGCTTTTCGGCTCCTGCGCCAACCCTATGCGTAATAAGTGCTGGTTTTTGTTTTGTGAAATAATAATAATAATAATAATAATAATAATAATAATAATGGTGGAGGAATGAGTAAGCAGGGG
ECU-E619	TGA	3	6	576	593	TGATGATGATGATGATGA	TGATCGAATCAGTTGGAACG	411	430	59.65	45	CAAGTCTCACGCAGGAGGTT	597	616	60.44	55	TGATCGAATCAGTTGGAACGCGTTGAGAATAATATCCATCAATGTTTAAAGAAATTGACGTACGTCTTTTCCTTTCGATCATAACTTTTCTCTCCCCATATTTCTCACATTACATCTCCGTTGCTGCCCTCTCACATCCTCTGATACGTCGATGACGGTGTTGCGTGATGATGATGATGATGAGGTAACCTCCTGCGTGAGACTTG
ECU-E620	GGC	3	7	290	310	GGCGGCGGCGGCGGCGGCGGC	AGTGGCATGGTGGGGTATAG	225	244	59.69	55	ATGGTCCTGCTCTCCACTGT	407	426	59.71	55	AGTGGCATGGTGGGGTATAGTGAGGTTGAGGAATCAACAAAGAAAGAGGGAATGGAGGAAGAGAAGGCGGCGGCGGCGGCGGCGGCGGTGGTGAGTAAAGAGAGTATAGGAGATGGGAACAACAATGGGGTGAACCAGCAGCAGCCAAGGAGGTGCAGCCATTGCTTAGCACAAAGGACACCACAGTGGAGAGCAGGACCAT
ECU-E621	GAA	3	7	674	694	GAAGAAGAAGAAGAAGAAGAA	AAGGCTGAGAAACAGCCAAA	503	522	59.99	45	AGCAGCGGTTCCTTCTTTCT	696	715	60.52	50	AAGGCTGAGAAACAGCCAAACATCACCATTGGTGTCATCGTCTCCATTTTGGTGATTATCCTCACAGTTCTCTTCAGACTTCTTTTCGGTGGCAAGAAGCAACCAAAAGTAGAGAAGAATCCGGAGGTTGCTGAGACATCAAACAATCAATCAACCAGTGGAGAAAAGGCTGAAGAAGAAGAAGAAGAAGAAGAGAAAGAAGGAACCGCTGCT
ECU-E622	AT	2	12	449	472	ATATATATATATATATATATATAT	GCACATCACCCGTATTTTCC	326	345	60.2	50	TTAATCTTTGGGGTGGCTTG	506	525	59.93	45	GCACATCACCCGTATTTTCCCCATTCTTGGTTAAGCCTCTAGCCGGGATGAACAATTTTTTGGAGTTATTTGTGCCATGTTTTCGAGGAGGTTGCGACCATTCTCTTTGTTTTTTTGTTTTGGATATATATATATATATATATATATAGCTGAGAACAAGCTATTTTAGGATAGACTTGTCAAGCCACCCCAAAGATTAA
ECU-E623	GA	2	11	6	27	GAGAGAGAGAGAGAGAGAGAGA
ECU-E624	AG	2	9	29	46	AGAGAGAGAGAGAGAGAG
ECU-E625	ATG	3	6	515	532	ATGATGATGATGATGATG
ECU-E626	CAG	3	7	532	552	CAGCAGCAGCAGCAGCAGCAG	TCGAGTCCCCTGTTACCAAC	508	527	59.97	55	CCCACACTAGCATTCCCATT	711	730	59.81	50	TCGAGTCCCCTGTTACCAACACCACAGCAGCAGCAGCAGCAGCAGCAACAGCAACAGCTTAGTGGTTAACTTATGCAGAAGAACATCCACAGTCTCCTCAGGGTAACCAGGGTTTACAACAAACAATGATGCAACAGCTGTACCATGATATGTCTAATAACATACTGCAGTTCAACAGCCACAGCAGTCCCTGAAGTGGGCAGAATGGGAATGCTAGTGTGGG
ECU-E627	GA	2	10	9	28	GAGAGAGAGAGAGAGAGAGA
ECU-E628	TC	2	10	369	388	TCTCTCTCTCTCTCTCTCTC
ECU-E629	AGA	3	6	505	522	AGAAGAAGAAGAAGAAGA	AACTTTCGAAACCGCCATC	361	379	60.07	47.37	ACGTTTTGCGTTACCTCCTC	545	564	59.24	50	AACTTTCGAAACCGCCATCGAAGCCGCTAAAGCTTATGATAGAGCTGCTTTTAAGCTACGTGGAAGTAAAGCCATTTTGAATTTCCCTCTCGAAATCGGAAACTCGAACTCAACTGAATTCCAACCCTCGAATAAAAGAAAAAGAGAAGAAGAAGAAGAAGAGAGGAGGAAAGTGGTGAAAAAGGAGGAGGTAACGCAAAACGT
ECU-E630	CTT	3	6	27	44	CTTCTTCTTCTTCTTCTT
ECU-E631	TTCC	4	5	42	61	TTCCTTCCTTCCTTCCTTCC	CCGTATTTCACCTCCCCTCT	9	28	60.32	55	CTGGACGCAACCTAAAGGAG	196	215	59.87	55	CCGTATTTCACCTCCCCTCTCTTCTCTCTTCTTTTCCTTCCTTCCTTCCTTCCTTCTGTCAACACCACTCTCTAATGGCTTCCCTTGCTGGTTCATCAATCTCTATGCAACCTCGCCAGACCCTGGCTACAAGCAGGGTTTCTGGGTTGAAATTGGTTTCATTTGTGAACCGGGGAAGAAGCAGCCTCTCCTTTAGGTTGCGTCCAG
ECU-E632	TGG	3	7	247	267	TGGTGGTGGTGGTGGTGGTGG	GGAGGTTGCGACAAAGAGAA	188	207	60.38	50	CTTGGTGCAAGCGTACCTCT	373	392	60.45	55	GGAGGTTGCGACAAAGAGAAGATGGGGTTTGAAGAGACTGAGCTGAGGCTAGGGTTGCCTGGTGGTGGTGGTGGTGGTGGTGACGGTGAAGTTGTGAAGAAAAGAGGCTACATTGAAACGGTGGATTTGAAGGTAAGACATTACTCGGAACAATACATCTCTGGGATAGATGACATTGAGGAAAAAGAGGTACGCTTGCACCAAG
ECU-E633	AT	2	11	856	877	ATATATATATATATATATATAT	TGGGATGACCATTGGATTTT	717	736	59.99	40	GCAAAAATGATCCCAAGGAA	899	918	59.88	40	TGGGATGACCATTGGATTTTCTGGGTTGGTCCATTTGTTGGAGCTGTTGCAGCAGCTGCATATCATCAGTATATCCTTCGAGCTGCTGCTATCAAGGCTTTGGGGTCCTTCCGCAGTAACCCCACCAACTAAAGAAGGAATATATATATATATATATATATACATAGCTTTGTCTCCATTGGTTCCTTGGGATCATTTTTGC
ECU-E634	GAG	3	6	271	288	GAGGAGGAGGAGGAGGAG	CAGGTGGTGGAAAGCCATTA	230	249	60.88	50	CAGATGGCCACCCTACATCT	411	430	59.95	55	CAGGTGGTGGAAAGCCATTACTTCCATTGGACAAGGCTGATGAGGAGGAGGAGGAGGAGAAGAATAAGGCAGTGACGTACTCGTACGCCTTCTTCCATATCATTTTTTCCCTGGCAAGTATGTACTCAGCGATGCTTCTGACGGGATGGTCTACCTCAGTTGGGGAGAGCGGGAAGTTAGTAGATGTAGGGTGGCCATCTG
ECU-E635	AT	2	13	357	382	ATATATATATATATATATATATATAT	CTCTGGCAACAAAATGTGGA	259	278	59.69	45	CCACTGGGTTGGTCCTACTG	439	458	60.41	60	CTCTGGCAACAAAATGTGGAGTAGTAATGACGAATGGAAATGAGACAAACCGGACATAGCTTTCGCTCTGGCACCTATGCTATATGCTGTTTGTTTGGATATATATATATATATATATATATATGGAGATGATACCCGGATTTTTGTTGAGTGGAATGATGAAAACACGTAACCGGTATACAGTAGGACCAACCCAGTGG
ECU-E636	TC	2	10	658	677	TCTCTCTCTCTCTCTCTCTC	AAGTCGAGAACGCCAAGAGA	515	534	60.13	50	GCTATTTACACCCGCTCGTC	693	712	59.74	55	AAGTCGAGAACGCCAAGAGAAAACGGACGATACAAGTAATGGAGTTGCATGATCTCCCAAAGCAAGGTTCTGGCCACAAAAATCCACATTTCAAACACGGTAACCATAACCGGCAATGGGCAAATGGAAGGAGATAGTCTGTTTCTCTCTCTCTCTCTCTCTCACTCTCTCATGTTTCGACGAGCGGGTGTAAATAGC
ECU-E637	CT	2	18	27	62	CTCTCTCTCTCTCTCTCTCTCTCTCTCTCTCTCTCT	CCAAAGCTCTCATTCTCTCG	7	26	57.77	50	TCTTCTCGTCCCTTGCCTTA	189	208	59.95	50	CCAAAGCTCTCATTCTCTCGCTCTCTCTCTCTCTCTCTCTCTCTCTCTCTCTCTCTTTCTTCACAAGAAAAGTTTTTCTTTCGTGAATTCATGTCGGAGGAAAAGGGTCGGCCATTGCCAAAATTTGGTGAATGGGATGTCAACGATCCTGCATCTGCTGAGGGATTCACTGTGATCTTTAATAAGGCAAGGGACGAGAAGA
ECU-E638	GAA	3	6	67	84	GAAGAAGAAGAAGAAGAA	GCACGAGAGCAAGTGTGGAT	2	21	61.44	55	GCTGCTGCTGCTGTTGTTAT	164	183	59.25	50	GCACGAGAGCAAGTGTGGATCCCGGTACAGCAGCTGAGTATAGTGGAGATTATTACTCGGAAGCGGAAGAAGAAGAAGAAGAAAACGATGATAGTTTGTATGACAGTGAAGAACTATCATCGGAGTCATCACCTTCTTCTTCAAGAGAGAGAGGGCATTATAATAACAACAGCAGCAGCAGC
ECU-E639	AAG	3	6	71	88	AAGAAGAAGAAGAAGAAG
ECU-E640	CCA	3	14	213	254	CCACCACCACCACCACCACCACCACCACCACCACCACCACCA	AATGTCCACCTCCAGCATCT	193	212	59.53	50	GTTCGTTTTCGAAGCAGAGG	371	390	59.99	50	AATGTCCACCTCCAGCATCTCCACCACCACCACCACCACCACCACCACCACCACCACCACCACAAATACGAAAACCAAAACCAAAACCAAAACCAAAACCAAAACCAAAACCAACACCAAAACCACCGCCAAAACCACCGCCAAGACCACCGTCGAAATGTGGTTACCGGAGCAGCAACCTCTGCTTCGAAAACGAAC
ECU-E641	CAC	3	6	488	505	CACCACCACCACCACCAC	CAGGGCAGCGTTTAATTTGT	343	362	60.13	45	TCCACTTCTTGCATCACCTG	528	547	59.83	50	CAGGGCAGCGTTTAATTTGTATACCCAGACGTTGGGATATAAGATTCATGATGTGGAGGCCAAGTGGGATGCAGATGGGGAGGATGCATATGACATGAGGAAGCAGTTGAAAGGAAAGACGAACCATCATCATGGTCATCATCATCACCACCACCACCACCACCATCATGGTGGTGGATGTTGTTCAGGTGATGCAAGAAGTGGA
ECU-E642	CAT	3	6	401	418	CATCATCATCATCATCAT	GGGTACCAAGATGTGCAGGT	347	366	59.85	55	CCCAAATCCAAATGGCTATC	522	541	59.23	45	GGGTACCAAGATGTGCAGGTGATGTGGGAGATGCTGAGAAGATCCGAAACTGAGCATCATCATCATCATCATCCCAAGAGCAAGCAACGACCCTTTTGGCGAGTTTTTGTATGGTCTTCTTCTAACAACACTTCTTCATCCACATCCTTGTCGGCCGATCATGCTTGATTTTGTTGATAGCCATTTGGATTTGGG
ECU-E643	CAT	3	8	495	518	CATCATCATCATCATCATCATCAT
ECU-E644	GT	2	10	6	25	GTGTGTGTGTGTGTGTGTGT
ECU-E645	CAA	3	6	106	123	CAACAACAACAACAACAA	AACCATCAAGCTGTCGTCAA	74	93	59.29	45	TGAAGGAAGAAGCGACAGGT	242	261	59.99	50	AACCATCAAGCTGTCGTCAAGCACCAAAATATCAACAACAACAACAACAAAAAAAAAAAAAGAATTATTCTTTTTCTCGTCTAGTTTATGTAGACCAAGCTATGTTTTAATTTTTACCTTCTATGGGCTAATAATAATGCAAATTTCATCAAAATGTTAAAAGGAGTCACCTGTCGCTTCTTCCTTCA
ECU-E646	TTA	3	6	732	749	TTATTATTATTATTATTA
ECU-E647	TGA	3	7	569	589	TGATGATGATGATGATGATGA	TGCGGGTATCATCACAGAGA	420	439	60.22	50	TTGCTTGCTTGCTTAAGTCC	617	636	58.32	45	TGCGGGTATCATCACAGAGAGAGATTATCTTAGGAAGATAATAGTACATGGAAGATCATCCAAGTCAACTAAAGTTGGGGACATCATGACTGAAGAGAACAAGCTCATCACGGTGACACCTGAGACCAAAGTTCTGCAAGCAATGCAATTGATGATGATGATGATGATGATGGAATATTGTGTATGTTTCACTTGTTGGACTTAAGCAAGCAAGCAA
ECU-E648	TTA	3	6	23	40	TTATTATTATTATTATTA
ECU-E649	CAC	3	6	293	310	CACCACCACCACCACCAC	TTCGCCTTTCTTCCATTTTG	195	214	60.18	40	CACCTTGCTCGGTTGATGTA	373	392	59.72	50	TTCGCCTTTCTTCCATTTTGCAACATTCTCTTCACGGAGGTGACAGCAGTTCAAACTCACCTGCTCCTTCACCTCATCCTGTCCACAGTAATCATCATCACCACCACCACCACCACCATCACCACCACCATCACCATCATCACCATAGTGCTGATCTAGCTCCTGCAGTTGCACCCACTACATCAACCGAGCAAGGTG
ECU-E650	GAT	3	6	367	384	GATGATGATGATGATGAT	GAGGATCACTCCCCAACTCA	319	338	60.05	55	GCTCTGGCGACTTCTTCAGT	501	520	59.75	55	GAGGATCACTCCCCAACTCACAGCCAGGCTGATGAGAACGAAGAGGTGGATGATGATGATGATGATAATGTGCAGTGGCAAACGGATACTTCACTGGAGGCTGCTCAACAGCGTATACAAGAGCAGTTGAGTGCTGTTACAGCTGATATGGTAATGCTTTCTACTGAAGAAGAAAAGAAGTCACTGAAGAAGTCGCCAGAGC
ECU-E651	TC	2	12	21	44	TCTCTCTCTCTCTCTCTCTCTCTC
ECU-E652	TC	2	10	507	526	TCTCTCTCTCTCTCTCTCTC	GTTTACGGAACCTGCACCAT	447	466	59.86	50	AATTCAAACGCTCGGCATTA	617	636	60.59	40	GTTTACGGAACCTGCACCATGCCATATGTTTCATTTATTTTTGCTTTTATAGACTTCTCTTCTCTCTCTCTCTCTCTCTCTATATATATATATATAAAATATAAGAAAATCGTCTTTGTTGTAATTTCAGATCAATTGTATTAATTATCATTTTCTTTGTTGAATAAATTTAATGCCGAGCGTTTGAATT
ECU-E653	CAA	3	6	104	121	CAACAACAACAACAACAA	TGGTGCTGATTGAACCTCAC	63	82	59.68	50	GTTGTCGCTGACATCACGTT	243	262	59.76	50	TGGTGCTGATTGAACCTCACCCTACTGATGAACAGCAGCAGCAACAACAACAACAACAAGAAGCCACGAAAGCCACATCTTCAACATCATCTGAAACGACACGGGGTTCTACTGCCGCCGCTGTACCAGAAAATGCCAACGGAGGAGATGCTGCCTCAGATGGATTCGAAACAGCTAGCGAACGTGATGTCAGCGACAAC
ECU-E654	GAT	3	6	489	506	GATGATGATGATGATGAT	AGGATGTCACCGATGGTTTC	418	437	59.79	50	CAGCCCCAGTACTCCCACTA	589	608	60.13	60	AGGATGTCACCGATGGTTTCCACAGCGAAGACGGCGAAGAGGAAGTCCGAGAGGACCTTGTAGAAAAAGAAGATGATGATGATGATGATGAAGATGGTGAAAATGATCAAGCGTTAGAAGGTGAATTCAAAGAAGAAAGCATTATGAGGGAGGTGAAGTTATGGAAGGAAATAGTGGGAGTACTGGGGCTG
ECU-E655	ATC	3	6	553	570	ATCATCATCATCATCATC	GCAAAAAGGTTGGGAGAAGG	411	430	60.96	50	ACAAAAGAAGCCCAGGAAAA	591	610	58.81	40	GCAAAAAGGTTGGGAGAAGGCTTCACGTGGGGTGGAGGAGGCTATGGCGATAGGTGACGCCAAAATGAGGAGGTGGACGGGCATCTTGGTTAGGTCCTAAGTTCCCTCAAATGGAGCGAACCAAAAATCAAAAATCAAAATTATCATCATCATCATCATCATAGTTATTATCAATTATCATTTTCCTGGGCTTCTTTTGT
ECU-E656	TGC	3	6	654	671	TGCTGCTGCTGCTGCTGC	CACGAGTGTTCCTTGTGTGG	571	590	60.19	55	CTTTTGGTGCTGGAGGGTAA	741	760	60.1	50	CACGAGTGTTCCTTGTGTGGCGCTGAGTTCTCGTCCGGACNAGCTCTTGGGGGTCATATGAGGAGGCATAGGACCATTCCTAATGCTGCTGCTGCTGCTGCAACAACAATTGTGAAGGCTGAATCAGATGATNAGCCCAAGAAGGCAAGAACTGGTCTGCAATTGGACCTTTACCCTCCAGCACCAAAAG
ECU-E657	GAC	3	6	210	227	GACGACGACGACGACGAC	GAGGAGGCTGTGGTTGAAGA	144	163	60.39	55	ATGGTGACCCTGCTTACACC	336	355	59.85	55	GAGGAGGCTGTGGTTGAAGATGTTAAAGAAGATGAGAAAGAACATGACGACGACGACGACGAGGATGACGACGACGACGACGACGATGATAAGGAAGATGGTGCCCAAGGTGCTAATGGAAGTTCAAAGCAAAGCAGAAGTGAGAAGAAGAGTAGGAAGGCCATGTTAAAGTTAGGCATGAAGCCTGTTACTGGTGTAAGCAGGGTCACCAT
ECU-E658	ACA	3	7	106	126	ACAACAACAACAACAACAACA	GGCACTCAGTGGTTCCAAAG	41	60	60.69	55	ATATTTGATGGGGCAATGGA	215	234	59.98	40	GGCACTCAGTGGTTCCAAAGTATTCGGCACGAGCTCGTGCCGAATTTCGGCGCGNGACTACTACTACAACAACAACAACAACAACATCCTCTGCATACAACTCAAAAGCAAAAGAAAAAAAAAATGGATGGAAGCAGCATAGATGAAAGCNCAACTAGTGATTCCATATCCGTATCCATTGCCCCATCAAATAT
ECU-E659	CAT	3	6	213	230	CATCATCATCATCATCAT	CAAGATGCTCAATTCCGTGA	143	162	59.8	45	TAGCAGGGATGCTGGAATTT	322	341	59.67	45	CAAGATGCTCAATTCCGTGATGAAAGACTTGCAGCCTTTTCAACATTCCAAATCCCAACTCCATCGTCTCCATCATCATCATCATCATCACGCAAAGGAGGGTGTGTTAGGATGAAGTTTGGCCTTAAACCGGCCACCGTTAGAGTAGAAGGATTCGATTGCCTTAACAGAGATCGCCGAAATTCCAGCATCCCTGCTA
ECU-E660	TCT	3	6	10	27	TCTTCTTCTTCTTCTTCT
ECU-E661	AGC	3	10	482	511	AGCAGCAGCAGCAGCAGCAGCAGCAGCAGC	GAAACGGTAGCAGAGCCAGT	384	403	59.5	55	TCTTCCTTTGCAGCTTCCTC	558	577	59.69	50	GAAACGGTAGCAGAGCCAGTTGCCGAGGAGTCCAAGGAGTCCAAGGAGACTTCTGAGCCAACAGTTGAAGAAACCAAAGAAAGCACAGAGTCTACAGAAGCAGCAGCAGCAGCAGCAGCAGCAGCAGCAGAAGTAAAAGCAGAAGCCGAAGCCGCCCCAGTGGAAGCACCCAAAGAGGAAGCTGCAAAGGAAGA
ECU-E662	AT	2	9	232	249	ATATATATATATATATAT	ACCCAAATGCCCTTGAAAAT	156	175	60.54	40	CGTCGGTGAGAGGGAAAATA	349	368	60.07	50	ACCCAAATGCCCTTGAAAATGAAATATATTCGAGTTCGGGATTTAATCAAGCTTAAAGATCGAGGACGAAGAGGCCATATATATATATATATATGCATGTTGATGATGATGTTATTATAAAAATAAACTTGTTTTGTTGCTGTTATTTTCCTTTGGGTTTTTGTGTTGGTAGTGTTGAATAATATTTCCCTTATATTTTCCCTCTCACCGACG
ECU-E663	ATA	3	9	380	406	ATAATAATAATAATAATAATAATAATA
ECU-E664	GAT	3	9	382	408	GATGATGATGATGATGATGATGATGAT	ATCCGTCCGATGATGATGAC	344	363	60.72	50	GCCAGTTGCTCTTGCTTTCT	535	554	59.76	50	ATCCGTCCGATGATGATGACGACGATGTAGAAGAAGAAGATGATGATGATGATGATGATGATGATGAAGGAGGAGAAGGAGGAGTAGAAGAAGCAGATGCTGGTCAGTCTGAACAGAGCTTAGACCCCTCTCATTTGAAACGCCTCCGCAGGAAGCTTTCTAATAGGGAGTCTGCCAGGCGATCAAGGAAAAGAAAGCAAGAGCAACTGGC
ECU-E665	ATT	3	6	610	627	ATTATTATTATTATTATT
ECU-E666	AGC	3	9	236	262	AGCAGCAGCAGCAGCAGCAGCAGCAGC	GAAACGGTAGCAGAGCCAGT	138	157	59.5	55	TCTTCCTTTGCAGCTTCCTC	309	328	59.69	50	GAAACGGTAGCAGAGCCAGTTGCCGAGGAGTCCAAGGAGTCCAAGGAGACTTCTGAGCCAACAGTTGAAGAAACCAAAGAAAGCACAGAGTCTACAGAAGCAGCAGCAGCAGCAGCAGCAGCAGCAGAAGTAAAAGCAGAAGCCGAAGCCGCCCCAGTGGAAGCACCCAAAGAGGAAGCTGCAAAGGAAGA
ECU-E667	CTT	3	6	20	37	CTTCTTCTTCTTCTTCTT
ECU-E668	ATG	3	6	360	377	ATGATGATGATGATGATG	GCCAGTGGGAAATTATGGAA	195	214	59.76	45	ACCCCCTCAATTACAGCACA	391	410	60.38	50	GCCAGTGGGAAATTATGGAAGTAGTTCAGTTTCTAATAGCGTGAGATTGTGGCTTAAAATCTCCAGCACTATTAAGCAGTGGTAATGTGTTTGTTTCTGCATTATATGGATGAGAGGGTAGGGGTAGTTTTGTTGGGTTTTTTTTCGCATTTANCCNAGGGCAAAATGATGATGATGATGATGGGTTTATATGATTTGTGCTGTAATTGAGGGGGT
ECU-E669	CCG	3	6	152	169	CCGCCGCCGCCGCCGCCG	CGGGAAGCATGCAGTGATAG	121	140	61.73	55	CCGCTTCCTTTCTTGTCTTT	293	312	58.58	45	CGGGAAGCATGCAGTGATAGTGAAACAAGAACCGCCGCCGCCGCCGCCGNCGGAGNNTAAAAAGGAAGAAGANAAACCCAAAGATGGNGGCAAAGAAGAGAAGAAAAATGAAGAGAGTAGNGGNGAAAAAGACAAGAAAGACTCCTCTNCTGGCGGTGGAGATGACAAGGGTAAAGACAAGAAAGGAAGCGG
ECU-E670	CT	2	16	1	32	CTCTCTCTCTCTCTCTCTCTCTCTCTCTCTCT
ECU-E671	CTC	3	6	13	30	CTCCTCCTCCTCCTCCTC
ECU-E672	GA	2	24	97	144	GAGAGAGAGAGAGAGAGAGAGAGAGAGAGAGAGAGAGAGAGAGAGAGA	TCGCTTCCCTTATCTGCATC	48	67	60.32	50	TCAACAGCGGAAAGGACTTC	218	237	60.38	50	TCGCTTCCCTTATCTGCATCCGCTATTTGTTGCGGGTGCTGCTAGTGACGAGAGAGAGAGAGAGAGAGAGAGAGAGAGAGAGAGAGAGAGAGAGAGAGTGACGGAGAAAAATGTCGAAGGCTGGTGCATTGGATCTGGCATCCGGTCTCGGCGGCAAGATCGAGAAAGCCGAAGTCCTTTCCGCTGTTGA
ECU-E673	TC	2	9	102	119	TCTCTCTCTCTCTCTCTC
ECU-E674	AGA	3	6	364	381	AGAAGAAGAAGAAGAAGA	GCCACCCAGTTTGAGAAAGT	228	247	59.19	50	CTTCTCCACTGGGACTGCAC	412	431	60.86	60	GCCACCCAGTTTGAGAAAGTCAAGATAGAAGAGGAACATAAGGAAGATGAGAAGAAACACAGTCTCCTGGACAAGCTTCACCTATCCAATAGCAGCTCCAGCTCTTCTAGTGACGAGGAAGAAGGTGAAGGCGGAGAGAAGAAGAAGAAGAAGAAAAAGGAGAAGGGAAAGAAAGAACAGGACAGTGCAGTCCCAGTGGAGAAG
ECU-E675	GAA	3	14	224	265	GAAGAAGAAGAAGAAGAAGAAGAAGAAGAAGAAGAAGAAGAA	GCTCTCTCCGAACACTCCAC	119	138	59.99	60	CTCACCATTCGGCAGCTATT	299	318	60.24	50	GCTCTCTCCGAACACTCCACTTCGAACCCCGCCGATTACACTCGCTTCCACTCTCCTGCACTTCCTCCTACGTACGCAGCTGCAAACCCTAACCTAGACGACAATGAAGAAGAAGAAGAAGAAGAAGAAGAAGAAGAAGAAGAAGAAGGACCTGAATCAGACTGTGCCGAAACGGATCGAAATAGCTGCCGAATGGTGAG
ECU-E676	TCC	3	7	324	344	TCCTCCTCCTCCTCCTCCTCC	AAAAGGTATCGGGACAGCAA	218	237	59.57	45	CCGCACTATTCCCTCCATTA	417	436	59.92	50	AAAAGGTATCGGGACAGCAACCCAACACGGTGCAAGGCAATCCTCAGCCTCAGCCACAGCCACCTCCTCCGGCGCAGCCGATGTTAGCTCCGTTATCGACGTCTCTTCCTCCTCCTCCTCCTCCTCCTGTGCAGGTTCCGCAGCCAAAGACACACCCGCCGCCAACTCAAGCTTTGAATTTTGATACCTCGGAAATGAGTAATGGAGGGAATAGTGCGG
ECU-E677	GA	2	38	1	76	GAGAGAGAGAGAGAGAGAGAGAGAGAGAGAGAGAGAGAGAGAGAGAGAGAGAGAGAGAGAGAGAGAGAGAGAGAGA
ECU-E678	TAC	3	6	423	440	TACTACTACTACTACTAC	CAGGAGGTGGTTACGGAGTC	337	356	59.57	60	CAGCTTCCTTGTTGCTTTCC	516	535	59.99	50	CAGGAGGTGGTTACGGAGTCGGAGTCACTGGCGGCGATGATGGAGAAAGAAGAGACGGGAGCACCAGCAGAGCCTACTGCGGCGGGTACTACTACTACTACTACAACTAGTGCTCAAGAAGAGGTGGCTGCTGCTGTTGAAGAGAAAAAGGTTCCTCAAAATCTGGCTTCTTTCAAAGAGGAAAGCAACAAGGAAGCTG
ECU-E679	CTG	3	7	507	527	CTGCTGCTGCTGCTGCTGCTG	GGTCTCCCCGTCTTGTATGA	356	375	59.93	55	CCTTCAGCTTCCCCACTAAA	533	552	59.31	50	GGTCTCCCCGTCTTGTATGATCACACGCCGTTCTCCTTTCGGAAGCGCCGCAAGCGGCACCACCGGCACCCAATTATCACCAGCGCCGCCGCCCGACGCCGCTGATTCTTCGCTCACAGAAGACATTTCCGTCGCTTTGCAAGTGATCCTACTGCTGCTGCTGCTGCTGCTGCATTGTTTAGTGGGGAAGCTGAAGG
ECU-E680	TA	2	9	629	646	TATATATATATATATATA	CCCGTCTCGTTTTTGCTTT	484	502	60.23	47.37	ACATAGGGCAAAGTCCATGA	647	666	58.02	45	CCCGTCTCGTTTTTGCTTTCGAGACAGTACTTTTTCTGGAACTGCTGGTGCTACATTGCTTGTGAAGGTAAGACCAATGTCTAATGAGCGTGTATTGTCCTGCTGCTCCCATTTTATTTGCTTTCTGAATAGATATTGTGTTGCTTATATATATATATATATATCATGGACTTTGCCCTATGT
ECU-E681	GAA	3	7	91	111	GAAGAAGAAGAAGAAGAAGAA
ECU-E682	GATA	4	6	43	66	GATAGATAGATAGATAGATAGATA
ECU-E683	TTC	3	9	6	32	TTCTTCTTCTTCTTCTTCTTCTTCTTC
ECU-E684	AGT	3	6	402	419	AGTAGTAGTAGTAGTAGT	TCGAGCCTTAGGTCTGAACC	253	272	59.43	55	TGCTCATTCTTTTGGTCAGC	440	459	59	45	TCGAGCCTTAGGTCTGAACCCATTTGCCTCGACGCCTTGTGCACTTCCAGAGGAATATTACTATAACCTTTTAATATTTTAAAAATTAACTAAAAGGGAATACATTACGAACACCTAAATATGTTAAAAAGTTACGGATAACCCTAAAAAGTAGTAGTAGTAGTAGTAACGCCTGTAGGGCCCTAAAGCTGACCAAAAGAATGAGCA
ECU-E685	GAG	3	6	388	405	GAGGAGGAGGAGGAGGAG	CAGGTGGTGGAAAGCCATTA	347	366	60.88	50	CAGATGGCCACCCTACATCT	528	547	59.95	55	CAGGTGGTGGAAAGCCATTACTTCCATTGGACAAGGCTGATGAGGAGGAGGAGGAGGAGAAGAATAAGGCAGTGACGTACTCGTACGCCTTCTTCCATATCATTTTTTCCCTGGCAAGTATGTACTCAGCGATGCTTCTGACGGGATGGTCTACCTCAGTTGGGGAGAGCGGGAAGTTAGTAGATGTAGGGTGGCCATCTG
ECU-E686	CAC	3	6	330	347	CACCACCACCACCACCAC	GACGCCGTCTTCTTCCATAC	212	231	59.7	55	TGGCCCCAGAGAATAAAACA	386	405	60.44	45	GACGCCGTCTTCTTCCATACAGTTCCAGAATTATCCGCCGGATTTGTTGTCGAGGACCAGCAGTCACAGTCAAGATCTTCGGCTTTCACTACAATCGTTTCCGGAGCCGATTCTTTTGCACCACCACCACCACCACGCCCAAGCTGCTACAGCTCAGGCACACCACAGTGAACCTGTTTTATTCTCTGGGGCCA
ECU-E687	CTGC	4	6	15	38	CTGCCTGCCTGCCTGCCTGCCTGC
ECU-E688	ATAA	4	6	362	385	ATAAATAAATAAATAAATAAATAA	CGACAAATACCCGAACCACT	211	230	59.85	50	TGGCTGAAATCGCTTCTTTC	433	452	60.47	45	CGACAAATACCCGAACCACTAAAGGAAGAACTAATCAAACTTATCCAATGTTTTAGCCAAAGAAAACTAGAACATCCAATTCCTTGATCAGCTCGACTGGTACTGAAGCAAATAACCGTTCAATCTCGAGTTTTTTTTTTTTTTTTTTTATATAAATAAATAAATAAATAAATAAAAAGGGCATTCCTACAATTTATTAGCATTTCGTTTACCAAGGACAAAGAAAGAAGCGATTTCAGCCA
ECU-E689	GAA	3	8	405	428	GAAGAAGAAGAAGAAGAAGAAGAA	GCCAAAGGGTTCAACGAAG	276	294	60.62	52.63	TTTTCCATTTCAACCCTGCT	469	488	59.55	40	GCCAAAGGGTTCAACGAAGAAGAAGAAGAAAACTATTGGTGATGAACAGAGTATTGAAGGGTTAAGTGGTAGCAAGGTTGAAATGGAAGATCCCCTTAAGCGTAAACGTGGTCGGCCAAAGGGTACAATGAAGAAGAAGAAGAAGAAGAAGAAAACTATTGGTGGTGAACATTGTATTGTAGGGTTAAGTGATAGCAGGGTTGAAATGGAAAA
ECU-E690	TCA	3	8	447	470	TCATCATCATCATCATCATCATCA	AGCGTCAGTTTTTGCAGTCA	320	339	59.64	45	ACCCTCAACAGTGCAAGGAC	490	509	60.16	55	AGCGTCAGTTTTTGCAGTCATTGCACCAGCAGAAGAATAATGAAGAGAGTACCACCAGTTTGGTAGGTATGAACATGGAGATTAATGGAAGAGATCAGAGATCCATTGCTGAACCGATTGATAATCTTCATCATCATCATCATCATCATCATCCTTGGTCTAATGATGAAGTCCTTGCACTGTTGAGGGT
ECU-E691	CCT	3	6	733	750	CCTCCTCCTCCTCCTCCT	CTTGGGTTCAAGAGGAGTGC	577	596	59.84	55	GTTGCTGGCTTTGATGATGA	753	772	59.81	45	CTTGGGTTCAAGAGGAGTGCAGACAAATGCAAAGAAAAATTTGAAGAAGAAAGCAGATATTTNCACGGCATCAGTTGCAGCAAAAACTACAGGATCTTTAGTGAACTTGAAGAACTTTATCAGGCTGAAAATCCTCCACCTCCACCTCCACCTCCACCTCCTCCTCCTCCTCCTCATCATCATCAAAGCCAGCAAC
ECU-E692	GAA	3	7	423	443	GAAGAAGAAGAAGAAGAAGAA	AAGGCTGAGAAACAGCCAAA	252	271	59.99	45	AGCAGCGGTTCCTTCTTTCT	445	464	60.52	50	AAGGCTGAGAAACAGCCAAACATCACCATTGGTGTCATCGTCTCCATTTTGGTGATTATCCTCACAGTTCTCTTCAGACTTCTTTTCGGTGGCAAGAAGCAACCAAAAGTAGAGAAGAATCCGGAGGTTGCTGAGACATCAAACAATCAATCAACCAGTGGAGAAAAGGCTGAAGAAGAAGAAGAAGAAGAAGAGAAAGAAGGAACCGCTGCT
ECU-E693	AGC	3	9	427	453	AGCAGCAGCAGCAGCAGCAGCAGCAGC	GAAACGGTAGCAGAGCCAGT	329	348	59.5	55	TCTTCCTTTGCAGCTTCCTC	500	519	59.69	50	GAAACGGTAGCAGAGCCAGTTGCCGAGGAGTCCAAGGAGTCCAAGGAGACTTCTGAGCCAACAGTTGAAGAAACCAAAGAAAGCACAGAGTCTACAGAAGCAGCAGCAGCAGCAGCAGCAGCAGCAGAAGTAAAAGCAGAAGCCGAAGCCGCCCCAGTGGAAGCACCCAAAGAGGAAGCTGCAAAGGAAGA
ECU-E694	GAA	3	7	257	277	GAAGAAGAAGAAGAAGAAGAA	ACAACCTTCCTCCACCTCCT	111	130	59.97	55	TCAAGCGCCTCGTTTTCTAC	284	303	60.52	50	ACAACCTTCCTCCACCTCCTCCGCTTCCTAACTTCTCCCCTAGCCCCGCCGCTCCCATCAAACGCGCCCTCAGCATGCCAGAAATGCCCATCAAGAGTCGCAAGGAGTTCGATTCTTCACTCGCTATTGAAGAAGAAGAAGAAGAGGAAGAAGAAGAAGAAGAAGAAAATCATGTAGAAAACGAGGCGCTTGA
ECU-E695	TAG	3	6	256	273	TAGTAGTAGTAGTAGTAG	CCCTCTCCTTTTCCCTACCA	80	99	60.43	55	CCGAGAGGAGCTTCGTATTG	281	300	59.97	55	CCCTCTCCTTTTCCCTACCACATATATCTTCTTTCTTTTCTTAAACTGTTTCTTAATAAAATAAATTTGGTCTCAAGCCTTTCCCATTCAGTGTTGTATTTCCATTGATCAGAATCCTTTATCAGAACTGTAAGCGTGAATGTTGTAATGGAGACTAAGGGCGGTAAAAAGAAGTCTAGTAGTAGTAGTAGTAGTTCTTTACAATACGAAGCTCCTCTCGG
ECU-E696	GGT	3	6	253	270	GGTGGTGGTGGTGGTGGT	CAGTTCCAGGTGGAGAAGGA	104	123	60.23	55	TCCCAAAGTCCGTTGTCTCT	287	306	59.7	50	CAGTTCCAGGTGGAGAAGGAAGTCTTTCTGGAGGCAATCTACAGAGGCAAGGATCATTAACGTTGCCAAGGACTCTTAGCCAGAAAACGGTTGATGAAGTATGGAGAAACTTGATGAAAGAAAATGATGGTGCTAAAGATGGAAGCAGCGGTGGTGGTGGTGGTGGTGGAGCAAATTTGCCACAGAGACAACGGACTTTGGGA
ECU-E697	CAT	3	13	493	531	CATCATCATCATCATCATCATCATCATCATCATCATCAT
ECU-E698	GCG	3	7	66	86	GCGGCGGCGGCGGCGGCGGCG	CCACTTCGCTTACCACTTCA	31	50	58.92	50	GCACGTGTTTGTGGATAACG	212	231	60.03	50	CCACTTCGCTTACCACTTCATCCTTTGGCGCCTCAGCGGCGGCGGCGGCGGCGGCGACGGCGAAGCGAAGCAGCGCCACCTGCTTATCCTACACCTCTCACGGAAACCTTAACGTGAACCACTTAGCAGTATTCCACAAACAATCCCATCTTCTTCACAATAATCTCACTACTCGTTCTGCCGTTATCCACAAACACGTGC
ECU-E699	TTGT	4	5	526	545	TTGTTTGTTTGTTTGTTTGT	CCTTGGAGTGGACGTTACCA	449	468	60.94	55	CAACCTTCTGCTCACAATGA	622	641	57.37	45	CCTTGGAGTGGACGTTACCAAGCCTAGGAGGAGAAGGTTTTCAATCTCTTGATACCGCAGCTAGCTAGCTAGCTTGGTTGTTTGTTTGTTTGTTTGTAATGCTTGATGTTTACATATATTGTTTGATTTCTATATTTGTGATAAACCAATCTAAATTTCTTAATTATAAAAACTCATTGTGAGCAGAAGGTTG
ECU-E700	TCT	3	7	170	190	TCTTCTTCTTCTTCTTCTTCT	GAGGTAGAACCGCACCTTCA	12	31	60.26	55	TTGCGAGAAGAGGAGAAGGA	191	210	60.21	50	GAGGTAGAACCGCACCTTCACCTAACCATCACAAAGTAAAAAATTGCCAAACAAAAGCTATGGCATTTTTAATGTCGCTGACCCCTGCCACTGCCACTGCCATAGCCGCTGCCTCTGCCTCTGCCTCTGCCTCTGCTCTGCCTGCCGCCTTTGTTTTCTCTTCTTCTTCTTCTTCTTCTTCCTTCTCCTCTTCTCGCAA
ECU-E701	TTCC	4	5	46	65	TTCCTTCCTTCCTTCCTTCC	GGGTGATACCTTCCCCTCTC	14	33	59.76	60	CTGGACGCAACCTAAAGGAG	201	220	59.87	55	GGGTGATACCTTCCCCTCTCTTCTCTCTTCTTTTCCTTCCTTCCTTCCTTCCTTCTGTCAACACCACTCTCTAGATGGCTTCCCTTGCTGGTTCATCAATCTCTATGCAACCTCGCCAGACCCTGGCTACAAGCAGGGTTTCTGGGTTGAAATTGGTTTCATTTGTGAACCGGGGAAGAAGCAGCCTCTCCTTTAGGTTGCGTCCAG
ECU-E702	AC	2	9	86	103	ACACACACACACACACAC	AGTGTTCTTCGTCGGAGTCG	25	44	60.44	55	TGTTAACGGCGTAACCCTTC	209	228	60	50	AGTGTTCTTCGTCGGAGTCGGAGAGCAGTCCCTAGAAACAATTAAAGAGAAGCAAAAAAAAACACACACACACACACACAGATTAAGACAGAAGCATGGCCAGCCAGATCGTAGGAACAAAGAAAGCTTGTGTCGTGGGTGGCAGCGGATTCGTTGCGTCATTGCTGGTCAAGTTGTTGCTCGAGAAGGGTTACGCCGTTAACA
ECU-E703	TGC	3	6	172	189	TGCTGCTGCTGCTGCTGC	CCCGACAGAAAAAGGTCAAA	43	62	60.08	45	TTTGAAGTGGTCGGCTTTTT	227	246	59.72	40	CCCGACAGAAAAAGGTCAAAGGCGAGACAATCTCTAGCGATCAACTATGTTCAGGCTTTACAAAGGTTTCAAGGAGCTGTTAGCTTCCTCAGCAACGGCGGCGGTGCCGTTGACAGCAGCCAAGTTTTATGCTGCTGCTGCTGCTGCGAAATCAGCTTCTCCAAAAGTGGCTCAGAAAACTCGGAAAAAGCCGACCACTTCAAA
ECU-E704	AGAT	4	6	126	149	AGATAGATAGATAGATAGATAGAT	GCTAGACTCACCGAGGGATG	8	27	59.83	60	GCAACAACATCCGAATCAAA	181	200	59.52	40	GCTAGACTCACCGAGGGATGCTCTTTCAGGAAAAAAGGTGATTGATATGGTTTTTGTCAAAGAGAGTTTCACAATGGGTCAATTTGGCTCATCCTTTTGTTTTGATCATCATATATAGAGATAGATAGATAGATAGATAGATACAAGTGAGTTTTGTTGGTATGTTTTAAGGATTTGATTCGGATGTTGTTGC
ECU-E705	CAC	3	6	109	126	CACCACCACCACCACCAC	TGAAGCCAGATCACCATGAC	23	42	59.64	50	TGCGGAACTTCTCCATGAAC	195	214	61.19	50	TGAAGCCAGATCACCATGACCACGAGCACCATGATGAAGACCATGACCACGAGCACCATGATGAAGAGGATCATGAGGAAGAGCATCACCACCACCACCACCACCATCATCACCACCGCCATCATCACCGTGGAGAGGAAGAAAGGGATGAGACAGAGGAGCAGGAGGGCGGGTTCATGGAGAAGTTCCGCA
ECU-E706	TTC	3	8	107	130	TTCTTCTTCTTCTTCTTCTTCTTC	GTGAAAGACCATGCATCCAA	57	76	59.5	45	GGACCCCAACAACTCAAGAA	243	262	59.94	50	GTGAAAGACCATGCATCCAAGTTGGAAACTAATCTAAGGTCCCTCAAAGATTCTTCTTCTTCTTCTTCTTCTTCATCTAAGCAAGCGAGGCGTTTCTCTAACACGGTGGATTCCGGGACTGTGAAGGCGGCTGCCGCCACGAATGAGAGGTTGAAGCAAGCGGAGGAGTCATTGAGGACCGTCATGTTCTTGAGTTGTTGGGGTCC
ECU-E707	CAC	3	6	50	67	CACCACCACCACCACCAC	CCACCTCCAGACCCTTTTG	31	49	60.49	57.9	GTCCAGGAGGTGGTGAAAAA	213	232	59.94	50	CCACCTCCAGACCCTTTTGCACCACCACCACCACCACCGCCACCACGACAAGATCCTTTTGCACCACCACCACCGCACTTATATGGTGCACCCCCACCACCTCCGCCTTACTATGCTGCACCTCCTCCTCCCGCACCCCCTGGGGGGGGGGGGGGAGCGGGTCCACCGCCACCGCCTCACGCTTTTTCACCACCTCCTGGAC
ECU-E708	GAT	3	7	147	167	GATGATGATGATGATGATGAT	AATACAGCATCCCCATCGTC	45	64	59.78	50	CAAGTTTCTTTTCCCCATCG	218	237	59.54	45	AATACAGCATCCCCATCGTCAGAATCCAAAGTGTTTGCGATATGGGCATGTTTGATAAAGAGAGGAAAGTACGAAGAAGAATCCGACAGTACTGAAGAGGAAGATGATGATGATGATGATGATCAAGGGCAGCAAGGGCAAGAAGATGACAAGAAAGGGACGTTGGTGACCGTCGATGGGGAAAAGAAACTTG
ECU-E709	GAT	3	7	523	543	GATGATGATGATGATGATGAT	GGGGTACGGATCTTTGTGAA	371	390	59.79	50	TCCCAAATAAGCCAAACGAC	547	566	59.94	45	GGGGTACGGATCTTTGTGAACGCTTTTGGTTTTCTGTTGATAAAATGTGTAGTTCGAATAAAAAGATGGATTCCTTTTTTTTTTTTTCAACAGTTGAAGGGCTTGTAGCTGTTGAAATTTTATGGGTTTTTTAAATTTTGATTTACCTTTTCGATGATGATGATGATGATGATGAAGTCGTTTGGCTTATTTGGGA
ECU-E710	TG	2	9	356	373	TGTGTGTGTGTGTGTGTG	CCCGACTATTGGACCGTTAC	255	274	59.31	55	GGAAACAATGATCACCCATT	434	453	57.14	40	CCCGACTATTGGACCGTTACCGGGAATCGTCAAGCATGAAAGATTCCGAAGCTCAAATGAAGAAGAAAAAATGGTGGACTTGCATGGATCTCACCCTTATATGTGTGTGTGTGTGTGTGGCAGTAATTGTAGTACTTAAGAATAGCCATAAATGTATTTAGGAAGAGGAAGAAGAGCTTAATGGGTGATCATTGTTTCC
ECU-E711	GA	2	22	1	44	GAGAGAGAGAGAGAGAGAGAGAGAGAGAGAGAGAGAGAGAGAGA
ECU-E712	GAT	3	9	309	335	GATGATGATGATGATGATGATGATGAT	TCCAACCTGTTTCCACACTG	103	122	59.56	50	TTCATGGCCTTCCTTCTTTG	355	374	60.18	45	TCCAACCTGTTTCCACACTGTTTTTTCATTCCCTTGCAAGGGATATATTTAGTCAACACATAAATGTGATCATATTTGGTATCTATGTGAATTCATGGCTTGAAAAGAGAAAATGGAAAAGGAAGAGGAGAGACAAATGAGTAGCTAAGAAAAATACAGAGGAGAAATATAAAGGCAGAGATGGAGTAGGATAAGAAGTAGATGACGATGATGATGATGATGATGATGATGATTTTAGCAAAGTACTAAAGGCAAAGAAGGAAGGCCATGAA
ECU-E713	AC	2	9	51	68	ACACACACACACACACAC	GAATTCGGCACGAGAGAAAC	9	28	59.82	50	TGTTAACGGCGTAACCCTTC	174	193	60	50	GAATTCGGCACGAGAGAAACAATTAAAAAGAAGCAAAAAAAAACACACACACACACACACAGATTAAGACAGAAGCATGGCCAGCCAGATCGTAGGAACAAAGAAAGCTTGTGTCGTGGGTGGCAGCGGATTCGTTGCGTCATTGCTGGTCAAGTTGTTGCTCGAGAAGGGTTACGCCGTTAACA
ECU-E714	ATC	3	6	561	578	ATCATCATCATCATCATC	GCAAAAAGGTTGGGAGAAGG	419	438	60.96	50	ACAAAAGAAGCCCAGGAAAA	599	618	58.81	40	GCAAAAAGGTTGGGAGAAGGCTTCACGTGGGGTGGAGGAGGCTATGGCGATAGGTGACGCCAAAATGAGGAGGTGGACGGGCATCTTGGTTAGGTCCTAAGTTCCCTCAAATGGAGCGAACCAAAAATCAAAAATCAAAATTATCATCATCATCATCATCATAGTTATTATCAATTATCATTTTCCTGGGCTTCTTTTGT
ECU-E715	ATA	3	10	614	643	ATAATAATAATAATAATAATAATAATAATA	TCCCTGGAGGATTTTTCTGA	587	606	59.6	45	GGAAATCCAAGGGCGTAGTA	757	776	59.04	50	TCCCTGGAGGATTTTTCTGAGTTCTTCATAATAATAATAATAATAATAATAATAATAATTATCTTTTGTTGTTTTCATATTTATGGCCGGACAAGAAAAAGCCTCTTTTGTATCTCTTTTCCTTTTTTTGTTGTTTTATTTTTCCCGGCATTGTTAGAACATGGAGGGGGTACTACGCCCTTGGATTTCC
ECU-E716	CAT	3	7	238	258	CATCATCATCATCATCATCAT	GGATGCATCTTCTGCAACAA	218	237	59.81	45	GGACCCAACACTTTCTCTGG	390	409	59.55	55	GGATGCATCTTCTGCAACAACATCATCATCATCATCATCATCTAATGGACCTCTTTATGAATTATCCGACCTCATGGCTCAATTACCTATCAGGAGAGGGCTTTCTAAATATTATGAAGGGAAGTCTCAATCATTCACATCTTTAGCAAGCGTGAGGAGCATAGAAGACCTTCCAGAGAAAGTGTTGGGTCC
ECU-E717	AGC	3	9	142	168	AGCAGCAGCAGCAGCAGCAGCAGCAGC	GAAACGGTAGCAGAGCCAGT	44	63	59.5	55	TCTTCCTTTGCAGCTTCCTC	215	234	59.69	50	GAAACGGTAGCAGAGCCAGTTGCCGAGGAGTCCAAGGAGTCCAAGGAGACTTCTGAGCCAACAGTTGAAGAAACCAAAGAAAGCACAGAGTCTACAGAAGCAGCAGCAGCAGCAGCAGCAGCAGCAGAAGTAAAAGCAGAAGCCGAAGCCGCCCCAGTGGAAGCACCCAAAGAGGAAGCTGCAAAGGAAGA
ECU-E718	AT	2	12	7	30	ATATATATATATATATATATATAT
ECU-E719	AT	2	9	377	394	ATATATATATATATATAT	GGTGAACAACAAGGGCAAAC	283	302	60.4	50	CCAACACAAAAACCCAAAGG	450	469	60.23	45	GGTGAACAACAAGGGCAAACCCAAATGCCCTTGAAAATGAAATATATTCGAGTTCGGGATTTAATCAAGCTTAAAGATCGAGGACGAAGAGGCCATATATATATATATATATGCATGTTGATGATGATGTTATTATAAAAATAAACTTGTTTTGTTGCTGTTATTTTCCTTTGGGTTTTTGTGTTGG
ECU-E720	CAG	3	6	20	37	CAGCAGCAGCAGCAGCAG
ECU-E721	GCA	3	8	1	24	GCAGCAGCAGCAGCAGCAGCAGCA
ECU-E722	GAC	3	6	210	227	GACGACGACGACGACGAC	GAGGAGGCTGTGGTTGAAGA	144	163	60.39	55	ATGGTGACCCTGCTTACACC	337	356	59.85	55	GAGGAGGCTGTGGTTGAAGATGTTAAAGAAGATGAGAAAGAACATGACGACGACGACGACGAGGATGACGACGACGACGACGACGATGATAAGGAAGATGGTGCCCAATGTGCTAATGGAAGTTCAAAGCAAAGCAGAAGTGAGAAGAAGAGTAGGAAGTGCCATGTTAAAGTTAGGCATGAAGCCTGTTACTGGTGTAAGCAGGGTCACCAT
ECU-E723	CTT	3	6	18	35	CTTCTTCTTCTTCTTCTT
ECU-E724	TCA	3	7	272	292	TCATCATCATCATCATCATCA	CAACTCGAACATCTCGAACG	241	260	59.44	50	TCTCGGCTCTCGAACTTAGG	427	446	59.71	55	CAACTCGAACATCTCGAACGCTTTCTTCAGGTCATCATCATCATCATCATCATCCCGCTTTTCTATTTTCATTAGCTTCAAGAAATCTTCATAGTCCAACATGCTATCCCCGTCGGAATCTAGTTCGTTGATCACCATTTGAGCATCTTCATGTGACATGTACTCCCCGATGGAGCCGAAGTATGCCCTAAGTTCGAGAGCCGAGA
ECU-E725	ATGT	4	5	337	356	ATGTATGTATGTATGTATGT	ACCGCACCAAGCATTACAAC	238	257	60.96	50	CACACTCTCGCACAGGTGAT	406	425	59.9	55	ACCGCACCAAGCATTACAACTTGTGAATATGAAGCTGCTTTTATTCTTCATATATATAACATAGAACAGCACACACTGTTTTTATTCTTACACACACACATGTATGTATGTATGTATGTTTCAATCTAGAGGGCAAGGTGGGAGCCCACGTCTCTGTAAGTATGAGTAATCACCTGTGCGAGAGTGTG
ECU-E726	CCA	3	6	604	621	CCACCACCACCACCACCA	CGCCACCTCCTGTACATTCT	443	462	60.13	55	AATGGCGTGTACTCCACACA	622	641	60.03	50	CGCCACCTCCTGTACATTCTCCACCACCCCCACCACATTCACCTCCTCCACCAATTTATCCATACTTATCTCCACCACCACCACCACCTCCTGTTTATTCCCCACCTCCTCCAGTTCACTCACCACCACCACCATCCCCTCCTCCATGTATTGAGCCACCTCCACCACCACCACCACCATGTGTGGAGTACACGCCATT
ECU-E727	AC	2	9	49	66	ACACACACACACACACAC	CACCAACCTACCACCTTCCA	9	28	60.8	55	TTTGTAATGGGCGATGGTTT	169	188	60.19	40	CACCAACCTACCACCTTCCATGAAAGCAGAGACAGTAAAAACACACACACACACACACAAAAAACAAATAAATAAAAAGAAAAGGAAAACCCAGAAAGCCAAAAGGCCTAAACCCATCAAAGCAGAAAAATGAAGATGATTCCATGCCCAGGAACTTCAAAAACCATCGCCCATTACAAA
ECU-E728	TTA	3	6	14	31	TTATTATTATTATTATTA
ECU-E729	GAA	3	6	8	25	GAAGAAGAAGAAGAAGAA
ECU-E730	ACAT	4	5	418	437	ACATACATACATACATACAT	CACACTCTCGCACAGGTGAT	349	368	59.9	55	ACCGCACCAAGCATTACAAC	519	538	60.96	50	CACACTCTCGCACAGGTGATTACTCATACTTACAGAGACGTGGGCTCCCACCTTGCCCTCTAGATTGAAACATACATACATACATACATGTGTGTGTGTGTAAGAATAAAAACAGTGTGTGCTGTTCTATGTTATATATATGAAGAATAAAAGCAGCTTCATATTCACAAGTTGTAATGCTTGGTGCGGT
ECU-E731	ACAT	4	5	585	604	ACATACATACATACATACAT	CAAAAGCCACATTCCTGACC	494	513	60.49	50	CAAGCATTCCAACCTGTGAA	678	697	59.69	45	CAAAAGCCACATTCCTGACCCTCACACTCTCGCACAGGTGATTACTCATACTTACAGAGACGTGGGCTCCCACCTTGCCCTCTAGATTGAAACATACATACATACATACATGTGTGTGTGTGTAANAATAAAAACAGGGGGNGCTGTTCTATGGTATATATATGAAAAATAAAACAGCTTCATATTCACAGGTTGGAATGCTTG
ECU-E732	TTC	3	6	346	363	TTCTTCTTCTTCTTCTTC	CGCCGTCTTCTTCATCCTAC	281	300	59.84	55	GTGGCAAGTTGGGTTGATTC	469	488	60.36	50	CGCCGTCTTCTTCATCCTACTACTTCTTCAACAGCCACCGTTATAACCACTGCAACGCCGCCTCTTTCTTCTTCTTCTTCTTCCTCCTCTTCCACTACTAAGACTAACCCTGCTCAGCCGGTTGATGCTTCACTAGCTATTGCTACCAGATCTAGTGCTTCCCTTAACATCGATGATTCTACAAAGAAGAATCAACCCAACTTGCCAC
ECU-E733	TG	2	13	465	490	TGTGTGTGTGTGTGTGTGTGTGTGTG
ECU-E734	ACA	3	6	280	297	ACAACAACAACAACAACA	GGTTACGGAGTCGGAGTCAC	195	214	59.58	60	CAGCTTCCTTGTTGCTTTCC	372	391	59.99	50	GGTTACGGAGTCGGAGTCACTGGCGGCGATGATGGAGAAAGAAGAGACGGGGGCACCAGCAGAGCCTACCGCGGCGGGTACTACTACAACAACAACAACAACAACTAGTGCTCAAGAAGAGGTGGCTGCTGCTGTTGAAGAGAAAAAGGTTCCTCAAAATCTGGGTTCTTTCAAAGAGGAAAGCAACAAGGAAGCTG
ECU-E735	TATG	4	7	397	424	TATGTATGTATGTATGTATGTATGTATG	AAGTGTGAGCCACCATGTGA	242	261	60.16	50	CAACCCGAGAACCAAGATGT	426	445	59.97	50	AAGTGTGAGCCACCATGTGATGGTAAATGCAACTTGTCCAGTAACAATTGTTAAAGGATCCTAGTGCTCATGGATTTTGATCTCAGTATTCTGCAAAAGTAATGTATCTTTGAAAATAATCGATGTTCCTTGTTTCTATTTCTATGTGGGTGATTTATGTATGTATGTATGTATGTATGTATGGACATCTTGGTTCTCGGGTTG
ECU-E736	ATGT	4	5	337	356	ATGTATGTATGTATGTATGT	CACCGCAACAAGCATTACAA	237	256	60.7	45	CACACTCTCGCACAGGTGAT	406	425	59.9	55	CACCGCAACAAGCATTACAACTTGTGAATATGAAGCTGCTTTTATTCTTCATATATATAACATAGAACAGCACACACTGTTTTTATTCTTACACACACACATGTATGTATGTATGTATGTTTCAATCTAGAGGGCAAGGTGGGAGCCCACGTCTCTGTAAGTATGAGTAATCACCTGTGCGAGAGTGTG
ECU-E737	AAT	3	13	499	537	AATAATAATAATAATAATAATAATAATAATAATAATAAT	CCAGCAGCTTCTGTGCTAGA	350	369	59.49	55	CCCCTGCTTACTCATTCCTC	540	559	58.74	55	CCAGCAGCTTCTGTGCTAGACAAAAAGATTGTGGGAAGTAAGTTAGATGAGCCGGAAGTGGAAGAGATGGAGGACAGAACCCCGGACGACTAAGCTTTTCGGCTCCTGCGCCAACCCTATGCGTAATAAGTGCTGGTTTTTGTTTTGTGAATAATAATAATAATAATAATAATAATAATAATAATAATGTGAGGAATGAGTAAGCAGGGG
ECU-E738	TCT	3	6	41	58	TCTTCTTCTTCTTCTTCT	GGCACGAGCTTCCTTACCTT	1	20	60.76	55	GCATTCTGAAGACCGACGAG	180	199	60.94	55	GGCACGAGCTTCCTTACCTTTCTTGTTCCCTACTCCTTCCTCTTCTTCTTCTTCTTCTCTATTTCCCCTTCTTTCTATCTCTCTCACTCTGTCTCTGCAATTTTCTGAAAATGGGTTTGTTGGACTCACTTCTCAATTGGCTCCGCAGCTTATTCTTTAAGCAGGAAATGGAACTATCTCTCGTCGGTCTTCAGAATGC
ECU-E739	CAG	3	6	15	32	CAGCAGCAGCAGCAGCAG
ECU-E740	AT	2	10	413	432	ATATATATATATATATATAT	CAGCTGCTTGAAACCAACAT	370	389	58.93	45	CCCAAAAAGAAAACACAGCA	542	561	58.79	40	CAGCTGCTTGAAACCAACATATCTACCATATAAATAGTTGAAAATATATATATATATATATATGAAGATCCATGAAGAAGCCTATTTTTAGGGGTTTCTTTGTTTTTTTAATTGTGAATGTTATATAACACACTATATGAGAATGTGATATAAGCTTGTATTAACCCTATCATGCTGTGTTTTCTTTTTGGG
ECU-E741	TCT	3	9	17	43	TCTTCTTCTTCTTCTTCTTCTTCTTCT
ECU-E742	ATGT	4	5	339	358	ATGTATGTATGTATGTATGT	ACCGCACCAAGCATTACAAC	238	257	60.96	50	CACACTCTCGCACAGGTGAT	408	427	59.9	55	ACCGCACCAAGCATTACAACTTGTGAATATGAAGCTGCTTTTATTCTTCATATATATAACATAGAACAGCACACACTGTTTTTATTCTTACACACACACACATGTATGTATGTATGTATGTTTCAATCTAGAGGGCAAGGTGGGAGCCCACGTCTCTGTAAGTATGAGTAATCACCTGTGCGAGAGTGTG
ECU-E743	ACAT	4	5	315	334	ACATACATACATACATACAT	CCCACCTTGCCCTCTAGATT	292	311	60.46	55	ATTATAAGAACGGCGGCTGA	462	481	59.7	45	CCCACCTTGCCCTCTAGATTGAAACATACATACATACATACATGTGTGTGTGCGTAAGAATAAAAACAGTGTGTGCTGTTCTATGTTATATATATGAAGAATAAAAGCAGCTTCATATTCACAAGTTGTAATGCTTGGTGCGGTGCTTTGGATCTTATGTAATACTACTATCAGCCGCCGTTCTTATAAT
ECU-E744	ATGT	4	5	339	358	ATGTATGTATGTATGTATGT	ACCGCACCAAGCATTACAAC	238	257	60.96	50	CACACTCTCGCACAGGTGAT	408	427	59.9	55	ACCGCACCAAGCATTACAACTTGTGAATATGAAGCTGCTTTTATTCTTCATATATATAACATAGAACAGCACACACTGTTTTTATTCTTACACACACACACATGTATGTATGTATGTATGTTTCAATCTAGAGGGCAAGGTGGGAGCCCACGTCTCTGTAAGTATGAGTAATCACCTGTGCGAGAGTGTG
ECU-E745	ATGT	4	5	339	358	ATGTATGTATGTATGTATGT	ACCGCACCAAGCATTACAAC	238	257	60.96	50	CACACTCTCGCACAGGTGAT	408	427	59.9	55	ACCGCACCAAGCATTACAACTTGTGAATATGAAGCTGCTTTTATTCTTCATATATATAACATAGAACAGCACACACTGTTTTTATTCTTACACACACACACATGTATGTATGTATGTATGTTTCAATCTAGAGGGCAAGGTGGGAGCCCACGTCTCTGTAAGTATGAGTAATCACCTGTGCGAGAGTGTG
ECU-E746	ATGT	4	5	339	358	ATGTATGTATGTATGTATGT	ACCGCACCAAGCATTACAAC	238	257	60.96	50	CACACTCTCGCACAGGTGAT	408	427	59.9	55	ACCGCACCAAGCATTACAACTTGTGAATATGAAGCTGCTTTTATTCTTCATATATATAACATAGAACAGCACACACTGTTTTTATTCTTACACACACACACATGTATGTATGTATGTATGTTTCAATCTAGAGGGCAAGGTGGGAGCCCACGTCTCTGTAAGTATGAGTAATCACCTGTGCGAGAGTGTG
ECU-E747	ATGT	4	5	339	358	ATGTATGTATGTATGTATGT	ACCGCACCAAGCATTACAAC	238	257	60.96	50	CACACTCTCGCACAGGTGAT	408	427	59.9	55	ACCGCACCAAGCATTACAACTTGTGAATATGAAGCTGCTTTTATTCTTCATATATATAACATAGAACAGCACACACTGTTTTTATTCTTACACACACACACATGTATGTATGTATGTATGTTTCAATCTAGAGGGCAAGGTGGGGGCCCACGTCTCTGTAAGTATGAGTAATCACCTGTGCGAGAGTGTG
ECU-E748	ACAT	4	5	300	319	ACATACATACATACATACAT	CACACTCTCGCACAGGTGAT	231	250	59.9	55	ACCGCACCAAGCATTACAAC	401	420	60.96	50	CACACTCTCGCACAGGTGATTACTCATACTTACAGAGACGTGGGCTCCCACCTTGCCCTCTAGATTGAAACATACATACATACATACATGTGTGTGTGTGTAAGAATAAAAACAGTGTGTGCTGTTCTATGTTATATATATGAAGAATAAAAGCAGCTTCATATTCACAAGTTGTAATGCTTGGTGCGGT
ECU-E749	TA	2	11	189	210	TATATATATATATATATATATA	GGCCGGTTTGTGTTATGTTT	159	178	59.73	45	ACCCATTTAACGCATACCAA	432	451	57.9	40	GGCCGGTTTGTGTTATGTTTTATTTTGGAGTATATATATATATATATATATATGATAGCCATCTGAAAATAGCTTAATTATGAAATTAATGTTGTGTATATCTGGTTGTGTTTTAACTCATTTTAAAGGTATGTTTTATAATGATCATGCTTGTAATGTTTGGTTATGAAGATAGCTTAATTGAATAGATGATTATAAATTTATGCTTGGTGTTATGTATAGATTTATAATTTGACTTGGAAACGAGTTAAAATTTGGATGTATGTTAGGTATTTGGTATGCGTTAAATGGGT
ECU-E750	AAG	3	7	240	260	AAGAAGAAGAAGAAGAAGAAG	GTCGGTTGCAGGTGAAACTT	121	140	60.16	50	TTGGCTGCCCAAATTTATTG	305	324	60.8	40	GTCGGTTGCAGGTGAAACTTGAAAAAGGTTTATTATTTGTTTATTTCTCATTGAAGAATCATGGTATGAGTGACCATAAACTGAACATCCATGATTTCTTAAGGTTTTTTTTTTTAAAAAAGAAGAAGAAGAAGAAGAAGAAAGGTTGAGGTTGATGAATGATTATTTTGATATAAAGAATGACCAATAAATTTGGGCAGCCAA
ECU-E751	TGC	3	6	553	570	TGCTGCTGCTGCTGCTGC	ACCTCCGAACCTGAAACAAA	428	447	59.57	45	CCATTGCCCTGAATTCACTT	610	629	59.93	45	ACCTCCGAACCTGAAACAAATGACAAATCAGTTCAAGTTGCAAGTTTGGTGCATTCTACCGAGCAAGTTTCTTTAGGAAGTGCAAGCTCCCAACCAATTCATGGTACTAGTGAGCCAAGAAAAGATGCTGCTGCTGCTGCTGCAGCTCCTCCTGCTGCAGGTGTTCAAGTTTCGAGCTCAGAAAGTGAATTCAGGGCAATGG
ECU-E752	ACAT	4	5	671	690	ACATACATACATACATACAT	CACACTCTCGCACAGGTGAT	602	621	59.9	55	TGGTGGTTTTCCAAAGATCC	796	815	59.77	45	CACACTCTCGCACAGGTGATTACTCATACTTACAGAGACGNGGGCTCCCNCCTTGCCCTCTANATTGNAACATACATACATACATACATGNGNGNGGNGGGGGTAANAANAAAACAGNGGGGGCTGTTCTNTGTTNTNTNTNTGAANAATAAAANCGCTTCCTTTCCCNAGTTGTAATGCTTGGGGGGGGCTTTGGATCTTTGGAAAACCACCA
ECU-E753	AG	2	15	80	109	AGAGAGAGAGAGAGAGAGAGAGAGAGAGAG	GCAGGTCCAGAAGATCACCA	57	76	61.23	55	ACTTGGGCATCGCATAGAAC	231	250	60.1	50	GCAGGTCCAGAAGATCACCATAAAGAGAGAGAGAGAGAGAGAGAGAGAGAGAGTTTGGTGTGAGAGATGGGAAGAGGAAAGATTGAGATCAAGAGGATTGAGAACTCAAGCAACAGGCAAGTGACCTACCCAAAGAGGAAGAATGGGATCCTGAAGAAGGCCAAGGAAATTACTGTTCTATGCGATGCCCAAGT
ECU-E754	TA	2	9	195	212	TATATATATATATATATA
ECU-E755	AT	2	9	357	374	ATATATATATATATATAT
ECU-E756	ATT	3	13	302	340	ATTATTATTATTATTATTATTATTATTATTATTATTATT	CGTGCTCGCAGAAGGTAATA	185	204	59.09	50	GCATTGGCGAAGTTTCTTGA	385	404	61.28	45	CGTGCTCGCAGAAGGTAATAAGAAAACAGAAGCAAGTTTCATTTTTTTATGCAAAATATGTTTTTTTAATTGCTATTAGTGAAAAATATGAAATGGGTTTTCATTATTATTATTATCATTATTATTATTATTATTATTATTATTATTATTATTATTATAGTGTTCCAGAGTGTGTCTCAAGAGAAAGACCATGGCTTTAATCAAGAAACTTCGCCAATGC
ECU-E757	TC	2	9	218	235	TCTCTCTCTCTCTCTCTC	ATCAATGCGTCCAAACACAA	65	84	59.97	40	GCAGGCATCTTTTGAACTCC	262	281	59.82	50	ATCAATGCGTCCAAACACAACCGGTCAGACATACTGTTCAATGTATGTATATATTTTAATAATTCAATATAATTCTTTAGTTTTCTCTGTCGCTCAAAATTTTAACAATTTCAGAGCTGATCTCTAGCTTGGCCGTTACTGTAACAACCCTAATCTCTCTCTCTCTCTCTCGATCAGATATAAAAGAGCTGCAAATTGGAGTTCAAAAGATGCCTGC
ECU-E758	ACAT	4	5	466	485	ACATACATACATACATACAT	CACACTCTCGCACAGGTGAT	397	416	59.9	55	CCGCACCAAGCATTACAACT	566	585	61.08	50	CACACTCTCGCACAGGTGATTACTCATACTTACAGAGACGTGGGCTCCCACCTTGCCCTCTAGATTGAAACATACATACATACATACATGTGTGTGTGTGTAAGAATAAAAACAGNGNGTGCTGTTCTATGTTATATATATGAAGAATAAAAGCAGCTTCATATTCACAAGTTGTAATGCTTGGTGCGG
ECU-E759	AG	2	13	82	107	AGAGAGAGAGAGAGAGAGAGAGAGAG	GGGCAGGTACAGACAAGACC	15	34	59.58	60	TTCATGTGACAGAGGGAGCA	173	192	60.4	50	GGGCAGGTACAGACAAGACCAGAGAATGACTTAAAAAGAAAAGGAAAAAAAAGAAAGAAAGAAAGAAAGAGAGAGAGAGAGAGAGAGAGAGAGGCACACTGNAAGAAGAAGAAGATTCAAAGGGAACGTGCTCAAAAAGACAAGAGGGTATTACAAAATGCTCCCTCTGTCACATGAA
ECU-E760	AAAG	4	5	64	83	AAAGAAAGAAAGAAAGAAAG	GGGCAGGTACAGACAAGACC	15	34	59.58	60	TTCATGTGACAGAGGGAGCA	173	192	60.4	50	GGGCAGGTACAGACAAGACCAGAGAATGACTTAAAAAGAAAAGGAAAAAAAAGAAAGAAAGAAAGAAAGAGAGAGAGAGAGAGAGAGAGAGAGGCACACTGNAAGAAGAAGAAGATTCAAAGGGAACGTGCTCAAAAAGACAAGAGGGTATTACAAAATGCTCCCTCTGTCACATGAA
ECU-E761	ATGT	4	5	301	320	ATGTATGTATGTATGTATGT	ACCGCACCAAGCATTACAAC	200	219	60.96	50	CACACTCTCGCACAGGTGAT	370	389	59.9	55	ACCGCACCAAGCATTACAACTTGTGAATATGAAGCTGCTTTTATTCTTCATATATATAACATAGAACAGCACACACTGTTTTTATTCTTACACACACACACATGTATGTATGTATGTATGTTTCAATCTAGAGGGCAAGGTGGGAGCCCACGTCTCTGTAAGTATGAGTAATCACCTGTGCGAGAGTGTG
ECU-E762	TA	2	12	393	416	TATATATATATATATATATATATA
ECU-E763	AT	2	9	339	356	ATATATATATATATATAT	GGTGAACAACAAGGGCAAAC	245	264	60.4	50	CCAACACAAAAACCCAAAGG	412	431	60.23	45	GGTGAACAACAAGGGCAAACCCAAATGCCCTTGAAAATGAAATATATTCGAGTTCGGGATTTAATCAAGCTTAAAGATCGAGGACGAAGAGGCCATATATATATATATATATGCATGTTGATGATGATGTTATTATAAAAATAAACTTGTTTTGTTGCTGTTATTTTCCTTTGGGTTTTTGTGTTGG
ECU-E764	AG	2	13	10	35	AGAGAGAGAGAGAGAGAGAGAGAGAG
ECU-E765	AG	2	11	738	759	AGAGAGAGAGAGAGAGAGAGAG	GTTTCGCCGGGTTTTTATTT	627	646	60.18	40	CCAGGTTCGATTCCCAGTTA	827	846	59.93	50	GTTTCGCCGGGTTTTTATTTATCGGGGTGTCGTCGCTGCTGTCGGGTTTTCGGGTCGTCTGTTTCATAATCAACGGTTCCTCGTTTCCATCTTTAGGTTTTAAAAAGAAAAAGAGAGAGAGAGAGAGAGAGAGAAGAGAGAAAGAGAGAAATTTTTTTTGGATGTGTGAAAAAAAAAATTTAAAGGGGTTTTTGTTTTTCTAACTGGGAATCGAACCTGG
ECU-E766	GAA	3	6	579	596	GAAGAAGAAGAAGAAGAA	GTCGGGTGGCTAAAGATCAA	483	502	60.07	50	TTGAAAACCCCTTACCCTCA	658	677	59.4	45	GTCGGGTGGCTAAAGATCAAGGCCGCGATGAGATGGGGTTTCTTCATCCGGAAGAAAGCTGCTGAGAGACGGGCACAGGTAGTCGAGTTAGAAGACGAAGAAGAAGAAGAAGAATAGGCTATCAACAAGTCGTATTGGTACTATGGTTTTGGAAGTTGCTAACAACAACAATGTATGAGGGTAAGGGGTTTTCAA
ECU-E767	CCA	3	6	252	269	CCACCACCACCACCACCA	AATGGGGGAGGAAGAGAAAA	139	158	59.88	45	CGACGAACTTTACGAGCACA	315	334	60.05	50	AATGGGGGAGGAAGAGAAAAAACCAGTTGAAGAGAAAAAGGATGGAAGAGAAAAAGGTTGAAGATGATGGAAAGAAAAGTGAAGAAAAGAAAGAAACTAAAGAAGAAACCACTCCACCACCACCACCACCACCTCCACAAGAGATTGTATTGAAAGTTTACATGCATTGTGAAGGCTGTGCTCGTAAAGTTCGTCG
ECU-E768	TTA	3	6	188	205	TTATTATTATTATTATTA
ECU-E769	GAA	3	8	120	143	GAAGAAGAAGAAGAAGAAGAAGAA	GGCACGAGTGAGTAGTTTGC	1	20	58.53	55	CCCAACCAAAAGGAACAAAA	195	214	59.81	40	GGCACGAGTGAGTAGTTTGCTATAGCCGAAAATAGTAGTATAGTGGATATATAGGGTTTAAAATGGAAAATGGGAATGAAAAAGAAAGGGTTGGTTTTTTGGGGTTAGGTTTTTAGGGTGAAGAAGAAGAAGAAGAAGAAGAAAAATAAAGAATTTTCTAGTTTCAGTGATGGGTACAGCACACAACCAGCAGCTTTTGTTCCTTTTGGTTGGG
ECU-E770	GCT	3	7	364	384	GCTGCTGCTGCTGCTGCTGCT	GCCTCCAAACCTGAAACAAA	241	260	60.09	45	CCATTGCCCTGAATTCACTT	426	445	59.93	45	GCCTCCAAACCTGAAACAAATGACAAATCAGATCAAGTTGCAAGTTTGGTGCATTCTACCGGGCAAGTTTCTTTAGGAAGTGCAAGCTCTCAACCGATGCATGGTACTAGTGAGCCAAGAAAAGCTGCTGCTGCTGCTGCTGCTGCAGCTCCTCCTGCTGCAGGTGTTCAAGTGTCTAGCTCAGAAAGTGAATTCAGGGCAATGG
ECU-E771	CTT	3	7	188	208	CTTCTTCTTCTTCTTCTTCTT	CCCAAAAGAACCAAAACCAA	76	95	59.81	40	GAGAGGGCCATTGAGTTGAA	252	271	60.19	50	CCCAAAAGAACCAAAACCAAACTCTCTATCCAAACAATTAGAGAGTCTCCACAAGCTTCTTTTACTGATCAATTTGTTCTCCAATTAGCTGACTCATTAGAAGACTCTCTCCCTTCTTCTTCTTCTTCTTCTTTGCCACTTCAAAAGCTTAGAGACAACTCCTCTGAAACCCTTCTTTCAACTCAATGGCCCTCTC
ECU-E772	AT	2	9	93	110	ATATATATATATATATAT	CACAAGATCCATGACCCAGA	27	46	59.47	50	GAGCCTTGGAGGTGTCAGAT	197	216	59.26	55	CACAAGATCCATGACCCAGAAAACATTCTGTACATGCTATTTTGTCATAATGTGGTGGTGCATATAATATATATATATATATATGTCAATTCATTCCTTCTCTAACCCATCTACAAATGCATACCACAATATTTGAGGAACCAAAGGGTCGTCAAATCTTCAATCAGAGGATCTGACACCTCCAAGGCTC
ECU-E773	TCA	3	6	115	132	TCATCATCATCATCATCA	TTGTTGATGTGCCAAGGAAA	56	75	60.09	40	GAGAGAGTCCGTCGTGGTTC	237	256	59.84	60	TTGTTGATGTGCCAAGGAAATCAAGAAACAATGGAAGAAAAGCCTTGAAACAGAAGAACTCATCATCATCATCATCAACAACAACAACAACAAATGAAGCCAATATTTTGGCACAAAAGCTCTCACAGCAGCTTTCCCCAACGCAGGCTCCTTCTCCGATGAAATCCGATCCGTCGAAAGAGAACCACGACGGACTCTCTC
ECU-E774	CAA	3	6	131	148	CAACAACAACAACAACAA	TTGTTGATGTGCCAAGGAAA	56	75	60.09	40	GAGAGAGTCCGTCGTGGTTC	237	256	59.84	60	TTGTTGATGTGCCAAGGAAATCAAGAAACAATGGAAGAAAAGCCTTGAAACAGAAGAACTCATCATCATCATCATCAACAACAACAACAACAAATGAAGCCAATATTTTGGCACAAAAGCTCTCACAGCAGCTTTCCCCAACGCAGGCTCCTTCTCCGATGAAATCCGATCCGTCGAAAGAGAACCACGACGGACTCTCTC
ECU-E775	AC	2	11	42	63	ACACACACACACACACACACAC	GCACGAGGCAATTCGAAAG	2	20	61.85	52.63	GCTGCTGGAGCAAGTCATCT	182	201	60.71	55	GCACGAGGCAATTCGAAAGCCCCCAGGGAGAAAAAAAAAAACACACACACACACACACACACATCCAAAGAACCCAAGTCCTTCCCTATTGCATGCCTTTCAATTTGATTTCATGGATGTAACAAGCACACCAAATAGAAAAGAAATGGATCGGATCAAAGGTCCATGGAGCCCCGAAGAAGATGACTTGCTCCAGCAGC
ECU-E776	ATGT	4	5	712	731	ATGTATGTATGTATGTATGT	GGATGGTGAGGGCTTTCTTT	572	591	60.44	50	ACCGAAAACCATACGTGCAT	752	771	60.26	45	GGATGGTGAGGGCTTTCTTTTTCTTTAATGGTTGTTTCTCTGCTTTGGGGTTTGATATTTAGTATTGAACTTGCTTTTGGGTCCAGGGGTCAACATGCCGATGGAAGAAACTATGGGTTTTCCATTTTGAAGTGGTATGGATGTATGTATGTATGTATGTGTATGTGCATGCATGCATGCATGCACGTATGGTTTTCGGT
ECU-E777	TGCA	4	5	737	756	TGCATGCATGCATGCATGCA	GGATGGTGAGGGCTTTCTTT	572	591	60.44	50	TCTTGGGACCGAAAACCATA	759	778	60.3	45	GGATGGTGAGGGCTTTCTTTTTCTTTAATGGTTGTTTCTCTGCTTTGGGGTTTGATATTTAGTATTGAACTTGCTTTTGGGTCCAGGGGTCAACATGCCGATGGAAGAAACTATGGGTTTTCCATTTTGAAGTGGTATGGATGTATGTATGTATGTATGTGTATGTGCATGCATGCATGCATGCACGTATGGTTTTCGGTCCCAAGA
ECU-E778	TCA	3	7	97	117	TCATCATCATCATCATCATCA	TGGAGTGACCAGGTTGATGT	52	71	58.94	50	GGTTTCAACAGATGGAGCAA	234	253	58.7	45	TGGAGTGACCAGGTTGATGTAATTTCATCGGATGAATCTTCTTCTTCATCATCATCATCATCATCATATTCTTCTCTCGATGTCGAGGTTCAGGTCAATGATGGAACCAAAAATGTCGCAGTTGATCAACCTCCTAAAGAATTATCCTCTGATGGTAGTTTTTGTTAAATGGGTTTCAATTTTTGCTCCATCTGTTGAAACC
ECU-E779	AGA	3	6	276	293	AGAAGAAGAAGAAGAAGA	GCCACCCAGTTTGAGAAAGT	140	159	59.19	50	CTTCTCCACTGGGACTGCAC	324	343	60.86	60	GCCACCCAGTTTGAGAAAGTCAAGATAGAAGAGGAACATAAGGAAGATGAGAAGAAACACAGTCTCCTGGACAAGCTTCACCTATCCAATAGCAGCTCCAGCTCTTCTAGTGACGAGGAAGAAGGTGAAGGCGGAGAGAAGAAGAAGAAGAAGAAAAAGGAGAAGGGAAAGAAAGAACAGGACAGTGCAGTCCCAGTGGAGAAG
ECU-E780	TA	2	11	556	577	TATATATATATATATATATATA
ECU-E781	CCG	3	6	87	104	CCGCCGCCGCCGCCGCCG	GCACGAGTTTCTTCCCTCTG	57	76	59.99	55	GTGCCAAAGGATGATGGACT	240	259	59.93	50	GCACGAGTTTCTTCCCTCTGAAACCCTAAACCGCCGCCGCCGCCGCCGCCCGTCAAACGCCGACGAAAATGGCTTTCGAGGGATTAGTTCTCCGCGGCACCATGCGAGCCCACACTGACATGGTCACAGCCATCGCCACTCCCATCGACAACTCCGATATGATCGTCACTTCCTCTCGCGACAAGTCCATCATCCTTTGGCAC
ECU-E782	TG	2	12	34	57	TGTGTGTGTGTGTGTGTGTGTGTG	GCACGAGTGGAGTGTGAGTT	2	21	58.89	55	GGAGAGAGCAATGGAGGTGA	181	200	60.35	55	GCACGAGTGGAGTGTGAGTTTGTGTTTGTGTTTGTGTGTGTGTGTGTGTGTGTGTGAGAGAGAGAGAGTTATAAAAATGTTGGCCAAAGAGTCGGGTGGTTCCACCTTCGATCTTCCCGAGGAATTATTGCAAGTATTACCCTCCGATCCTTTTGATCAACTCGATGTGGCCCGTAAGATCACCTCCATTGCTCTCTCC
ECU-E783	TGG	3	7	238	258	TGGTGGTGGTGGTGGTGGTGG	CAGAAAGCGTGGCTACAACA	72	91	60.05	50	TCCTCACAACTTCACCGTCA	259	278	60.28	50	CAGAAAGCGTGGCTACAACAAACTGCAAAAAAAGGAAACAATTAGAGAAAGAAGCTATGGAAGTTGGCTTAAAGATGACGATGAAAGGAGGCGGAGGAGATCATGTTGGAGGTTGCGACAAAGAGAAGATGGGGTTTGAAGAGACTGAGCTGAGGCTAGGGTTGCCTGGTGGTGGTGGTGGTGGTGGTGACGGTGAAGTTGTGAGGA
ECU-E784	TAAT	4	7	4	31	TAATTAATTAATTAATTAATTAATTAAT
ECU-E785	TCT	3	7	90	110	TCTTCTTCTTCTTCTTCTTCT	CGAGCCACTGTGCTCTTACT	5	24	58.27	55	CGACATGTTTTGTGCTGTCC	201	220	60.16	50	CGAGCCACTGTGCTCTTACTATTAACAAATTATTTCTCTTCGAACAAAAGTAAAATAAGACCTATAATTGCACTTTAATCCTGCGTCTTCTTCTTCTTCTTCTTCTTTTTGTATCAATGGAGTTCTCTGTAAGGGTCCAACAAAAGTGTGATGGGCAAAGAAACATGTTGTAATAATAACAAGGGTGTTACAATTAGGACAGCACAAAACATGTCG
ECU-E786	CTT	3	7	167	187	CTTCTTCTTCTTCTTCTTCTT	CCCAAAAGAACCAAAACCAA	55	74	59.81	40	GAGAGGGCCATTGAGTTGAA	231	250	60.19	50	CCCAAAAGAACCAAAACCAAACTCTCTATCCAAACAATTAGAGAGTCTCCACAAGCTTCTTTTACTGATCAATTTGTTCTCCAATTAGCTGACTCATTAGAAGACTCTCTCCCTTCTTCTTCTTCTTCTTCTTTGCCACTTCAAAAGCTTAGAGACAACTCCTCTGAAACCCTTCTTTCAACTCAATGGCCCTCTC
ECU-E787	GAA	3	6	67	84	GAAGAAGAAGAAGAAGAA	AGTGTGGATCCAAGGACAGC	13	32	60.12	55	CTTGCAACCAGCTACAACCA	227	246	59.9	50	AGTGTGGATCCAAGGACAGCAGCTGAGTATAGTGGAGATTATTACTCGGAAGAGGAAGAAGAAGAAGAAGAAAACGATGATAGTTTGTATGACAGTGAAGAACTATCATCGGAGTCATCACCTTCTTCTTCAAGAGAGAGAGGGCATTATAATAACAACAGCAGCAGCAGCAACCACCAAGGAGTAGAGAAAGAGAAAGAGAAAGATGATGTTTTGGTTGTAGCTGGTTGCAAG
ECU-E788	GCT	3	6	249	266	GCTGCTGCTGCTGCTGCT	ACACCATTGTTGGGTCACCT	160	179	60.13	50	ATCATTTTGGGGCTGTTGAA	334	353	60.31	40	ACACCATTGTTGGGTCACCTAACAAGTTTGAAATGATGGACCAGTGCCATGAGTTGCTTAGATCTAAATCAGCTAGGCAACAAAGGCTGGCTGCTGCTGCTGCTGCTGTTGGTGCTGCTCAGATAATGGGCTCTGGTTCTTTTCCATACTCACCAAAGTCCATCAATTTAGTCCTTCAACAGCCCCAAAATGAT
ECU-E789	GTA	3	6	96	113	GTAGTAGTAGTAGTAGTA	GATTCGCCTTTGATTTTTGC	20	39	59.67	40	ACTCGGACACCCATTTTGAG	219	238	59.97	50	GATTCGCCTTTGATTTTTGCTACAACGAAAATAAGCTTACAATCGGCTTAAAAAATGGCATCAATGGTTCTTAAAGGTAGTAGTAGTAGTAGTAATCAAGTTTCTTCATTGATATCAATTCAAGAAAAAGGTAGTAGGAATAAGAGGAAGTTCCGGGCTGATCCACCTTTAGGTGATCCGAATAAGATTATAACTTCACCTCAAAATGGGTGTCCGAGT
ECU-E790	GCC	3	6	137	154	GCCGCCGCCGCCGCCGCC	CAGTCATACGACCACCACCA	114	133	60.44	55	AGTGCCTGCTGCAACTCATA	318	337	59.62	50	CAGTCATACGACCACCACCACCAGCCGCCGCCGCCGCCGCCGCAGCACCAGAGCTATTACGGACAGTACCCGACGCCGTCTCCGCCGCCTTCGTCATCATCAAGTTATGGGCCGAGTGGNGGCGGATTTCCAGCAGGAACATCTCCAGATGTTATAAGGGCGTTTCAAATGGTAGATAGGGATCGAAGNGGATTCATCGATGAATATGAGTTGCAGCAGGCACT
ECU-E791	TTA	3	7	56	76	TTATTATTATTATTATTATTA
ECU-E792	AGC	3	9	30	56	AGCAGCAGCAGCAGCAGCAGCAGCAGC	GGCACGAAGAAAGCACAGAG	2	21	61.12	55	TTCCATTGATTCCCCATCTT	179	198	59.17	40	GGCACGAAGAAAGCACAGAGTCTACAGAAGCAGCAGCAGCAGCAGCAGCAGCAGCAGAAGTAAAAGCAGAAGCCGAAGCCGCCCCAGTGGAAGCACCCAAAGAGGAAGCTGCAAAGGAAGAAGAGAAACCAGCTGAAGCTCAAGCTGAGAATACTACTACCGAGTAAATAAGCTTGTAAGATGGGGAATCAATGGAA
ECU-E793	GCT	3	7	44	64	GCTGCTGCTGCTGCTGCTGCT	GGCACGAGAAATTTCCCTAA	1	20	59.16	45	CGTTTCTTCGCAATCAGTCA	211	230	59.99	45	GGCACGAGAAATTTCCCTAATAAAATTCCTGTGGGCTGCCGCCGCTGCTGCTGCTGCTGCTGCTTCGTCTTCCTCTTCACTTTCTTATTCTTGTCGGCAAATAAGTTTGGGATTTGGGATTTTCGCGATTGAGATTCGAAGTTTCAAATTTACAGTCAAAGATTGAAAACAGGGAACCTTCTTTTTTTTCCTCTTTTTATTTTTTTTAAATGACTGATTGCGAAGAAACG
ECU-E794	GAT	3	10	844	873	GATGATGATGATGATGATGATGATGATGAT
ECU-E795	GA	2	46	647	738	GAGAGAGAGAGAGAGAGAGAGAGAGAGAGAGAGAGAGAGAGAGAGAGAGAGAGAGAGAGAGAGAGAGAGAGAGAGAGAGAGAGAGAGAGAGA	GTGCCATTTCATGCCAAAA	609	627	60.46	42.1	CCCCCACTAATTCCTTCTCC	834	853	59.76	55	GTGCCATTTCATGCCAAAAAAAAAAAAAAAAACTCGAGGAGAGAGAGAGAGAGAGAGAGAGAGAGAGAGAGAGAGAGAGAGAGAGAGAGAGAGAGAGAGAGAGAGAGAGAGAGAGAGAGAGAGAGAGAGAGGGGGGCGAGAGTACTTCGGGAGGGGGGGGGGGCCATGTGATTTCCGCCGGGGGGGGGGGACAAAGGGAGGGGAGCGACTCGGCCGGTAGGGGGGGGAGAAGGAATTAGTGGGGG
ECU-E796	TTC	3	9	76	102	TTCTTCTTCTTCTTCTTCTTCTTCTTC	ACGCTACGGAGCTTGTGTTC	47	66	60.46	55	CACGCTCACATTCATGGAAA	247	266	60.67	45	ACGCTACGGAGCTTGTGTTCATATTCGGATTCTTCTTCTTCTTCTTCTTCTTCTTCATCAAAGTGGGTTTATGCAGTGTTTTGGAGGATACTGCCTCGAAATTATCCACCACCAAAGTGGGATTATGGAGGGAGTGCACTTGATCGTTCCAAAGGAAACAAAAGAAACTGGATTCTTGTATGGGAAGATGGGTTTTGTGATTTCCATGAATGTGAGCGTG
ECU-E797	AGC	3	9	485	511	AGCAGCAGCAGCAGCAGCAGCAGCAGC	GAAACGGTAGCAGAGCCAGT	387	406	59.5	55	TCTTCCTTTGCAGCTTCCTC	558	577	59.69	50	GAAACGGTAGCAGAGCCAGTTGCCGAGGAGTCCAAGGAGTCCAAGGAGACTTCTGAGCCAACAGTTGAAGAAACCAAAGAAAGCACAGAGTCTACAGAAGCAGCAGCAGCAGCAGCAGCAGCAGCAGAAGTAAAAGCAGAAGCCGAAGCCGCCCCAGTGGAAGCACCCAAAGAGGAAGCTGCAAAGGAAGA
ECU-E798	AAG	3	10	19	48	AAGAAGAAGAAGAAGAAGAAGAAGAAGAAG
ECU-E799	TTG	3	6	525	542	TTGTTGTTGTTGTTGTTG	TAACTGGCAGAGCAGCCTTC	437	456	60.68	55	TGGCATTGTAATGGGAGCTT	636	655	60.47	45	TAACTGGCAGAGCAGCCTTCACCCTTGGATCTACGAGTAGAGATCATTTGGTCGAAGCTATTGGCCGTCATGGCTCTGTCCTGGTTGTTTGTTGTTGTTGTTGTTGCCAGTCTTTTGATATTTATATTACTATTATAGTTTAAAGTGGTGAAAGCTTTGTAGCATTTTGGGTGTATAGGTTAAGTTGGAGTTGTGTTGAAAGCTCCCATTACAATGCCA
ECU-E800	GA	2	9	6	23	GAGAGAGAGAGAGAGAGA
ECU-E801	GAT	3	6	388	405	GATGATGATGATGATGAT
ECU-E802	TGA	3	6	503	520	TGATGATGATGATGATGA
ECU-E803	AG	2	15	605	634	AGAGAGAGAGAGAGAGAGAGAGAGAGAGAG
ECU-E804	AT	2	9	532	549	ATATATATATATATATAT
ECU-E805	AG	2	9	50	67	AGAGAGAGAGAGAGAGAG	CTCCCAAACCAAACCTTCAA	21	40	59.94	45	CGGATCAAAGGCAGTAGGAA	221	240	60.21	50	CTCCCAAACCAAACCTTCAAATTTCAGCAAGAGAGAGAGAGAGAGAGAACTTACATAGCTCAGATTTCGATCATCAATTTAGGGTTTCTTAGTTCGATCCCCGATTACCCAATACCCCAATTTTACAGATCAGGTCTGAGTGTTCTAGTTGTTCGGCTGTTTCTATCCTCTAAGTTTCATGTCTGATCTTGACATCCAGATTCCTACTGCCTTTGATCCG
ECU-E806	TC	2	10	93	112	TCTCTCTCTCTCTCTCTCTC	GCACGAGCCTCTCTCAAAAT	56	75	59.58	50	GCTTAGGGCAAACCACTGAA	249	268	60.25	50	GCACGAGCCTCTCTCAAAATCTCAAACCCAGATTTGTTCTCTCTCTCTCTCTCTCTCTATTTCCAATCAATTAATTCCTCCATTGGAGGAGCTTAGGGTTTGTTGGTGTTCTGGTCTTTGCTTTGTCTGAAAAATAAACAGAATTATAAACGAACACCAACGCCATGGGAAGATTTGAAGAGAGAGGATTCGATTCAGTGGTTTGCCCTAAGC
ECU-E807	GCT	3	6	234	251	GCTGCTGCTGCTGCTGCT	AACCGAGCCTGTAGTTGTGG	209	228	60.17	55	GCGATCAGATTGGAATGGAG	391	410	60.57	50	AACCGAGCCTGTAGTTGTGGCTCCAGCTGCTGCTGCTGCTGCTCCAGCTCCTGGGAAATATGTTCCTAGGTTCCGGCGAGAAAGGCCTGAAAGCTCTGGTCCAGCTCCACCTTCTGAACCTGATCGATGGGGCAAGCCAGCACCCTCGGAACCTGACCGATGGGCTGCTGGTAGCAGGGCTCCTCCATTCCAATCTGATCGC
ECU-E808	AGC	3	6	64	81	AGCAGCAGCAGCAGCAGC	AGTGGGCCCTGTACAAAGTT	16	35	58.58	50	TCAACATCCGCTTTTATTGC	164	183	58.77	40	AGTGGGCCCTGTACAAAGTTACCAAGAAAAGAAAAAGGACCCCCCAGTAGCAGCAGCAGCAGCAGCATGGAATCAAAAGAAACCCACGGTTATTAGCGTGCATAGTAGCATAGTTGGTGAAATTCAGAACCGCTCAGCTCATCTGCTAGCAATAAAAGCGGATGTTGA
ECU-E809	CAT	3	9	89	115	CATCATCATCATCATCATCATCATCAT	GGCACGAGAGACTTGTTTGG	1	20	60.83	55	CGGCCATTAATTGTTGCACT	150	169	60.89	45	GGCACGAGAGACTTGTTTGGGAGCTATGAAAGTGAAAGAAAAAAAATAAGGAGCAACAGAGAGTTTTTCTAGTTACTAACATCATCAACATCATCATCATCATCATCATCATCATAGGCCATGAACCAAGGAGTGTTGCAGAGCTCACCAGTGCAACAATTAATGGCCG
ECU-E810	CAT	3	6	526	543	CATCATCATCATCATCAT	TATGGCCATGCAAATGAAGA	502	521	60.03	40	GTGTTGCCCTGTAGCGGTAT	665	684	60.02	55	TATGGCCATGCAAATGAAGATTACCATCATCATCATCATCATTATCAAGGATCTAAAGCAACAACTAATTGGTCCATGGCTACTGCTTCTTCATCACCAAAATCCTGTGTAACAACAAGTTTCAACAGCAACATGTTGGATTTTTCAAGCAACATCAAAGTTGATACCGCTACAGGGCAACAC
ECU-E811	CT	2	12	16	39	CTCTCTCTCTCTCTCTCTCTCTCT
ECU-E812	GCT	3	6	300	317	GCTGCTGCTGCTGCTGCT	AAAGAAGGCAAAGCTGGTCA	185	204	59.99	45	CACAGGACTTGCAAGGGAAT	353	372	60.11	50	AAAGAAGGCAAAGCTGGTCACTCCCCAAAAGACAGTTCATTCTGGTGCAGATAGCAAGAAAGCGGGTGGACATACTGCAACCCCTCACCCTTCCAAAAAGGCTGGGAAAACATCAGCTGCTGCTGCTGCTGCTGCACAGGTGAAGCAGACTCCAAAGTCCGGTGGTTCATTCCCTTGCAAGTCCTGTG
ECU-E813	GAT	3	6	388	405	GATGATGATGATGATGAT	TTGTGAACCAGCAACACCAT	285	304	60.01	45	TCTCCATCGCCATCTTCTCT	466	485	59.91	50	TTGTGAACCAGCAACACCATCGCCCTCGAACCCAGACAAGGAAACCGCCACCACCGTCCTCAGCTTAGAAGACTGCACATCAGCAACTTGTTCCTTGAAAGAAGATGATGATGATGATGATAAAGTGCAAGTCATAAGACATTTGCTTGAAGCCTCTGATGATGAGCTGGGGATTCCAAATAGAGAAGATGGCGATGGAGA
ECU-E814	GA	2	9	27	44	GAGAGAGAGAGAGAGAGA	TAGCTGCCACCAAAGAGAGG	5	24	60.53	55	TTGGTTGGCTTCCTGATGAT	191	210	60.46	45	TAGCTGCCACCAAAGAGAGGGTGAGAGAGAGAGAGAGAGATGGTATCGCTTAAGCTCCAGAAACGGCTCTGANCGAGCGTTCTAAAGTGTGGAAAAGGAAAGGTTTGGCTCGATCCAAATGAAGTCAACGAGATCTCCATGGCCAACTCTCGCCAGAATATAAGGAAGCTGGTTAAAGATGGTTTTATCATCAGGAAGCCAACCAA
ECU-E815	AT	2	9	349	366	ATATATATATATATATAT	GGTGAACAACAAGGGCAAAC	255	274	60.4	50	CCAACACAAAAACCCAAAGG	422	441	60.23	45	GGTGAACAACAAGGGCAAACCCAAATGCCCTTGAAAATGAAATATATTCGAGTTCGGGATTTAATCAAGCTTAAAGATCGAGGACGAAGAGGCCATATATATATATATATATGCATGTTGATGATGATGTTATTATAAAAATAAACTTGTTTTGTTGCTGTTATTTTCCTTTGGGTTTTTGTGTTGG
ECU-E816	TGA	3	10	1	30	TGATGATGATGATGATGATGATGATGATGA
ECU-E817	CTT	3	7	35	55	CTTCTTCTTCTTCTTCTTCTT
ECU-E818	AT	2	9	165	182	ATATATATATATATATAT	TTGGGTTTGCTTTGCTTCTT	120	139	59.86	40	TGCCTTTTGGAATTCATGCT	325	344	60.58	40	TTGGGTTTGCTTTGCTTCTTCGTAAAAATATCACTTTCCTTTTCAATATATATATATATATATAAACTAATAAGCATACTTCAGCAATCCAGCAACTGCTCCAGTTCTGGGAACATGCAAAAGTTCGAACTTTTCAGCCACTGTTACTCTCTTACCAGGGTTTGATTAATAAGAAGTTAGGGTTTGGTGTAAAATGTTGGTTTTAAGCATGAATTCCAAAAGGCA
ECU-E819	GA	2	10	9	28	GAGAGAGAGAGAGAGAGAGA
ECU-E820	CTG	3	7	299	319	CTGCTGCTGCTGCTGCTGCTG	CGGCAACACTTCCTACCACT	152	171	60.17	55	GCCACCTCTTTTCCTTTCCT	336	355	59.69	50	CGGCAACACTTCCTACCACTTGTCGTGCCCCTGTCAACATGACCGACTGCATCTCTCTTCTGCACTTGACTCCCGATTCCCAGGAAGCTAAGTTATTTCAAGGATATCAGAAGCTGACACACACTGGCAACTCCAACTCCACTACCACTGCTGCTGCTGCTGCTGCTGCAGACAAGAGTGATGGAGGAAAGGAAAAGAGGTGGC
ECU-E821	AGA	3	6	352	369	AGAAGAAGAAGAAGAAGA	GCCACCCAGTTTGAGAAAGT	216	235	59.19	50	CTTCTCCACTGGGACTGCAC	400	419	60.86	60	GCCACCCAGTTTGAGAAAGTCAAGATAGAAGAGGAACATAAGGAAGATGAGAAGAAACACAGTCTCCTGGACAAGCTTCACCTATCCAATAGCAGCTCCAGCTCTTCTAGTGACGAGGAAGAAGGTGAAGGCGGAGAGAAGAAGAAGAAGAAGAAAAAGGAGAAGGGAAAGAAAGAACAGGACAGTGCAGTCCCAGTGGAGAAG
ECU-E822	CAA	3	7	621	641	CAACAACAACAACAACAACAA	CATAAACGCTGCCACTACGA	595	614	59.9	50	ATGGGCTTTGGACCTCTTCT	789	808	60.07	50	CATAAACGCTGCCACTACGAAGGTGGCAACAACAACAACAACAACAAAAATAACAACAACAGCGGTAGCGTTAGCGTTAGCGGGGTGACTTCTTCGGATGGGGGCGCGTTGAGCCACAACCACCGTGCAGTTGACTTTGACTTTGACCTCAACTTGCCGGCCTTGCCGGAGTTCAGTCAAATGTACCCAGATGAAGAAGAGGTCCAAAGCCCAT
ECU-E823	AT	2	9	280	297	ATATATATATATATATAT	GGTGAACAACAAGGGCAAAC	186	205	60.4	50	CCAACACAAAAACCCAAAGG	353	372	60.23	45	GGTGAACAACAAGGGCAAACCCAAATGCCCTTGAAAATGAAATATATTCGAGTTCGGGATTTAATCAAGCTTAAAGATCGAGGACGAAGAGGCCATATATATATATATATATGCATGTTGATGATGATGTTATTATAAAAATAAACTTGTTTTGTTGCTGTTATTTTCCTTTGGGTTTTTGTGTTGG
ECU-E824	AGC	3	9	388	414	AGCAGCAGCAGCAGCAGCAGCAGCAGC	GAAACGGTAGCAGAGCCAGT	290	309	59.5	55	TCTTCCTTTGCAGCTTCCTC	461	480	59.69	50	GAAACGGTAGCAGAGCCAGTTGCCGAGGAGTCCAAGGAGTCCAAGGAGACTTCTGAGCCAACAGTTGAAGAAACCAAAGAAAGCACAGAGTCTACAGAAGCAGCAGCAGCAGCAGCAGCAGCAGCAGAAGTAAAAGCAGAAGCCGAAGCCGCCCCAGTGGAAGCACCCAAAGAGGAAGCTGCAAAGGAAGA
ECU-E825	CCG	3	6	330	347	CCGCCGCCGCCGCCGCCG	TGCCGTCAATTCGAACAATA	292	311	60.07	40	ACTGCATTGCGATCTTAGCA	475	494	59.6	45	TGCCGTCAATTCGAACAATAGTGGGGGCAATACATCGACCGCCGCCGCCGCCGCCGTCTCGGCTGACACGCAGTCCGCGTTGAGGCACAACCCTGGCATCTCCCTCGACTGGACTCCTGAAGAACAAACGATGCTCGAAGATTTGCTCGTCAAGTATACCTCTGATTCAACCATAGTTCGCTATGCTAAGATCGCAATGCAGT
ECU-E826	GA	2	53	2	107	GAGAGAGAGAGAGAGAGAGAGAGAGAGAGAGAGAGAGAGAGAGAGAGAGAGAGAGAGAGAGAGAGAGAGAGAGAGAGAGAGAGAGAGAGAGAGAGAGAGAGAGAGA
ECU-E827	GCT	3	7	475	495	GCTGCTGCTGCTGCTGCTGCT	AGCTCTCCCACAACTGGAAA	341	360	59.84	50	CCTTGGCTGTTTTTGCATCT	519	538	60.25	45	AGCTCTCCCACAACTGGAAAAACGGGAGCGTATATTTCCTCGGTTATAAAACTTTCATACCAGAGGAAGGTGATGATTTTGGTATGTCTAGTGAAGAAGAAAGCGAGGAGGAGGAAGATGAGGAGCTTCCTGTCGCTGCTGCTGCTGCTGCTGCTGCAGTAAATGGAAAAGCTAAGCCAGATGCAAAAACAGCCAAGG
ECU-E828	AG	2	9	51	68	AGAGAGAGAGAGAGAGAG	CTCCCAAACCAAACCTTCAA	22	41	59.94	45	CGGATCAAAGGCAGTAGGAA	222	241	60.21	50	CTCCCAAACCAAACCTTCAAATTTCAGCAAGAGAGAGAGAGAGAGAGAACTTACATAGCTCAGATTTCGATCATCAATTTAGGGTTTCTTAGTTCGATCCCCGATTACCCAATACCCCAATTTTACAGATCAGGTCTGAGTGTTCTAGTTGTTCGGCTGTTTCTATCCTCTAAGTTTCATGTCTGATCTTGACATCCAGATTCCTACTGCCTTTGATCCG
ECU-E829	GA	2	16	1	32	GAGAGAGAGAGAGAGAGAGAGAGAGAGAGAGA
ECU-E830	AGC	3	9	486	512	AGCAGCAGCAGCAGCAGCAGCAGCAGC	GAAACGGTAGCAGAGCCAGT	388	407	59.5	55	TCTTCCTTTGCAGCTTCCTC	559	578	59.69	50	GAAACGGTAGCAGAGCCAGTTGCCGAGGAGTCCAAGGAGTCCAAGGAGACTTCTGAGCCAACAGTTGAAGAAACCAAAGAAAGCACAGAGTCTACAGAAGCAGCAGCAGCAGCAGCAGCAGCAGCAGAAGTAAAAGCAGAAGCCGAAGCCGCCCCAGTGGAAGCACCCAAAGAGGAAGCTGCAAAGGAAGA
ECU-E831	GGT	3	6	727	744	GGTGGTGGTGGTGGTGGT	TGTCGGAATTCGTGAACAGA	576	595	60.24	45	GAGCCCTCAGCTTCTTCTTG	762	781	59.31	55	TGTCGGAATTCGTGAACAGAGTGTGTTCCCAGAGATCAGGTTTGATGCACTTGGTAAACCCAGAGGAATGGATATTTGCATCACGACAACAGCCAAATCCGATAAGGAAGGCCAGAAGCTATTGGCCCTAATGGGTATGCCTTTTAGAGAAGGTGGTGGTGGTGGTGGTCCTGCAGCCCAACAACGCAAGAAGAAGCTGAGGGCTC
ECU-E832	AAG	3	7	47	67	AAGAAGAAGAAGAAGAAGAAG	GCCGTCCTATCACATGCTAA	14	33	58.75	50	CTGCTTTGGAGATGCTGTTG	200	219	59.59	50	GCCGTCCTATCACATGCTAACAGCAATTAAAAAAAGAAGAAGAAGAAGAAGAAGAGAGAGAAAATGGTTTCTATTGAGTTATCACCGGAGTTGATTCCCGGTTTACCTGAGGAAATTGGACTCGATTGTTTGATTCGGTTTCATTATTCTACTTACAGAGTCGCAGCTCGAGTCTGCCGACGATGGCAACAGCATCTCCAAAGCAG
ECU-E833	TTCC	4	5	32	51	TTCCTTCCTTCCTTCCTTCC
ECU-E834	GAT	3	6	382	399	GATGATGATGATGATGAT	GAGGATCACTCCCCAACTCA	334	353	60.05	55	GCTCTGGCGACTTCTTCAGT	516	535	59.75	55	GAGGATCACTCCCCAACTCACAGCCAGGCTGATGAGAACGACCAGGTGGATGATGATGATGATGATAATGTGCAGTGGCAAACGGATACTTCACTGGAGGCTGCTCAACAGCGTATACAAGAGCAGTTGAGTGCTGTTACAGCTGATATGGTAATGCTTTCTACTGAAGAAGAAAAGAAGTCACTGAAGAAGTCGCCAGAGC
ECU-E835	TGA	3	6	596	613	TGATGATGATGATGATGA	AGGAGTTGACGGCAAGGTTA	470	489	59.73	50	CAGCTTGCAACCAAAATCAA	671	690	59.85	40	AGGAGTTGACGGCAAGGTTAAATCTAATGTGAAGAGGAAGATCACGAATGTGGCTAAAGTTACCAGTAATGCTCTGTACATGATCAATAGGCTCAATGAAAGTCGTGGTAGGCACCGTTGAATCTTTGATGATGATGATGATGAATAATGGATGGTTGTGATTTATCTAGCTTATTATGGTTCTTAAATATAGTTTTTATTTTGATTTTGGTTGCAAGCTG
ECU-E836	TC	2	11	31	52	TCTCTCTCTCTCTCTCTCTCTC	GCACGAGAAAATCTCAAACC	2	21	57.39	45	TGCACCAGCTTTTGAATCAG	206	225	59.99	45	GCACGAGAAAATCTCAAACCCACATTTGTTCTCTCTCTCTCTCTCTCTCTCCAATCAATTAATTCCTCCATTGGAGGAGCTTAGAATTATAAACCAACACCAACGCCATGGGAAGATTTGAAGAGGGAGGATTCGATTCAGTGGTTTGCCCTAAGCCTATACGAACCTTTAGATGGTCTACCAACTGTTATCAGACTGAGATGGCTGATTCAAAAGCTGGTGCA
ECU-E837	CAG	3	6	113	130	CAGCAGCAGCAGCAGCAG	ACGAGCAATGTCCTCGTTCT	4	23	59.87	50	GCTGCTGCTGTTGTTGTTGT	184	203	60.1	50	ACGAGCAATGTCCTCGTTCTTTGCAACTCCACAACCCCAACAATCTCCGCCATTGTTTCAGCCCCAACAACAACCTTTCCAGCAAAGCTACAGCCCTTTTTATCAATCCCAGCAGCAGCAGCAGCAGCAACAACAACAACAGCAACCACAGTTGCAGTTTCCACAACAGCAGCAGCAGCAACAACAACAACAGCAGCAGC
ECU-E838	TA	2	10	532	551	TATATATATATATATATATA
ECU-E839	CT	2	9	9	26	CTCTCTCTCTCTCTCTCT
ECU-E840	ATC	3	7	584	604	ATCATCATCATCATCATCATC	CCAAGAGATACCGGAGCATC	537	556	59.65	55	GATGATGGAGGTGTGGTGAA	719	738	59.32	50	CCAAGAGATACCGGAGCATCATCGGGGGCCAAATCATATGGCCCATGATCATCATCATCATCATCATCTTCTTCTCCATCATCATCAACAACAGCAGCAGCAGCAGCATCAGATTGCTACCACGGCGTTCCACATTAGCAGGCCATCGCATCCCAGTTCCACCATCATCTCTCCACCTCCCCTTCACCACACCTCCATCATC
ECU-E841	AG	2	9	90	107	AGAGAGAGAGAGAGAGAG	CAGCTCAGTGTGTCCTTTGG	12	31	59.46	55	GTAAGCTGCCATCAGGGAGT	160	179	59.31	55	CAGCTCAGTGTGTCCTTTGGTTTGAGATAGTTTTTTCCATATAAAAAGGACAAATATATAAATATATATTGTTTTTAAAGAGAGAGAGAGAGAGAGTTGAGTGTGTGTATATAAAGAAGGAGAAAGCAGCAGCACCTGATACAGATGCACTCCCTGATGGCAGCTTAC
ECU-E842	GGC	3	6	116	133	GGCGGCGGCGGCGGCGGC	ATGATGGTGGTGGTGGTTGT	96	115	60.98	50	CTCCGTCATCCTCGGTGTA	311	329	59.64	57.9	ATGATGGTGGTGGTGGTTGTGGCGGCGGCGGCGGCGGCGGTTCTGATGGTGGTCGTGACAATGATGTGAAGAAATCATCCAAAGTTGACAATGGTGTTGAAGTTGAGGATGATGATGATGATGATTTTATAACCAATGAAGTGAAAAGGAGATTAAAAGAACTTAGAAAAAACAGTTTTATGGTACTGATTCCTGAGGAGGAAGAAGAAGAGTTGTACACCGAGGATGACGGAG
ECU-E843	GAT	3	6	203	220	GATGATGATGATGATGAT	GATGGTGGTCGTGACAATGA	140	159	60.39	50	CTCCGTCATCCTCGGTGTA	311	329	59.64	57.9	GATGGTGGTCGTGACAATGATGTGAAGAAATCATCCAAAGTTGACAATGGTGTTGAAGTTGAGGATGATGATGATGATGATTTTATAACCAATGAAGTGAAAAGGAGATTAAAAGAACTTAGAAAAAACAGTTTTATGGTACTGATTCCTGAGGAGGAAGAAGAAGAGTTGTACACCGAGGATGACGGAG
ECU-E844	GAA	3	6	543	560	GAAGAAGAAGAAGAAGAA	TTCTCGAAACGGGGATTATG	395	414	59.89	45	GCTGGATTGCGAAGAAGTGT	580	599	60.41	50	TTCTCGAAACGGGGATTATGATTCTGAGATCGAGGTTGATAAGTCGCCGCCACCGCCGCCTCCGGAGCAGTCTCAGCAGCAGCACCCTGATAAGAAGAATGTTGTTGTGACGTTTAATACGCCGAAAGATTCGGAAAATGATGATGATGAAGAAGAAGAAGAAGAAGATGATGATGATGATGGGTACACTTCTTCGCAATCCAGC
ECU-E845	GCT	3	6	583	600	GCTGCTGCTGCTGCTGCT	AACCGAGCCTGTAGTTGTGG	558	577	60.17	55	GCGATCAGATGGAAATGGAG	740	759	60.57	50	AACCGAGCCTGTAGTTGTGGCTCCAGCTGCTGCTGCTGCTGCTCCAGCTCCTGGGAAATATGTTCCTAGGTTCCGGCGAGAAAGGCCTGAAAGCTCTGGTCCAGCTCCACCTTCTGAACCTGATCGATGGGGCAAGCCAGCACCCTCGGAACCTGACCGATGGGCTGCTGGTAGCAGGGCTCCTCCATTTCCATCTGATCGC
ECU-E846	AC	2	9	40	57	ACACACACACACACACAC
ECU-E847	CAC	3	6	552	569	CACCACCACCACCACCAC	ACTCAAGCTGTTCGGAGCAC	461	480	60.6	55	GCGGGGACAGCTGATTATTA	642	661	60.06	50	ACTCAAGCTGTTCGGAGCACGTGGTGTCACCGGAGTTCACGTGCGAGGTTCAAAGCGAGCCGCAATGGAAGGACTGGGGAAGTGCTACCAACACCACCACCACCACCACCAATGCCCTTGACTTCCCTTATAATTACATGGATGCCACTGTTGATAACGGGTTTCCTGCCCATTTCCAGAGTAATAATCAGCTGTCCCCGC
ECU-E848	CAG	3	8	10	33	CAGCAGCAGCAGCAGCAGCAGCAG
ECU-E849	AAC	3	6	595	612	AACAACAACAACAACAAC	TATGGAGCCTCCTTCAATGG	423	442	60.03	50	GCTGAACAACTCCCAATGCT	619	638	60.26	50	TATGGAGCCTCCTTCAATGGCGGGTGATGAGAAGAGCTTAGATTTCGCAGAGAGTGAGACTGGAGCTGGTTCAAGTAATCTTAAGCTAAACCAAACCTCCTCTTCATATGCTTCAAGCACCGAGAATATATCTCGTCTCCTTCAAGGTTGGATGAGATCGTCACCCAAGATTAACAACAACAACAACAACAGCGACAGCATTGGGAGTTGTTCAGC
ECU-E850	CAT	3	9	784	810	CATCATCATCATCATCATCATCATCAT	ATCGCCAAACTCAGAGGAGA	683	702	59.95	50	GCCTGTTGACAGTGCTGTTT	846	865	58.94	50	ATCGCCAAACTCAGAGGAGACAGCTGCCTTGGGCGNTTGCTACGTTTCCCTTTGATAATCTGCAACTGATCTTTACAAGCAGCAACTTCCTCCTGACTGGCCATCATCATCATCATCATCATCATCATCAACCTCGTGCCGAATTCNGCACGAGCTTGTCTGAAAACAGCACTGTCAACAGGC
ECU-E851	CCA	3	10	13	42	CCACCACCACCACCACCACCACCACCACCA
ECU-E852	TCT	3	6	11	28	TCTTCTTCTTCTTCTTCT
ECU-E853	ATGA	4	5	500	519	ATGAATGAATGAATGAATGA	CCGGGTTTGTACTTCCACTG	356	375	60.4	55	CACGAGGGAACAACCAAAAT	576	595	59.83	45	CCGGGTTTGTACTTCCACTGCCAACTTAGGAGTGTAAAGTAGAGTCTGTTGGAACAAACTTTTTCTATGAAGCCTAGTAGTTTAACCTTGTGAAAAATGTTTGGTTTATGATGTTAAAAGAGAACCAGCGATGGAGGTGTGTGCATGAATGAATGAATGAATGAATAAAATAATTAAGCTCCAAATCATCTGAATTATGGAGATGATGAGTATTGGACATATTTTGGTTGTTCCCTCGTG
ECU-E854	TTCT	4	6	23	46	TTCTTTCTTTCTTTCTTTCTTTCT	GCACGAGCCAAAGCTAATCT	2	21	59.62	50	GCCTTCCATCCATCGAAATA	206	225	59.86	45	GCACGAGCCAAAGCTAATCTATTCTTTCTTTCTTTCTTTCTTTCTTTTTCTCTTCATTTATTTTAATTTCTTGTTTACATCACCAAAGCTAAATCTATTCTTTCTCTGTAAACTGCCAAAGCTAATTTATTTTCTTTATAGAAAAAAAAAATGGTGGCCATATCTAAGATTGCAACTGGTAATGGTCATGGTGAAGACTCACCTTATTTCGATGGATGGAAGGC
ECU-E855	ATTC	4	5	207	226	ATTCATTCATTCATTCATTC	GTGGTAGCAGGCCAAAAGTT	67	86	59.24	50	GGCTTGGTTGAACTGGAAAG	229	248	59.71	50	GTGGTAGCAGGCCAAAAGTTGGTGGCTATAGAATTAACAGTGAGCTGGTGACAAAGAATATGAAAAATGCTGGAATTGCCGGTAATTCTGCGATGGGCCGACTTGCAGTTATGGCTTCCTGAAATGTGCTGCCATGGCGTATTCATTCATTCATTCATTCTCCTTTCCAGTTCAACCAAGCC
ECU-E856	TGA	3	9	283	309	TGATGATGATGATGATGATGATGATGA	GCTCAAGCAGCCTTTGAGTC	197	216	60.28	55	TGCTTGATTGCCTTGTTGAG	381	400	59.99	45	GCTCAAGCAGCCTTTGAGTCTGCTGCGAATGCGGCCGCAGCAGCAAGAGCAGCCGTGGAACTCTCTCGGTCTGATTTCCATGATCCTGATGATGATGATGATGATGATGATGATCAAAACAGTCCCAATAGTCAAAGAAAAAGAGTGCTTGAGAGACAGGAACCAAATTCTGAAGATAAAGAAACTCAACAAGGCAATCAAGCA
ECU-E857	TC	2	10	106	125	TCTCTCTCTCTCTCTCTCTC	GGGGTCTCACTCAAATGCTC	45	64	59.66	55	GGCTTTAATCATGGCAGCTC	232	251	59.81	50	GGGGTCTCACTCAAATGCTCTGCTACTAAAAACCCATTTTTTGCAATCATCTTTCCTTCCTTCTCTCTCTCTCTCTCTCTCAAACAAAACCAGTTCTCTTCCAAAGAATCAGTCTGGGTTATGGACGGCGGTGCTTCCTATAACCCACGTACAGTCGAAGAAGTCTTTCGAGATTTCAAGGGTCGTCGAGCTGCCATGATTAAAGCC
ECU-E858	CT	2	9	12	29	CTCTCTCTCTCTCTCTCT
ECU-E859	TTC	3	9	101	127	TTCTTCTTCTTCTTCTTCTTCTTCTTC	CGTGATAGGGAGCTCTTGCT	44	63	59.6	55	CTCTTACGGGAAACGTGGTC	225	244	59.59	55	CGTGATAGGGAGCTCTTGCTATTTGCAAACTCCCATTTCCAACTGTCAGCTACTGTTTTCTTCTTCTTCTTCTTCTTCTTCTTCGCAATCCGTTATCTTTAACCTAAGAAATGCAGAGTCCAAAAGAAGAAGGAGAAGCTTCAGGCCTCCAATGGCTTCTCTGTCCCATCAAGACCCAAAGGACCACGTTTCCCGTAAGAG
ECU-E860	GCT	3	6	313	330	GCTGCTGCTGCTGCTGCT	AAAGAAGGCAAAGCTGGTCA	198	217	59.99	45	CACAGGACTTGCAAGGGAAT	366	385	60.11	50	AAAGAAGGCAAAGCTGGTCACTCCCCAAAAGACAGTTCATTCTGGTGCAGATAGCAAGAAAGCGGGTGGACATACTGCAACCCCTCACCCTTCCAAAAAGGCTGGGAAAACATCAGCTGCTGCTGCTGCTGCTGCACAGGTGAAGCAGACTCCAAAGTCCGGTGGTTCATTCCCTTGCAAGTCCTGTG
ECU-E861	GAT	3	6	577	594	GATGATGATGATGATGAT	AGGATGTCACCGATGGTTTC	506	525	59.79	50	CAGCCCCAGTACTCCCACTA	677	696	60.13	60	AGGATGTCACCGATGGTTTCCACAGCGAAGACGGCGAAGAGGAAGTCCGAGAGGACCTTGTAGAAAAAGAAGATGATGATGATGATGATGAAGATGGTGAAAATGATCAAGCGTTAGAAGGTGAATTCAAAGAAGAAAGCATTATGAGGGAGGTGAAGTTATGGAAGGAAATAGTGGGAGTACTGGGGCTG
ECU-E862	CAT	3	9	503	529	CATCATCATCATCATCATCATCATCAT	TTCATGGCCTTCCTTCTTTG	459	478	60.18	45	TCCAACCTGTTTCCACACTG	714	733	59.56	50	TTCATGGCCTTCCTTCTTTGCCTTTAGTACTTTGCTAAAATCACCATCATCATCATCATCATCATCATCATCTACTTCTTATCCTACTCCATCTCTGCCTTTATATTTCTCCTCTGTATTTTTCTTAGCTCCTACTCATTTGTCTCTCCTCTTCCTTTTCCATTTTCTCTTTTCAAGCCATGAATTCACATAGATACCAAATATGATCACATTTATGTGTTGACTAAATATATCCCTTGCAAGGGAATGAAAAAACAGTGTGGAAACAGGTTGGA
ECU-E863	CAT	3	6	420	437	CATCATCATCATCATCAT	CAAGATGCTCAATTCCGTGA	350	369	59.8	45	TAGCAGGGATGCTGGAATTT	529	548	59.67	45	CAAGATGCTCAATTCCGTGATGAAAGACTTGCAGCCTTTTCAACATTCCAAATCCCAACTCCATCGTCTCCATCATCATCATCATCATCACGCAAAGGAGGGTGTGTTAGGATGAAGTTTGGCCTTAAACCGGCCACCGTTAGAGTAGAAGGATTCGATTGCCTTAACAGAGATCGCCGAAATTCCAGCATCCCTGCTA
ECU-E864	TCC	3	6	399	416	TCCTCCTCCTCCTCCTCC	ATTGCACGGATCTGGTAAGG	310	329	59.96	50	GGAATGAGCGAAATGGTGAG	490	509	60.6	50	ATTGCACGGATCTGGTAAGGAGGATAGCTCTATTCACGCATTTGCTTGAGGAAATTAGGGATTTTGCAGCGTCTGATCATCCTCACGCTTCCTCCTCCTCCTCCTCCTCTTCCTCTTCATGGTCGGCTGATCTCGCCGTTGCTCTGCAGGCTGCAAAGCGTCTTTTGTCCGCCGCCTCCGCTCACCATTTCGCTCATTCC
ECU-E865	AC	2	9	39	56	ACACACACACACACACAC
ECU-E866	CT	2	12	41	64	CTCTCTCTCTCTCTCTCTCTCTCT
ECU-E867	TG	2	9	425	442	TGTGTGTGTGTGTGTGTG	TGGACTTGCATGGATCTCAC	398	417	59.64	50	TCGGCCTTCAACTTTAGCAT	635	654	59.85	45	TGGACTTGCATGGATCTCACCCTTATATGTGTGTGTGTGTGTGTGGCAGTAATTGTAGTACTTAAGAATAGCCATAAATGTATTTAGGAAGAGGAAGAAGAGCTTAATGGGTGATCATTGTTTCCTCTTTTGTTTTTGTTTTTAATTGAGGAAGGAATGTTATTGTAATATATATATATATATAAAGTTATGTAGGGTGTGAAGTGTTTTTATTTTGAGAAAATCAATCGATCAATAATGCTAAAGTTGAAGGCCGA
ECU-E868	AGC	3	8	5	28	AGCAGCAGCAGCAGCAGCAGCAGC
ECU-E869	TGA	3	9	485	511	TGATGATGATGATGATGATGATGATGA	CCATCACCTGAAAGGCTACC	364	383	59.55	55	CTCCGTCGCCAATTAGAAGA	545	564	60.34	50	CCATCACCTGAAAGGCTACCGTATACCCGCCTGAGTTTGGCATTCTACTGCTACGGAAAACGTTAATAATCTTTTCGAGAATCCCGAAACTTCCTCCTCCTTTCCAATCTTTGGAAGGTGGTGATGATGATGATGATGATGATGATGACATGGAAGAAGCTATCCGGATTCCGTTGAGAGATCTTCTAATTGGCGACGGAG
ECU-E870	CTT	3	7	821	841	CTTCTTCTTCTTCTTCTTCTT
ECU-E871	CAG	3	6	19	36	CAGCAGCAGCAGCAGCAG
ECU-E872	TTTA	4	5	402	421	TTTATTTATTTATTTATTTA
ECU-E873	ATC	3	6	698	715	ATCATCATCATCATCATC	GACCAACGATTGATGAACGA	632	651	59.5	45	ACATGATGATGGTGGGGAAG	809	828	60.6	50	GACCAACGATTGATGAACGATCTTCAGGGGTGATAACTGNGTCACCCCAGCCTTGGGTGCTTTGCTATCATCATCATCATCATCATTCACTGGGAGTTTTATCTTANGNGATAACTTNCCGACTTCCTCTGACGATANANAAAATTTTCCTCNCNTGCTGCAAACTCNTTCCNGGATCTTCCCCACCATCATCATGT
ECU-E874	GAA	3	8	204	227	GAAGAAGAAGAAGAAGAAGAAGAA	CGCCGAGTTAATATGGCAAA	77	96	60.95	45	GCTCCATGGAAAAAGCTCTG	258	277	59.96	50	CGCCGAGTTAATATGGCAAACTCACAAAGATGATCGGAGAGCTGAAGCTTACTTCGATCAAGCTATTAAATCCGCCCCTGACGACTGTTTTGTGCTAGCATCATATGCACGATTTCTTTGGGATGCTGAAGAAGAAGAAGAAGAAGAAGAAGTGAGGGAAAATACGAGTGAGAGATTAGAACAGAGCTTTTTCCATGGAGC
ECU-E875	TCA	3	9	79	105	TCATCATCATCATCATCATCATCATCA	GCTGCTTGCTCAGAGTCTTG	13	32	59.06	55	TTTTCTTGGGGTCAAACGAG	197	216	60.08	45	GCTGCTTGCTCAGAGTCTTGAACTCTAAAACCAAAAACTTCCATTTGCTCAATGGCCTCCATTGCTTCATCATCATCATCATCATCATCATCATCTTCTTCTTTTACCTTCACCGCTTCCTCCCCATTCCTCTCTCGTCCCAAACTTGGTACCCATCCCTTCCCTCCTGCTCTCTTGTCAATCCCTCGTTTGACCCCAAGAAAA
ECU-E876	GA	2	17	6	39	GAGAGAGAGAGAGAGAGAGAGAGAGAGAGAGAGA
ECU-E877	TC	2	9	88	105	TCTCTCTCTCTCTCTCTC
ECU-E878	CAC	3	6	379	396	CACCACCACCACCACCAC	ATGGCACCGAGTCTAAGCAT	260	279	59.72	50	CCTGCTCCTCTGTCTCATCC	438	457	59.94	60	ATGGCACCGAGTCTAAGCATCATGTAGGTTTTATGAAGCCAGATCACCATGACCACGAGCACCATGATGAAGACCATGACCACGAGCACCATGATGAAGAGGATCATGAGGAAGAGCATCACCACCACCACCACCACCATCATCACCACCGCCATCATCACCGTGGAGAGGAAGAAAGGGATGAGACAGAGGAGCAGG
ECU-E879	TA	2	16	848	879	TATATATATATATATATATATATATATATATA
ECU-E880	TTG	3	6	35	52	TTGTTGTTGTTGTTGTTG	GCACGAGCTTTTGCTTCTTT	2	21	59.78	45	CCATTCTCATCCCACTACCC	225	244	59.21	55	GCACGAGCTTTTGCTTCTTTACGGTTTACTTAATTGTTGTTGTTGTTGTTGATTTTCTTACTATAAAAAGTTGTTATTGTTGACTGACCTTGCATGTTCTACCGCCGGACTCAGACGACGTGTTGATGGATTACTTCGAAGGGGTCCAAGTGCTTGCGCTTACTTTACATAGGGGGGGGGGGGGGGGGGGTAGGTGGACACTAATCTAAAGACAATGAAGTATGGGTAGTGGGATGAGAATGG
ECU-E881	GAT	3	6	387	404	GATGATGATGATGATGAT	TTGTGAACCAGCAACACCAT	284	303	60.01	45	TCTCCATCGCCATCTTCTCT	465	484	59.91	50	TTGTGAACCAGCAACACCATCGCCCTCGAACCCAGACAAGGAAACCGCCACCACCGTCCTCAGCTTAGAAGACTGCACATCAGCAACTTGTTCCTTGAAAGAAGATGATGATGATGATGATAAAGTGCAAGTCATAAGACATTTGCTTGAAGCCTCTGATGATGAGCTGGGGATTCCAAATAGAGAAGATGGCGATGGAGA
ECU-E882	GT	2	10	53	72	GTGTGTGTGTGTGTGTGTGT	CCCGTAACCCATCCTCTTCT	5	24	60.32	55	GGTGAAGTTGTCGACGATGA	192	211	59.68	50	CCCGTAACCCATCCTCTTCTTCTTTAATCTCGCTCTCTTCTGTTGTGCGTGTGTGTGTGTGTGTGTGTGCTTTTTACAGCAATGAACAAAGGAACGGGAGTGGGAACTGGACCGACGGCGGCGGCTGCAGCGGCGGCGGCACAGAAGCAGAAAACTATGATGCAGCGAGTGGAAACCGACATCGCCGTCATCGTCGACAACTTCACC
ECU-E883	TC	2	10	39	58	TCTCTCTCTCTCTCTCTCTC	GCACGAGCCTCTCTCAAAAT	2	21	59.58	50	GCTTAGGGCAAACCACTGAA	195	214	60.25	50	GCACGAGCCTCTCTCAAAATCTCAAACCCAGATTTGTTCTCTCTCTCTCTCTCTCTCTATTTCCAATCAATTAATTCCTCCATTGGAGGAGCTTAGGGTTTGTTGGTGTTCTGGTCTTTGCTTTGTCTGAAAAATAAACAGAATTATAAACGAACACCAACGCCATGGGAAGATTTGAAGAGAGAGGATTCGATTCAGTGGTTTGCCCTAAGC
ECU-E884	CA	2	10	79	98	CACACACACACACACACACA	CTCCCCTGCACTACAAATCC	27	46	59.55	55	GCTTTGCAAGCAGACGTGTA	218	237	60.2	50	CTCCCCTGCACTACAAATCCCTCTCTAACCCTTTCCTTCCCTTCATCCAAACCACACACACACACACACACACTCACAACTCAGAGAAGAGAAGGGGAAGGGAAACAACAATGATGGGGCAAAGGGGGGGGGGGGGGTCTTCTCATTTTCTCAGCTTTTCTTCTCTTCCAAACCTCAAACGCCCATAACGTTACACGTCTGCTTGCAAAGC
ECU-E885	TGC	3	6	679	696	TGCTGCTGCTGCTGCTGC	GTCCTTATCAGCACGCCTGT	625	644	60.28	55	TTTTGGGCAGCAGTTTTTG	801	819	59.83	42.1	GTCCTTATCAGCACGCCTGTGTTCACTGGGGATGGGGNAAAGAGGAANTGGCTTTGCTGCTGCTGCTGCTGCANCTGCAACCGGGTGGGGNTTCTGCTTTTGATTTTGGNGGGGATCCTAACATANATCCTGAGCTGGCTCTTGCTCTAAGGGTTCNTGGNAAAAGANAGTCAAGGCAAAAACTGCTGCCCAAAA
ECU-E886	GA	2	11	170	191	GAGAGAGAGAGAGAGAGAGAGA	CGAGAGCCCACTAACAGAAA	117	136	58.1	50	TCCCCCTTCTTTTACTGCAA	315	334	59.68	45	CGAGAGCCCACTAACAGAAAAGTATTAAGTCCCAAACATCAGAGTGAGAGAGTGAGAGAGAGAGAGAGAGAGAGAGTAGTGAAAGCTTTATCTTTTTAATATTTGATTTTACTTGAGAGTGATGATGGTTTTGGAAGTAGCAAACATTTATACCATATTTGCCTGAAACTCTCAGACTTTAGATAGGTACTACTTCTTTTGCAGTAAAAGAAGGGGGA
ECU-E887	GAA	3	7	65	85	GAAGAAGAAGAAGAAGAAGAA	TGGGAGTAGAAGGCACTTGG	17	36	60.25	55	ACGGTGGCCTTTTGTTGTT	199	217	60.4	47.37	TGGGAGTAGAAGGCACTTGGAATACATCTCTGATTTGCTTAGCAGCGTGAAGAAGAAGAAGAAGAAGAAGCAAATTCAAACTGTAGCTCTCAAAATCAGGATGGATTGTGAAGGTTGTGCTCGTAAGGTCAAGAAGGTCCTCTCCGGCGTAAAGGGGGCAAAGTCTGTGGACGTGGACTTAAAACAACAAAAGGCCACCGT
ECU-E888	AGA	3	6	71	88	AGAAGAAGAAGAAGAAGA
ECU-E889	AAG	3	7	376	396	AAGAAGAAGAAGAAGAAGAAG	AAGACAATGTGGCAGTCAGG	354	373	58.72	50	TAATGCAGCATGCACAAAAG	571	590	58.51	40	AAGACAATGTGGCAGTCAGGGTAAGAAGAAGAAGAAGAAGAAGATAAGTTACATAACATTTTGAATAATTGGATTTCATTTTTGAAACCTAAATATTAACAAAAATTCTTGTAAGTTAATATTATATATATCAAGACAAGCATGCTTCTACTTGTAAGCCAACTATGCTGCTATTATGTTTTTGTTGAAGTGCATACAGTCTATTTACATGTTGCAGCTTTTGTGCATGCTGCATTA
ECU-E890	GTT	3	6	162	179	GTTGTTGTTGTTGTTGTT
ECU-E891	TTCC	4	5	11	30	TTCCTTCCTTCCTTCCTTCC
ECU-E892	AT	2	11	566	587	ATATATATATATATATATATAT	TAACCCCAAAACAAAGCAAG	546	565	57.81	40	ACCATCCACTTGGCAACAAT	774	793	60.24	45	TAACCCCAAAACAAAGCAAGATATATATATATATATATATATAAAATAAAGCAAGCAACTACATTTCTCAAGATGTCAACTTGTCAACAGAAAATTTAAGGTAAGAGTAATATTATATATAAATAAATGGCACTTTTACCATTGATATAACATCTACCTGCAAGTCCTATTGTACAATTTTGATTTTTAAGGCAAATGGCTTAATTCTGGAGTACTCAATGTGGTCAAATTGTTGCCAAGTGGATGGT
ECU-E893	AGC	3	10	432	461	AGCAGCAGCAGCAGCAGCAGCAGCAGCAGC	GAAACGGTAGCAGAGCCAGT	334	353	59.5	55	TCTTCCTTTGCAGCTTCCTC	508	527	59.69	50	GAAACGGTAGCAGAGCCAGTTGCCGAGGAGTCCAAGGAGTCCAAGGAGACTTCTGAGCCAACAGTTGAAGAAACCAAAGAAAGCACAGAGTCTACAGAAGCAGCAGCAGCAGCAGCAGCAGCAGCAGCAGAAGTAAAAGCAGAAGCCGAAGCCGCCCCAGTGGAAGCACCCAAAGAGGAAGCTGCAAAGGAAGA
ECU-E894	TGC	3	6	205	222	TGCTGCTGCTGCTGCTGC	TTCATGTTCCTGCTGGTCAA	117	136	60.24	45	CCATGGAAACCCTTAGAGCA	292	311	60.07	50	TTCATGTTCCTGCTGGTCAAAATGCACTTTCAGATGTCCTTATCAGCACGCCTGTGTTCACCGGGGATGGGGAAGGAGGAAGCGGCTTTGCTGCTGCTGCTGCTGCAGCTGCAGCGGGTGGGGTTTCTGACTTTGATTTTGGCGTGGATCCAAACATAGATCCTGAGCTGGCTCTTGCTCTAAGGGTTTCCATGG
ECU-E895	AGC	3	10	473	502	AGCAGCAGCAGCAGCAGCAGCAGCAGCAGC	GAAACGGTAGCAGAGCCAGT	375	394	59.5	55	TCTTCCTTTGCAGCTTCCTC	549	568	59.69	50	GAAACGGTAGCAGAGCCAGTTGCCGAGGAGTCCAAGGAGTCCAAGGAGACTTCTGAGCCAACAGTTGAAGAAACCAAAGAAAGCACAGAGTCTACAGAAGCAGCAGCAGCAGCAGCAGCAGCAGCAGCAGAAGTAAAAGCAGAAGCCGAAGCCGCCCCAGTGGAAGCACCCAAAGAGGAAGCTGCAAAGGAAGA
ECU-E896	TTTA	4	5	570	589	TTTATTTATTTATTTATTTA	TTTTGATTTTGGGCCACTTG	507	526	60.84	40	CGTGTTTCGAAGTTCGGTTC	678	697	60.67	50	TTTTGATTTTGGGCCACTTGGGCATTAAATTTTTAGACTGTAATTGGACTTTTTATTATTAGGTTTATTTATTTATTTATTTATTATTTTGGGCTTTGATGTGGAAACGGGTAAATTGGCCTGTTTACCGAAAGTATCAGTACATCCTTTAGAAAGTTAAATATAGAAGAAGAACCGAACTTCGAAACACG
ECU-E897	ACC	3	8	22	45	ACCACCACCACCACCACCACCACC
ECU-E898	TCA	3	6	420	437	TCATCATCATCATCATCA	GGAGTTGGGTCTTGGTTTGA	296	315	59.94	50	GCTGTGACATTAGCCCTCCT	486	505	59.31	55	GGAGTTGGGTCTTGGTTTGAGCCTTGGTGGTTTTAAGATGCACCAAGTCTCAAGAGGTGGTCATTATGCTAGGATTTTGACTGCTAAGGATTTCCCTTCTGTCATTTCTGCTTCTTCATCACCTTCATCATCATCATCATCATCTTCTTCTTCTTCTTCTTCTTCTTCTTCTTCTTCTTCTTCTTCTTTAAGGAGGGCTAATGTCACAGC
ECU-E899	TCT	3	15	438	482	TCTTCTTCTTCTTCTTCTTCTTCTTCTTCTTCTTCTTCTTCTTCT	GGAGTTGGGTCTTGGTTTGA	296	315	59.94	50	GCTGTGACATTAGCCCTCCT	486	505	59.31	55	GGAGTTGGGTCTTGGTTTGAGCCTTGGTGGTTTTAAGATGCACCAAGTCTCAAGAGGTGGTCATTATGCTAGGATTTTGACTGCTAAGGATTTCCCTTCTGTCATTTCTGCTTCTTCATCACCTTCATCATCATCATCATCATCTTCTTCTTCTTCTTCTTCTTCTTCTTCTTCTTCTTCTTCTTCTTTAAGGAGGGCTAATGTCACAGC
ECU-E900	GAT	3	10	426	455	GATGATGATGATGATGATGATGATGATGAT
ECU-E901	GA	2	10	1	20	GAGAGAGAGAGAGAGAGAGA
ECU-E902	GA	2	9	6	23	GAGAGAGAGAGAGAGAGA
ECU-E903	GAA	3	7	319	339	GAAGAAGAAGAAGAAGAAGAA	TCATCGTCTCCATTTTGGTG	182	201	59.5	45	TAAGTGTCACGCCTCCTCCT	370	389	59.87	55	TCATCGTCTCCATTTTGGTGATTATGGTCACAGTTCTCTTCAGACTTCTTTTCGGTGGCAAGAAGCAACCAAAAGTAGAGAAGAAACCGGAGGTTGCTGAGACATCAAACAATCAATCAACCAGTGGAGAAAAGGCTGAAGAAGAAGAAGAAGAAGAAGAGAAAGAAGGAACCGCTGCTGCTCCTCGCAGGAGGAGGCGTGACACTTA
ECU-E904	CTC	3	7	149	169	CTCCTCCTCCTCCTCCTCCTC	TCTCCGTCACTCCTCCTCTC	124	143	59.51	60	GCCTAAGGTCCCACTCATCA	308	327	60.07	55	TCTCCGTCACTCCTCCTCTCCTCTGCTCCTCCTCCTCCTCCTCCTCTTCCTCCTCAGCATCCACGAATCCGTCCATCGTCGGAGATCTTTTGAATTATCTCAACGAATCCTGGACTCAGTTTCACGCTACAGCTGAAGCAAAACGACAACTAATTGCTGCTGGTTTTCATTTATTAAATGAGAATGATGAGTGGGACCTTAGGC
ECU-E905	CA	2	11	9	30	CACACACACACACACACACACA
ECU-E906	TTTC	4	5	791	810	TTTCTTTCTTTCTTTCTTTC	GACGGATTTTTCTGGATTCG	686	705	59.51	45	TACAAACCATGGTGCGAGAA	853	872	60.11	45	GACGGATTTTTCTGGATTCGGTGTTTGTACAGAAAGTTTAACCTGGAAATGAAAAAAGAAACATCTTTGACAGACAGTTAATACAATGAGGTAGATGGAAGCTTTTTTCTTTCTTTCTTTCTTTCGTTTTGCATCTTATGATCTGAAATAGAATTTTACTTGGCTGATTCTCGCACCATGGTTTGTA
ECU-E907	TGA	3	6	479	496	TGATGATGATGATGATGA	TGGAGGATTTGGGAGAAGAA	358	377	59.6	45	CCAAGTTGGCAACAACATTC	533	552	59.02	45	TGGAGGATTTGGGAGAAGAAGAGGAAACTCTTAACCGAAGTAATGGTGTCCGGTATGTAGGAAAAGGCATGGATGACGACAATGAAGATGATGATGACGAGGACGAAGATGATGACTTGCTTGATGATGATGATGATGACGAGGATGATTATAATGAAGGTGGTGATGATCGACAGAATGTTGTTGCCAACTTGG
ECU-E908	GAG	3	7	609	629	GAGGAGGAGGAGGAGGAGGAG	GATTAGGGAGGAGCAGCAGA	530	549	59.53	55	ATGTCATCCCCAAGATGGTC	708	727	59.59	50	GATTAGGGAGGAGCAGCAGAGGCTTGGTGTCGCTCAAAAAGATTGGGTTGGTAATGAGACCCATCCTCAACAACAAGAAGAGGAGGAGGAGGAGGAGGAGGAAGAAGAGGAGGAGGAGGAAGATGAGGATGAAATGAAAATGGAAAATGGAGGCAACCATGGAAAGGATATGCTTTTGGACCATCTTGGGGATGACAT
ECU-E909	TG	2	9	806	823	TGTGTGTGTGTGTGTGTG
ECU-E910	GTG	3	6	162	179	GTGGTGGTGGTGGTGGTG	TTCCCCGCCTTCTTTTAGAT	94	113	60.03	45	GCCCGCCTTGTATAACATTC	272	291	59.44	50	TTCCCCGCCTTCTTTTAGATCTGATACTGGTGCCATTGCTACTAGTTGTGGCGGAAATGGTGGCGTTAGTGGTGGTGGTGGTGGTGTTGCCACTTTTTCCGCTTCTTCACTGTCTATGTCTGTTCGTCCCATAACAAAAACTAGGCTTGATAGTGGCAATAATAACAGTCATTATGAAGAATGTTATACAAGGCGGGC
ECU-E911	ATC	3	7	348	368	ATCATCATCATCATCATCATC	CCAGGATCCCTTTCCTTTTG	291	310	60.79	50	GGACTGAAGCCTCCACCAT	446	464	60.06	57.9	CCAGGATCCCTTTCCTTTTGGCAAAGAAGAAAAAGAAGATCATGGTGGCATCATCAGATCATCATCATCATCATCATCATGCTAATATTGCTTTGAAGAGAAGCAGTCAACTACAGCTCCCAGGAGAGGCCGGTTCTTGGATGGTGAAGTAGATAATGGTGGAGGCTTCAGTCC
ECU-E912	TCT	3	6	172	189	TCTTCTTCTTCTTCTTCT	GAACCGCACCTTCACCTAAC	38	57	59.6	55	CGTTGGGGAAATGAGAAGAA	210	229	60.04	45	GAACCGCACCTTCACCTAACCATCAAAAAGTAAAAAATTGCCAAACAAAAGCTATGGCATTTTTAAGGTTGCTGACCCCTGCCACTGCCATAGCCGCTGCCTCTGCCTCTGCTCTGCCTGCCGCCTTTGTTTTCTCTTCTTCTTCTTCTTCTTCCTCCTCCTCTTCTCGCAATTCTTCTCATTTCCCCAACG
ECU-E913	AT	2	9	141	158	ATATATATATATATATAT	GACAAGACCTCCCAAACCAA	8	27	59.94	50	GCGTGCACTAGGTTTTAGCA	191	210	59.14	50	GACAAGACCTCCCAAACCAAACAGGTTCTTGTTAGCTGCTTGGGAACATGGAACAAATGTGAAGGGTAACATGAAAAAGGTTCCATCAGCTCCAAATCCAAAAGGAAACCTGCATCCACCATCCAAGCCATGAATATATATATATATATATGAAGTGGATTCAACTGTGTTATTGTTTCTCTCTGCTAAAACCTAGTGCACGC
ECU-E914	AT	2	11	427	448	ATATATATATATATATATATAT
ECU-E915	GAT	3	6	391	408	GATGATGATGATGATGAT	GCGTGAGATTGTGGCTTAAA	265	284	58.92	45	TGGCAAAACCATAAGGGAAA	439	458	60.29	40	GCGTGAGATTGTGGCTTAAAATCTCCAGCACTATTAAGCAGTGGTAATGTGTTTGTTTCTGCATTATATGGATGAGAGGGTAGGGGTAGTTTTGTTGGGTTTTTTTTCGCATTTAGCCAAGGGCAAGATGATGATGATGATGATGGGTTTATATGATTTGTGCTGTAATTGAAGTTTCCCTTATGGTTTTGCCA
ECU-E916	AAAT	4	6	316	339	AAATAAATAAATAAATAAATAAAT	GCGCAGTTCCAGGTATTCTC	270	289	59.84	55	TAAAGCCATTGGGACTTGGA	470	489	60.44	45	GCGCAGTTCCAGGTATTCTCCTCTTTTTTATGCTAAAGTTGCAAGCAAATAAATAAATAAATAAATAAATAATAAAATAGAATCTGGAATCACCTTAAAAAAATTGATTTTGGATTGCTCTTTTCTTTTTTACAATATGCGTGTATATTCCCTTGCTATTTTATTCATTAAAAGAAACAAGAAAAGACCCCCCGTTATAATCCAAGTCCCAATGGCTTTA
ECU-E917	TTA	3	6	821	838	TTATTATTATTATTATTA	GGGAGGATTGGCATTAGGAT	639	658	60.12	50	GGCAACCACGATGAAAATCT	849	868	59.94	45	GGGAGGATTGGCATTAGGATGGGCAGCCATTGGGTTGATCTTCTAGAGAAGAGATCTGGATTCAGTATTTATTATAATTTTTTTATTTCCTCTATGTATCACATTTGATTATCATCATATATTTATTTTACTCCATTTTGCTTCCTTATAAATACTACTACTACTTGCCCTAATGGTGTGGGTTATTATTATTATTATTATCATAATTTGAGATTTTCATCGTGGTTGCC
ECU-E918	AAG	3	7	240	260	AAGAAGAAGAAGAAGAAGAAG	GTCGGTTGCAGGTGAAACTT	121	140	60.16	50	TTGGCTGCCCAAATTTATTG	305	324	60.8	40	GTCGGTTGCAGGTGAAACTTGAAAAAGGTTTATTATTTGTTTATTTCTCATTGAAGAATCATGGTATGAGTGACCATAAACTGAACATCCATGATTTCTTAAGGTTTTTTTTTTTAAAAAAGAAGAAGAAGAAGAAGAAGAAAGGTTGAGGTTGATGAATGATTATTTTGATATAAAGAATGACCAATAAATTTGGGCAGCCAA
ECU-E919	GAT	3	7	351	371	GATGATGATGATGATGATGAT	TCTCGGCTCTCGAACTTAGG	199	218	59.71	55	CTCGAACGCTTTCTTCAGGT	373	392	59.62	50	TCTCGGCTCTCGAACTTAGGGCATACTTCGGCTCCATCGGGGAGTACATGTCACATGAAGATGCTCAAATGGTGATCAACGAACTAGATTCCGACGGGGATAGCATGTTGGACTATGAAGATTTCTTGAAGCTAATGAAAATAGAAAAGCGGGATGATGATGATGATGATGATGACCTGAAGAAAGCGTTCGAG
ECU-E920	AC	2	9	30	47	ACACACACACACACACAC
ECU-E921	CT	2	15	751	780	CTCTCTCTCTCTCTCTCTCTCTCTCTCTCT	TGGAACCTCCTTCGGTACAC	723	742	59.97	55	GTTTTCCACGTGGGTGAATC	900	919	60.22	50	TGGAACCTCCTTCGGTACACTTCATATGCTCTCTCTCTCTCTCTCTCTCTCTCTCTCTCACTCACGCACACACACACAGAGCTAGGCAGGCCTTCAGCCACATAGAAATTGTGTTTGAAATTAAAGTTACTACTTATCTGGATTGGTTTTTCTTGGATTCGAAGATGTTGCGGTGATGATTCACCCACGTGGAAAAC
ECU-E922	AAG	3	6	302	319	AAGAAGAAGAAGAAGAAG	TGCAATTGGTGTAGGGAGTG	166	185	59.57	50	CACCATCAACAACGGCAATA	340	359	60.38	45	TGCAATTGGTGTAGGGAGTGATGAAATTGAAAAGAAGAAGAAGAACAAAGAGAATGACGAGGCTATTGAGGCTATTGCTGTTGCTGTTGTTGATAGTGCAATTGATGCAGGGAGTGATGAAATTGAAAAGAAGAAAAAGAAGAAGAAGAAGAAGAACAAAGAGAATGAGGAGGCTATTGCCGTTGTTGATGGTG
ECU-E923	AG	2	9	53	70	AGAGAGAGAGAGAGAGAG	GCCGGAATCTGAAAGACAAG	21	40	59.81	50	TTTACCAGGGATCGTGCAAT	198	217	60.33	45	GCCGGAATCTGAAAGACAAGACACAGAGAAAAAGAGAGAGAGAGAGAGAGATGTCGGGAGGAATAGCGCGTGGTCGACTCGCCGAGGAACGTAAGGCATGGAGGAAGAACCATCCCCATGGTTTTGTTGCGAAACCAGAGACGTTGCCTGATGGAACGGTCAATTTGATGGTGTGGCATTGCACGATCCCTGGTAAA
ECU-E924	CTG	3	9	512	538	CTGCTGCTGCTGCTGCTGCTGCTGCTG	TCTTCCTTTGCAGCTTCCTC	448	467	59.69	50	GAAACGGTAGCAGAGCCAGT	619	638	59.5	55	TCTTCCTTTGCAGCTTCCTCTTTGGGTGCTTCCACTGGGGCGGCTTCGGCTTCTGCTTTTACTTCTGCTGCTGCTGCTGCTGCTGCTGCTGCTTCTGTAGACTCTGTGCTTTCTTTGGTTTCTTCAACTGTTGGCTCAGAAGTCTCCTTGGACTCCTTGGACTCCTCGGCAACTGGCTCTGCTACCGTTTC
ECU-E925	CTT	3	6	72	89	CTTCTTCTTCTTCTTCTT	TTACATCCCCTCCTCCTCCT	51	70	59.89	55	GTGAGTTTGGGTTTGCTGGT	223	242	60.01	50	TTACATCCCCTCCTCCTCCTCCTTCTTCTTCTTCTTCTTTTTATATCTTTCTTTCCTTCTTGTTTATATATGGAGAGCTGAAGCCAGTTCTGGGTTTGCCTTAAACCACAATAAAAATGGCTTCTTCACTCTCTTTTCCATGCCCCAGGATCTTTTTTTTTTTTGAAAACAAACCAGCAAACCCAAACTCAC
ECU-E926	TC	2	9	49	66	TCTCTCTCTCTCTCTCTC	CTTTTCGGCCAAATCAGAGA	9	28	60.32	45	GTTGAGGGGGTTTTTGGAGT	177	196	60.2	50	CTTTTCGGCCAAATCAGAGAGATTTTTTTTTTTCAGTCTGTCTCTCTCTCTCTCTCTCCTTTCAGCAATCAATACACTGCGTTGAAGCGATTTAACGGTGATGCCTGGCGGTGGTGGCGACGCGCCACGGGAGCCCACCGCCAACGGTGGCGAATTCCTTCTTTCTTTACTCCAAAAACCCCCTCAAC
ECU-E927	AAC	3	9	593	619	AACAACAACAACAACAACAACAACAAC	CTCGGGAAATCAATTCGTTG	468	487	60.44	45	CTGGGTTTTTGCAGGATTTG	665	684	60.47	45	CTCGGGAAATCAATTCGTTGGCAATAGAGGGGATTTAAATGATGATTTGAGAAGGCTAGGGTTTCCGAGTGTGGATAATAACAGTAATAATCTGATTAAGAATCTGATTCAGCAAAAGCATCCCGAACAACAACAACAACAACAACAACAACCACCACAAAAAGCTTTGTTTTTGGTTCTTTTTCCTAGTGATAATCCAAATCCTGCAAAAACCCAG
ECU-E928	AT	2	10	773	792	ATATATATATATATATATAT	GGAGCACATCACCCGTATTT	647	666	59.82	50	CTAATCTTTGGGGTGGCTTG	826	845	59.56	50	GGAGCACATCACCCGTATTTTCCCCATTCTTGGTTAAGCCTCTAGCCGGGATGAACAATTTTTTGGAGTTATTTGTGCCATGTTTTCGATGACATTGCGACCATTCTCTTTGTTTTTTTGTTTTGGATATATATATATATATATATAGCTGAGAACAAGCTATTTTAGGATAGACTTGTCAAGCCACCCCAAAGATTAG
ECU-E929	GCA	3	10	484	513	GCAGCAGCAGCAGCAGCAGCAGCAGCAGCA
ECU-E930	GA	2	50	530	629	GAGAGAGAGAGAGAGAGAGAGAGAGAGAGAGAGAGAGAGAGAGAGAGAGAGAGAGAGAGAGAGAGAGAGAGAGAGAGAGAGAGAGAGAGAGAGAGAGAGA	AACAACAACTGGGAAACTGG	481	500	57.55	45	TGTATAAACCGGTGGCTTCG	656	675	60.88	50	AACAACAACTGGGAAACTGGTATTGTTAAAAAAAAAAAAAAAAAAAAAAGAGAGAGAGAGAGAGAGAGAGAGAGAGAGAGAGAGAGAGAGAGAGAGAGAGAGAGAGAGAGAGAGAGAGAGAGAGAGAGAGAGAGAGAGAGAGAGAGAGACACTCCCATGTATGAACCTAAGCCACCGAAGCCACCGGTTTATACA
ECU-E931	AGAG	4	25	529	628	AGAGAGAGAGAGAGAGAGAGAGAGAGAGAGAGAGAGAGAGAGAGAGAGAGAGAGAGAGAGAGAGAGAGAGAGAGAGAGAGAGAGAGAGAGAGAGAGAGAG	AACAACAACTGGGAAACTGG	481	500	57.55	45	TGTATAAACCGGTGGCTTCG	656	675	60.88	50	AACAACAACTGGGAAACTGGTATTGTTAAAAAAAAAAAAAAAAAAAAAAGAGAGAGAGAGAGAGAGAGAGAGAGAGAGAGAGAGAGAGAGAGAGAGAGAGAGAGAGAGAGAGAGAGAGAGAGAGAGAGAGAGAGAGAGAGAGAGAGAGACACTCCCATGTATGAACCTAAGCCACCGAAGCCACCGGTTTATACA
ECU-E932	GA	2	53	18	123	GAGAGAGAGAGAGAGAGAGAGAGAGAGAGAGAGAGAGAGAGAGAGAGAGAGAGAGAGAGAGAGAGAGAGAGAGAGAGAGAGAGAGAGAGAGAGAGAGAGAGAGAGA
ECU-E933	TTG	3	6	509	526	TTGTTGTTGTTGTTGTTG	TAACTGGCAGAGCAGCCTTC	421	440	60.68	55	TGGCATTGTAATGGGAGCTT	620	639	60.47	45	TAACTGGCAGAGCAGCCTTCACCCTTGGATCTACGAGTAGAGATCATTTGGTCGAAGCTATTGGCCGTCATGGCTCTGTCCTGGTTGTTTGTTGTTGTTGTTGTTGCCAGTCTTTTGATATTTATATTACTATTATAGTTTAAAGTGGTGAAAGCTTTGTAGCATTTTGGGTGTATAGGTTAAGTTGGAGTTGTGTTGAAAGCTCCCATTACAATGCCA
ECU-E934	AGA	3	7	636	656	AGAAGAAGAAGAAGAAGAAGA	ATTAAGGCCGCAATGAGATG	562	581	60.06	45	CCCATGGTGTCGCTAGTTTT	749	768	59.99	50	ATTAAGGCCGCAATGAGATGGGGATTCTTTATCCGAAAGAAAGCTGCTGAGAGACGGGCACAGATAGTTGAGCTAGAAGAAGAAGAAGAAGAAGAATAGATACGAAGTCTATTTTTCATTTTTAAGTGGAAAGGCTCTCATTTCCGACTGGTTTTGGAAGTTACTAGAACTCCATGAATGCTAGAGAAAAACTAGCGACACCATGGG
ECU-E935	AGA	3	7	405	425	AGAAGAAGAAGAAGAAGAAGA	CATTTGGAGGTGGAATGCTT	346	365	59.93	45	CCCAAGGCTTCTTCATGTGT	549	568	60.11	50	CATTTGGAGGTGGAATGCTTAGAACAAGGTTTTATTAGCTGTGAGAGATTAAAGCTTGGAGAAGAAGAAGAAGAAGAAGAAGCACACTTTTCAATACCGAGCTTTGAAGAGAAAATGCCATTCCTTCAGATGCTTCAGAGCGTGGAGTCTCCTCAGCTTTTTGCCTTTAAAGAACCCAACTTCCAGACACTTCTGAGACTGCAACACATGAAGAAGCCTTGGG
ECU-E936	ATGT	4	5	724	743	ATGTATGTATGTATGTATGT	GGATGGTGAGGGCTTTCTTT	584	603	60.44	50	ACCGAAAACCATACGTGCAT	764	783	60.26	45	GGATGGTGAGGGCTTTCTTTTTCTTTAATGGTTGTTTCTCTGCTTTGGGGTTTGATATTTAGTATTGAACTTGCTTTTGGGTCCAGGGGTCAACATGCCGATGGAAGAAACTATGGGTTTTCCATTTTGAAGTGGTATGGATGTATGTATGTATGTATGTGTATGTGCATGCATGCATGCATGCACGTATGGTTTTCGGT
ECU-E937	TGCA	4	5	749	768	TGCATGCATGCATGCATGCA	TTTCTCTGCTTTGGGGTTTG	618	637	60.22	45	ACCACCCTCATCACACCAAT	813	832	60.1	50	TTTCTCTGCTTTGGGGTTTGATATTTAGTATTGAACTTGCTTTTGGGTCCAGGGGTCAACATGCCGATGGAAGAAACTATGGGTTTTCCATTTTGAAGTGGTATGGATGTATGTATGTATGTATGTGTATGTGCATGCATGCATGCATGCACGTATGGTTTTCGGTCCCAAGAGAGTCTATATGATGAGTTTGATATTGGTGTGATGAGGGTGGT
ECU-E938	ATC	3	6	375	392	ATCATCATCATCATCATC	GCAAAAAGGTTGGGAGAAGG	233	252	60.96	50	ACAAAAGAAGCCCAGGAAAA	413	432	58.81	40	GCAAAAAGGTTGGGAGAAGGCTTCACGTGGGGTGGAGGAGGCTATGGCGATAGGTGACGCCAAAATGAGGAGGTGGACGGGCATCTTGGTTAGGTCCTAAGTTCCCTCAAATGGAGCGAACCAAAAATCAAAAATCACCATTATCATCATCATCATCATCATAGTTATTATCAATTATCATTTTCCTGGGCTTCTTTTGT
ECU-E939	TGA	3	7	956	976	TGATGATGATGATGATGATGA	GGATCTGCTCTGTGGGACAT	804	823	60.08	55	CCATCCCTGTGATCTTTTGC	985	1004	60.46	50	GGATCTGCTCTGTGGGACATGATTAGGGGAAAAGGAACAGGTTACTCTATGANAGGTCACATCAACGTTGACACTCCGTTTGGAGCTATGAAATTACCCATCAGCAAAGAGGGTGGCACAACCCGCCTTANGAAGAATAGGGAAGACGGTGGTGATGATGATGATGATGATGAGGATTAAAGCAAAAGATCACAGGGATGG
ECU-E940	TCT	3	6	62	79	TCTTCTTCTTCTTCTTCT	CCTGCCGCCTTTGTTTTC	44	61	61.69	55.56	CAAGGACCCATTTTCCTGAG	234	253	59.52	50	CCTGCCGCCTTTGTTTTCTCTTCTTCTTCTTCTTCTTCCTCCTCCTCTTCTCGCAATTCTTCTCATTTCCCCAACGCAAAAAGCCTCCCTTTCCTCTCTTCACCACCCAATCGCTTAGGCCTTATAAGGAACTTCGCGACCTCTCCCATTGCTCTTAACATGGATTCACCCTCATCTAATCACAACCCATCTCAGGAAAATGGGTCCTTG
ECU-E941	CTT	3	7	43	63	CTTCTTCTTCTTCTTCTTCTT
ECU-E942	TTA	3	6	372	389	TTATTATTATTATTATTA	GCTATAAGAGGGCCATGCAA	284	303	60.2	50	GGCCTGCAAACTCTGAATTG	400	419	60.78	50	GCTATAAGAGGGCCATGCAAAAATTGGGGTTATGAAGGGAAATAAATTGTGATCGTGTGTGCAAATATTTAATTTTAAAACGTGTATTTTATTATTATTATTATTATTGTATTATCCAATTCAGAGTTTGCAGGCC
ECU-E943	AC	2	9	46	63	ACACACACACACACACAC	AATCGGCACGAGTAGAAACA	5	24	58.38	45	TGTTAACGGCGTAACCCTTC	169	188	60	50	AATCGGCACGAGTAGAAACAATTAAAAAGAAGCAAAAAAAAACACACACACACACACACAGATTAAGACAGAAGCATGGCCAGCCAGATCGTAGGAACAAAGAAAGCTTGTGTCGTGGGTGGCAGCGGATTCGTTGCGTCATTGCTGGTCAAGTTGTTGCTCGAGAAGGGTTACGCCGTTAACA
ECU-E944	TC	2	12	944	967	TCTCTCTCTCTCTCTCTCTCTCTC	CGAATTTCATGCACTTGGA	910	928	58.19	42.1	CCCTTTTAAGGGGAAATTGG	1091	1110	59.65	45	CGAATTTCATGCACTTGGATATTATGGGACATCTTCTCTCTCTCTCTCTCTCTCTCTCTGAAAATGAAAAACCTCTTTTGGTTCAAAAAAAAAAAAAAAAAAACTCGAAAGTACTTTCTTGAGGGGGCCGGGGGGCCTTCAATTTTTCCCCCGGGGGGGGGGGAACCCGGGAAGGGGGACCCCAATTTCCCCTTAAAAGGG
ECU-E945	TC	2	9	158	175	TCTCTCTCTCTCTCTCTC	TTCCGATTCCGGTCACTAAA	75	94	60.44	45	ATTTTGAATTCGCTGCAACC	341	360	60.08	40	TTCCGATTCCGGTCACTAAATTCATTTGTTCTCCTCCTTTTTCCTTTAAATTATGTTTTAATTTTTGAACTGAATATTTTTCATCTCTCTCTCTCTCTCTCTGTTTTGATTTTATAGAGCTTACTTTAATAGATTTTTACTCAAGGAAGTACAAAAATTCAGCTCCTTTACAAGGGTAATTTTTTAAAATTCTTTTTAAATTATATCAAAATTTCAAAATTTTATTTGTTAATTCTCTTTTCCAAATTATTAACTATTGAACAGTTGGTTGCAGCGAATTCAAAAT
ECU-E946	TTTA	4	6	204	227	TTTATTTATTTATTTATTTATTTA	GTGATCGGAAACTCGAGAGC	75	94	59.96	55	TGAAATGATCGACCGTGGTA	250	269	59.92	45	GTGATCGGAAACTCGAGAGCCGTCGCTCTGTCCCCGCTCTCGGTTTCCCTCGGTTTAGGTTTTTCCGCCACCGGCGATTGTGGTAATCATTGTCTCACTCTCCAACCTAAAAAAGCAGCGAAGAGAAGTTTTATTTATTTATTTATTTATTTAAGATTTGAATCACTGTATAATATACCACGGTCGATCATTTCA
ECU-E947	GA	2	9	6	23	GAGAGAGAGAGAGAGAGA
ECU-E948	AGC	3	10	173	202	AGCAGCAGCAGCAGCAGCAGCAGCAGCAGC	GAAACGGTAGCAGAGCCAGT	75	94	59.5	55	TCTTCCTTTGCAGCTTCCTC	249	268	59.69	50	GAAACGGTAGCAGAGCCAGTTGCCGAGGAGTCCAAGGAGTCCAAGGAGACTTCTGAGCCAACAGTTGAAGAAACCAAAGAAAGCACAGAGTCTACAGAAGCAGCAGCAGCAGCAGCAGCAGCAGCAGCAGAAGTAAAAGCAGAAGCCGAAGCCGCCCCAGTGGAAGCACCCAAAGAGGAAGCTGCAAAGGAAGA
ECU-E949	TTC	3	8	16	39	TTCTTCTTCTTCTTCTTCTTCTTC
ECU-E950	ACC	3	6	146	163	ACCACCACCACCACCACC	ACTTTCCGTGTCGTTTCCAC	38	57	60.01	50	AGGCGACCCAATTGGTACTT	210	229	60.74	50	ACTTTCCGTGTCGTTTCCACCACCATAAACAATGCCATCAGGGGCTCAACCACCACTGTCACCGCCAGCATCACCACCGTCTCTGCCGTCCCAACAAACTCCACCGGAACCACCACCACCACCACCACTGAAAATCACCCGTACCAAAACACCGACCGGCATACTTTTAGGCAAGTACCAATTGGGTCGCCT
ECU-E951	AGC	3	7	456	476	AGCAGCAGCAGCAGCAGCAGC	CTGTGACTGACGAGCCAGAA	308	327	60.18	55	GGCTTCGGCTTATGCTTTTA	488	507	59.48	45	CTGTGACTGACGAGCCAGAAGTTGAGAAAAAAGAAGAAGAGACTCCTAAGGAAACGGTAGCACAGCCAGTTGCCGAGGAGTCCAAGGAGTCCAAGGAGACTTCTGAGCCAACAGTTGAAGAAACCAAAGAAAGCACAGAGTCTACAGAAGCAGCAGCAGCAGCAGCAGCAACAACAGAAGTAAAAGCATAAGCCGAAGCC
ECU-E952	TGA	3	6	554	571	TGATGATGATGATGATGA	GTCTTGATGGGTTCGAAGGA	412	431	60.05	50	CAGCTTGCAACCAAAATCAA	629	648	59.85	40	GTCTTGATGGGTTCGAAGGAGTTGACGGCTAGGTTAAATCTAATGTGAAGAGGAAGATCACGAATGTGGCTAAAGTTACCAGTAATGCTCTGTACATGATCAATAGGCTCAATGAAAGTCGTGGTAGGCACCGTTGAATCTTTGATGATGATGATGATGAATAATGGATGGTTGTGATCTATCTAGCTTATTATGGTTCTTAAATATAGTTCTTATCTTGATTTTGGTTGCAAGCTG
ECU-E953	AAG	3	6	57	74	AAGAAGAAGAAGAAGAAG
ECU-E954	TTTA	4	6	206	229	TTTATTTATTTATTTATTTATTTA	GTGATCGGAAACTCGAGAGC	77	96	59.96	55	TGAAATGATCGACCGTGGTA	252	271	59.92	45	GTGATCGGAAACTCGAGAGCCGTCGCTCTGTCCCCGCTCTCGGTTTCCCTCGGTTTAGGTTTTTCCGCCACCGGCGATTGTGGTAATCATTGTCTCACTCTCCAACCTAAAAAAGCAGCGAAGAGAAGTTTTATTTATTTATTTATTTATTTAAGATTTGAATCACTGTATAATATACCACGGTCGATCATTTCA
ECU-E955	GT	2	9	94	111	GTGTGTGTGTGTGTGTGT	CCAAACTGAACCCAGAAAAA	59	78	57.7	40	CAACAACCCCCAAGTAAACC	249	268	59.19	50	CCAAACTGAACCCAGAAAAAACAGCAGACAAAACAGTGTGTGTGTGTGTGTGTTTTTCTGGTTCAGTGTAAGAAAGAAAGACAAGAGACATAGAGAGAATTTCTGGGTTTTTTTGTGTCCTTTTTTTTTGTTCTTCGTTTTCCATCTAGAAAAAGAGATATATTTAGCCATTTGATCGGATTACAGTTAGGGTTTACTTGGGGGTTGTTG
ECU-E956	TTA	3	6	295	312	TTATTATTATTATTATTA	GATTTCTTGTGGGCACCCTA	157	176	59.93	50	CGCAGCTTCTTTGGTGTCTA	324	343	59.22	50	GATTTCTTGTGGGCACCCTATGATTTGTATAAATTTCATGGATATTCTCGGCATCGACAATTGGATGGATTTAGATTTGATTCTTTGTGATTTATTTTGATTCTTCATCTTTCACCTCTTTTCAGTCACTTTGTATTCTTATTATTATTATTATTATTTTGTGTAAATAGACACCAAAGAAGCTGCG
ECU-E957	CAT	3	7	238	258	CATCATCATCATCATCATCAT	GGATGCATCTTCTGCAACAA	218	237	59.81	45	GGACCCAACACTTTCTCTGG	390	409	59.55	55	GGATGCATCTTCTGCAACAACATCATCATCATCATCATCATCTAATGGACCTCTTTATGAATTATCCGACCTCATGGCTCAATTACCTATCAGGAGAGGGCTTTCTAAATATTATGAAGGGAAGTCTCAATCATTCACATCTTTAGCAAGCGTGAGGAGCATAGAAGACCTTCCAGAGAAAGTGTTGGGTCC
ECU-E958	AAT	3	6	696	713	AATAATAATAATAATAAT
ECU-E959	TC	2	9	705	722	TCTCTCTCTCTCTCTCTC	TTGCCTGGTAGCTTTTCTGG	566	585	60.38	50	GATAGCAATGGCGTCAAGGT	743	762	60.1	50	TTGCCTGGTAGCTTTTCTGGACTTTTGTTTATTTTCTGGCTATTATTGTATTGAATTTTTGGTGTCATCGTTTGATCAAAAAGATTTTGGTGCTTTAGATCTGTTCCAAAAAAAAAAAAAAAAAAAACTCGAGACTAATTCTCTCTCTCTCTCTCTCGTGCCGAATTCGGCACGAGCACCTTGACGCCATTGCTATC
ECU-E960	AGC	3	9	484	510	AGCAGCAGCAGCAGCAGCAGCAGCAGC	GAAACGGTAGCAGAGCCAGT	386	405	59.5	55	TCTTCCTTTGCAGCTTCCTC	557	576	59.69	50	GAAACGGTAGCAGAGCCAGTTGCCGAGGAGTCCAAGGAGTCCAAGGAGACTTCTGAGCCAACAGTTGAAGAAACCAAAGAAAGCACAGAGTCTACAGAAGCAGCAGCAGCAGCAGCAGCAGCAGCAGAAGTAAAAGCAGAAGCCGAAGCCGCCCCAGTGGAAGCACCCAAAGAGGAAGCTGCAAAGGAAGA
ECU-E961	TC	2	14	10	37	TCTCTCTCTCTCTCTCTCTCTCTCTCTC
ECU-E962	AG	2	11	319	340	AGAGAGAGAGAGAGAGAGAGAG	ACCGAAGAGGAAGCTGAACA	191	210	59.99	50	CCTGCAATAAGGCGTTCAAT	373	392	60.1	45	ACCGAAGAGGAAGCTGAACATAATATGGATCAGGAACAGCATTGAAAGCCGGGGAGGGACATTGATGATTGGAAGATAAGTTTTTTTTTTCCTCATGAAGTTTTGTATGTTTTGGCTGCCAACTGATAAGAGAGAGAGAGAGAGAGAGAGTTGCTGATAGCCATAGAAAGGTTTGAAATCACATTGAACGCCTTATTGCAGG
ECU-E963	TAA	3	14	530	571	TAATAATAATAATAATAATAATAATAATAATAATAATAATAA	TTGGCTGCTCAATCACCATA	491	510	60.22	45	AGACAACAGCAGGCTTACCC	665	684	59.36	55	TTGGCTGCTCAATCACCATAGTAATCTGCTGAGCCGAAGTAATAATAATAATAATAATAATAATAATAATAATAATAATAAAGATCACAATTGTCATGTAAGCCAAGTTTGAGGTCTTCCTTTTTGAGGCTTTTCTTAAGCCTGCTGCTATCCTGTGTCTTTTTTTTTTCAGCAGGGTAAGCCTGCTGTTGTCT
ECU-E964	AGA	3	6	136	153	AGAAGAAGAAGAAGAAGA	GACGAGGAAGAAGGTGAAGG	111	130	58.87	55	ATGCTGTCCTGGGAGTTTGT	274	293	59.58	50	GACGAGGAAGAAGGTGAAGGCGGAGAGAAGAAGAAGAAGAAGAAAAAGGAGAAGGGAAAGAAAGAACAGGACAGTGCAGTCCCAGTGGAGAAGTGCGATGAGGTAGCAACAGTTCACCACTCAGAGACGCCGGAAAAGAAGGGTTTCATGGATAAGATCAAAGACAAACTCCCAGGACAGCAT
ECU-E965	TCA	3	8	164	187	TCATCATCATCATCATCATCATCA	AAAAAGAGGGTCGGGAGTAA	134	153	57.79	45	GGATCTGCTCTGTGGGACAT	317	336	60.08	55	AAAAAGAGGGTCGGGAGTAATTAACATACCTCATCATCATCATCATCATCATCACCGTCTTCCCTATTCTTCTTAAGGCGGGTTGTGCCACCCTCCTTGCTGATGGGTAATTTCAATGCTCCAAATGGAGTGTCAACGTTGATGTGACCTTTCATAAAGTAACCTGTTCTTTTTCCCCTAATCATGTCCCACAGAGCAGATCC
ECU-E966	CAT	3	6	111	128	CATCATCATCATCATCAT	AACCCTTCTTTCCCCCTTTT	29	48	60.16	45	TGTAAGCTTTGCCATGTTGG	181	200	59.73	45	AACCCTTCTTTCCCCCTTTTCTTCTTCTTCACCTTATCTTTTGCTACATACATATCCACTCTAACCTTAAACCAAAACCATCCATCATCATCATCATCATCAAGCTGGAGAAGCGATAATGAAGTGATGGGATTGTACAAATCTTGGGTCATCCAACATGGCAAAGCTTACA
ECU-E967	CAG	3	6	21	38	CAGCAGCAGCAGCAGCAG
ECU-E968	TGA	3	6	126	143	TGATGATGATGATGATGA	TAGGCTATGGTGGAGGAGCA	62	81	60.76	55	CGGCCGTTATAACTTGTTGG	244	263	60.37	50	TAGGCTATGGTGGAGGAGCAACAACTGCAGATGAATGATGATGATGATGTGGAGTCTATAATGGTGATGATGATGATGATGAATATGTACTGGTTGCTGTTCTCAACAAGGCTGAGATCATTACATGCTACCTGACACTGTGATGACTCCCGCTGCTTTCGATTCATCTCTTCTTCGCATGACCAACAAGTTATAACGGCCG
ECU-E969	TGC	3	6	461	478	TGCTGCTGCTGCTGCTGC	AGAAAGCGAGGAGGAGGAAG	425	444	60.09	55	CATCCTCGGACTCATCATCA	605	624	59.58	50	AGAAAGCGAGGAGGAGGAAGAGGAGGAGCTTCCTGTTGCTGCTGCTGCTGCTGCAGTAAATGGAAAAGCTAAGCCAGATGGAAAAACAGCCAAGGCTAATGCTGGGAAACCTGATGCTGTTAAACAATCTGGCAAGATAGCAGAACCTAGCAGTAACAAGAAATCTGAGGATGAAGATGATGATGATGAGTCCGAGGATG
ECU-E970	CCG	3	6	29	46	CCGCCGCCGCCGCCGCCG	CACGAGCTTCCCTCTGAAAC	3	22	59.99	55	AGTGCCAAAGGATGATGGAC	183	202	59.93	50	CACGAGCTTCCCTCTGAAACCCTAAACCGCCGCCGCCGCCGCCGCCCGTCAAACGCCGACGAAAATGGCTTTCGAGGGATTAGTTCTCCGCGGCACCATGCGAGCCCACACTGACATGGTCACAGCCATCGCCACTCCCATCGACAACTCCGATATGATCGTCACTTCCTCTCGCGACAAGTCCATCATCCTTTGGCACT
ECU-E971	AAG	3	6	104	121	AAGAAGAAGAAGAAGAAG	TGCAACCCATAATCAGTGCT	59	78	59.15	45	GGGAAGCATCTCGAAGGAAT	240	259	60.55	50	TGCAACCCATAATCAGTGCTCATTACTTATCTACATAATAATAATAAGAAGAAGAAGAAGAAGCTCATTTGGAGGGGAAATCTAGTCAAACGAATACAGTTAGAAACTGTAAAATACATATCTCAGTGCAGTCTGTCAAGAGCTCTTTCAACTACTCTTTGAAGAAGAATCATCCCACTCAATTCCTTCGAGATGCTTCCC
ECU-E972	TTA	3	9	840	866	TTATTATTATTATTATTATTATTATTA	TGTATCGCATGTTTTCTTGG	805	824	57.23	40	TCCAGCAGCAGACCACATTA	902	921	60.41	50	TGTATCGCATGTTTTCTTGGAAAAGTAAGAAGGTTTTATTATTATTATTATTATTATTATTAACAATGTTGATTTTTAGGGCTCATTGGGTGCCTTTTAATGTGGTCTGCTGCTGGA
ECU-E973	CAG	3	6	230	247	CAGCAGCAGCAGCAGCAG	CCCCAAAAGGTACCGTACAA	112	131	59.72	50	GTCGAACCCTTCGAAATCAA	290	309	60.05	45	CCCCAAAAGGTACCGTACAATGTCGGGTTCTGGTGGCGTTTCGATCGCGAGAAGCCGTGGCGGCGAGAGCCGGTTTTACAATCCGCCGCCGATGAGGAAGCAGCAACAACTGCAGCAACAGCAGCAGCAGCAGCAGATGACGACGACGACGATGCAGCGACGGGAACAAAGGCCGCCGTTGATTTCGAAGGGTTCGAC
ECU-E974	CAG	3	7	685	705	CAGCAGCAGCAGCAGCAGCAG	AATTGCTGAAGATGCCAACC	566	585	60.08	45	CCAGCCTGGGTATTCTTCAT	745	764	59.01	50	AATTGCTGAAGATGCCAACCAAGCTGTTCGGAATTTTGATCTGAATGCAGAGGTAGATGAGAACGTAGAAGCAAAGCCCACGGTGGGTGCTGCTACTGCTGCTGCTCCTGAGCCGGCAACAGCAGCAGCAGCAGCAGCAGCTCAGCCTTCTTCAGCAGAATCTATAACTGAAACTAAACATGAAGAATACCCAGGCTGG
ECU-E975	GCT	3	7	139	159	GCTGCTGCTGCTGCTGCTGCT	AGAAAGCGAGGAGGAGGAAG	102	121	60.09	55	CATCCTCGGACTCATCATCA	288	307	59.58	50	AGAAAGCGAGGAGGAGGAAGATGAGGAGCTTCCTGTCGCTGCTGCTGCTGCTGCTGCTGCAGTAAATGGAAAAGCTAAGCCAGATGCAAAAACAGCCAAGGCTAATGCTGGGAAACCTGATGCTGTTAAACAATCTGGCAAGATAGCAGAACCTAGCAATAACAGGAAATCTGAGGATGAAGATGATGATGATGAGTCCGAGGATG
ECU-E976	GGT	3	6	501	518	GGTGGTGGTGGTGGTGGT	TGGTCCTTATATGGGCAAGG	389	408	59.78	50	GGGAACACATCCTTTCTTCG	573	592	59.53	50	TGGTCCTTATATGGGCAAGGCTAGGTTTCAGTCTTCTTCTTTTAGGATAGGAAATGAGTGTTATGGGTCGTTTCGTAGTGGTAGTTTTAGTCCTGAGAATATGGTGGTGCACGGTGGTGGTGGTGGTGGTGCCATGGTGGTTAGTAGCAAGAGAGTGAAGAGAGATAAAGGGTTTCTTGGTTCTCGAAGAAAGGATGTGTTCCC
ECU-E977	GAT	3	6	296	313	GATGATGATGATGATGAT	TTGTGAACCAGCAACACCAT	193	212	60.01	45	TCTCCATCGCCATCTTCTCT	374	393	59.91	50	TTGTGAACCAGCAACACCATCGCCCTCGAACCCAGACAAGGAAACCGCCACCACCGTCCTCAGCTTAGAAGACTGCACATCAGCAACTTGTTCCTTGAAAGAAGATGATGATGATGATGATAAAGTGCAAGTCATAAGACATTTGCTTGAAGCCTCTGATGATGAGCTGGGGATTCCAAATAGAGAAGATGGCGATGGAGA
ECU-E978	CAT	3	8	280	303	CATCATCATCATCATCATCATCAT	AACAGAAGCAATGCGGAGTT	152	171	59.88	45	ATCCATCCATGCATCCATCT	334	353	60.13	45	AACAGAAGCAATGCGGAGTTGCACCAAAAGCTGTGGATAAATGCAACAAGACAAGCTGAAGGAGGTACGAGTTGTTAATAGAGCAACCTGCTCTTTTGATCTTGTGGGTCGCCTGCTGCATGCATGCACATCATCATCATCATCATCATCATGATGTGATGAAAAATTATTGCCAAGCCCATAGATGGATGCATGGATGGAT
ECU-E979	ATT	3	6	662	679	ATTATTATTATTATTATT
ECU-E980	GAA	3	10	212	241	GAAGAAGAAGAAGAAGAAGAAGAAGAAGAA
ECU-E981	CT	2	12	25	48	CTCTCTCTCTCTCTCTCTCTCTCT	CACGAGCTCTCTCTCCCTCT	3	22	58.87	60	ACAGCCAAACAGGAACAAGG	140	159	60.15	50	CACGAGCTCTCTCTCCCTCTGCCTCTCTCTCTCTCTCTCTCTCTCTCAAAGGGTATCATTTTTCAAGCTCTCAATTTTCTCTGGATTCAAATCCTCTATTTTAGGTTGGGTTTTTCTGGTGTTATCAATGTTACTGCCCTTGTTCCTGTTTGGCTGT
ECU-E982	GAT	3	6	292	309	GATGATGATGATGATGAT	TTGTGAACCAGCAACACCAT	189	208	60.01	45	TCTCCATCGCCATCTTCTCT	370	389	59.91	50	TTGTGAACCAGCAACACCATCGCCCTCGAACCCAGACAAGGAAACCGCCACCACCGTCCTCAGCTTAGAAGACTGCACATCAGCAACTTGTTCCTTGAAAGAAGATGATGATGATGATGATAAAGTGCAAGTCATAAGACATTTGCTTGAAGCCTCTGATGATGAGCTGGGGATTCCAAATAGAGAAGATGGCGATGGAGA
ECU-E983	GCG	3	6	8	25	GCGGCGGCGGCGGCGGCG
ECU-E984	TTG	3	6	531	548	TTGTTGTTGTTGTTGTTG	TAACTGGCAGAGCAGCCTTC	443	462	60.68	55	TGGCATTGTAATGGGAGCTT	642	661	60.47	45	TAACTGGCAGAGCAGCCTTCACCCTTGGATCTACGAGTAGAGATCATTTGGTCGAAGCTATTGGCCGTCATGGCTCTGTCCTGGTTGTTTGTTGTTGTTGTTGTTGCCAGTCTTTTGATATTTATATTACTATTATAGTTTAAAGTGGTGAAAGCTTTGTAGCATTTTGGGTGTATAGGTTAAGTTGGAGTTGTGTTGAAAGCTCCCATTACAATGCCA
ECU-E985	TA	2	10	542	561	TATATATATATATATATATA
ECU-E986	TTC	3	6	464	481	TTCTTCTTCTTCTTCTTC
ECU-E987	GGT	3	7	350	370	GGTGGTGGTGGTGGTGGTGGT	GAATGGCTGGAGAGTTGAGC	289	308	59.96	55	ACGTCTTCCAGAACCACCAC	450	469	60.01	55	GAATGGCTGGAGAGTTGAGCTTTCTCATAACTCTAGAGGCAGAGGTGGACGTGGAGGCGGAGGTGGTGGTGGTGGTGGTGGTCGTGGACGGTCTGGTGGTTCTGATTTGAAGTGCTATGAATGTGGTGAGCCTGGTCATTTTGCTCGGGAATGCCGCACACGTGGTGGTTCTGGAAGACGT
ECU-E988	AC	2	9	24	41	ACACACACACACACACAC	GGCACGAGAAGAAGCAAAAA	1	20	60.5	45	TGTTAACGGCGTAACCCTTC	147	166	60	50	GGCACGAGAAGAAGCAAAAAAAAACACACACACACACACACAGATTAAGACAGAAGCATGGCCAGCCAGATCGTAGGAACAAAGAAAGCTTGTGTCGTGGGTGGCAGCGGATTCGTTGCGTCATTGCTGGTCAAGTTGTTGCTCGAGAAGGGTTACGCCGTTAACA
ECU-E989	GAT	3	7	366	386	GATGATGATGATGATGATGAT	TCTCGGCTCTCGAACTTAGG	214	233	59.71	55	CTCGAACGCTTTCTTCAGGT	388	407	59.62	50	TCTCGGCTCTCGAACTTAGGGCATACTTCGGCTCCATCGGGGAGTACATGTCACATGAAGATGCTCAAATGGTGATCAACGAACTAGATTCCGACGGGGATAGCATGTTGGACTATGAAGATTTCTTGAAGCTAATGAAAATAGAAAAGCGGGATGATGATGATGATGATGATGACCTGAAGAAAGCGTTCGAG
ECU-E990	CTT	3	9	95	121	CTTCTTCTTCTTCTTCTTCTTCTTCTT	ACCCCATAAGCCCTTTTCAC	19	38	60.19	50	GGATATGCAGTTTTGCCACA	191	210	59.55	45	ACCCCATAAGCCCTTTTCACTCCCTTTTTATACTCTCATTTTACGTTTATTTCTTCTTTCTTTCATAGATCCAGGCCTTCTTCTTCTTCTTCTTCTTCTTCTTCTATCAAAGACGAGATCACCAAGCAAAGCTGCCAGCATGTTTTCTGGGACAGTCGAAAAATGTGCTACTTGTGGCAAAACTGCATATCC
ECU-E991	TTTA	4	5	312	331	TTTATTTATTTATTTATTTA	CGAGTCACAAAAGCCCAAAT	180	199	60.11	45	TCGGCCAAGGGTCTTTTATT	374	393	60.79	45	CGAGTCACAAAAGCCCAAATTCTTGAAGGCGAGGCCCAATAAGAAGATTCCAAGCCCAATCAAGAAATCCACCCATACTTAGTTGAAAATCAGGCCAAATTGTCAAAGTGGCCCAAGTTGTAAAGTTTTATTTTTATTTATTTATTTATTTATTTTATTTAGTTTAAATTTTTATATTCAGTCCAAGAGTCCCAAATAAAAGACCCTTGGCCGA
ECU-E992	AG	2	14	161	188	AGAGAGAGAGAGAGAGAGAGAGAGAGAG	CAAAGTTTTGCAGGGCTGA	52	70	59.97	47.37	CCACTCCCAAAACCATCATC	224	243	60.17	50	CAAAGTTTTGCAGGGCTGAAAAAAAACTGAATGGAAAATAGATTGGCACGGTTAAATCGATCTAAATAACGAGAGCCCACTAACAGAAAAGTATTAAGTCCCAAACATCAGAGAGAGAGAGAGAGAGAGAGAGAGAGCTTTATCTTTTTAATATTTGATTTTACTTGAGATTGATGATGGTTTTGGGAGTGG
ECU-E993	AGC	3	9	334	360	AGCAGCAGCAGCAGCAGCAGCAGCAGC	GAAACGGTAGCAGAGCCAGT	236	255	59.5	55	TCTTCCTTTGCAGCTTCCTC	407	426	59.69	50	GAAACGGTAGCAGAGCCAGTTGCCGAGGAGTCCAAGGAGTCCAAGGAGACTTCTGAGCCAACAGTTGAAGAAACCAAAGAAAGCACAGAGTCTACAGAAGCAGCAGCAGCAGCAGCAGCAGCAGCAGAAGTAAAAGCAGAAGCCGAAGCCGCCCCAGTGGAAGCACCCAAAGAGGAAGCTGCAAAGGAAGA
ECU-E994	AGA	3	9	118	144	AGAAGAAGAAGAAGAAGAAGAAGAAGA	AGCCTACGCTTCAGCTTTGA	7	26	60.29	50	CTTGTGATCGCAAAGAAGCA	186	205	60.13	45	AGCCTACGCTTCAGCTTTGAAGAAACATTGAAGTTTTTTGACAATGAGCAAAGACAAAGGGAAGCAGATAGGGGAGGAAGAAGAAGAAAAAGAAGAAGAAGAAAAAGAAGGAGAAGAAGAAGAAGAAGAAGAAGAAGAAGCAGAAGACTGGTGTTTTGTTTGTAAAGATGGTGGGAACTTGCTTCTTTGCGATCACAAG
ECU-E995	AC	2	9	59	76	ACACACACACACACACAC	TTTTGAAATTCCAGCGAAGG	31	50	60.18	40	TGCAACCTCCGCTCTCTAAT	222	241	59.98	50	TTTTGAAATTCCAGCGAAGGGGGAGGAGACACACACACACACACACAGATCTTCAAATTTCATCAATGGATCATTCAAAGGTTCAAGAGATCGTGGAGAAGCAGGTATTGACCGTGGCGAAGGCCTTCGAGGACCAGATCGACGAAGAGATTGCGGCTTTAGATCGACTCGACCATGACGATCTGGAAGCTATTAGAGAGCGGAGGTTGCA
ECU-E996	ATC	3	9	263	289	ATCATCATCATCATCATCATCATCATC	TTCATGGCCTTCCTTCTTTG	224	243	60.18	45	TCCAACCTGTTTCCACACTG	476	495	59.56	50	TTCATGGCCTTCCTTCTTTGCCTTTAGTACTTTGCTAAAATCATCATCATCATCATCATCATCATCGTCATCTACTTCTTATCCTACTCCATCTCTGCCTTTATATTTCTCCTCTGTATTTTTCTTAGCTACTCATTTGTCTCTCCTCTTCCTTTTCCATTTTCTCTTTTCAAGCCATGAATTCACATAGATACCAAATATGATCACATTTATGTGTTGACTAAATATATCCCTTGCAAGGGAATGAAAAAACAGTGTGGAAACAGGTTGGA
ECU-E997	AAG	3	6	60	77	AAGAAGAAGAAGAAGAAG
ECU-E998	TTG	3	6	535	552	TTGTTGTTGTTGTTGTTG	GTTCCCTGAATGCCCTGTTA	429	448	59.93	50	CACCCAAAATGGTACAAAGC	601	620	58	45	GTTCCCTGAATGCCCTGTTAACTGGCAGAGCAGCCTTCACCCTTGGATCTACGAGTAGAGATCATTTGGTCGAAGCTATTGGCCGTCATGGCTCTGTCCTGGTTGTTTGTTGTTGTTGTTGTTGCCAGTCTTTTGATATTTATATTACTAATAATATTTTAAAGTGTTGAAAGCTTTGTACCATTTTGGGTG
ECU-E999	CTC	3	9	1	27	CTCCTCCTCCTCCTCCTCCTCCTCCTC
ECU-E1000	TTG	3	6	564	581	TTGTTGTTGTTGTTGTTG	GTTCCCTGAATGCCCTGTTA	458	477	59.93	50	CACCCAAAATGCTACAAAGC	629	648	58.29	45	GTTCCCTGAATGCCCTGTTAACTGGCAGAGCAGCCTTCACCCTTGGATCTACGAGTAGAGATCATTTGGTCGAAGCTATTGGCCGTCATGGCTCTGTCCTGGTTGTTTGTTGTTGTTGTTGTTGCCAGTCTTTTGATATTTATATTACTATTATAGTTTAAAGTGGTGAAAGCTTTGTAGCATTTTGGGTG
ECU-E1001	GAA	3	6	430	447	GAAGAAGAAGAAGAAGAA	TAAACTGGAGGAACGGGATG	350	369	59.93	50	GCTGCTGCTGCTGTTGTTAT	527	546	59.25	50	TAAACTGGAGGAACGGGATGAAAGCAAGTGTGGATCCAAGGACAGCAGCTGAGTATAGTGGAGATTATTACTCGGAAGAGGAAGAAGAAGAAGAAGAAAACGATGATAGTTTGTATGACAGTGAAGAACTATCATCGGAGTCATCACCTTCTTCTTCAAGAGAGAGAGGGCATTATAATAACAACAGCAGCAGCAGC
ECU-E1002	TATG	4	7	239	266	TATGTATGTATGTATGTATGTATGTATG	TTTCAACCGACAGCTGTTTC	219	238	58.9	45	TTGCAACCTTTACCTGCCTA	448	467	58.44	45	TTTCAACCGACAGCTGTTTCTATGTATGTATGTATGTATGTATGTATGCTAAATGGCTGTTCTTTTCTTTCTTTTCTGAAAATTTGTAGTATTTTAAGAAGAATCAATAAATTCAGCTTGAGGGCTGTAAGTAAACCAGAAATCATTAAGCAAACAATATTAACTTAGGAAATACAAGTGCAGAGCAGAGAACTGAACAAACAGCAGTAGCCACACAATAGTAGGTACATAGGCAGGTAAAGGTTGCAA
ECU-E1003	CTT	3	6	2	19	CTTCTTCTTCTTCTTCTT
ECU-E1004	AAG	3	6	148	165	AAGAAGAAGAAGAAGAAG	GTGCCGGAAATCACATCAT	115	133	59.32	47.37	CCCCACTTTCGTCAGTGAAT	297	316	59.97	50	GTGCCGGAAATCACATCATTTGATCCTAGTAAAAAGAAGAAGAAGAAGAAGGTTGTGATTCAGGACCCTGCAGATGAATCTGTTGACAAGTTGGCAGAGAAAACGGAGGCATTATCAGTTTCTGAAGGGCTTGACTTTAGCAATCTGAAAAAGAAGAAGAAGAAACCAGTAGAGGCCAATACATTCACTGACGAAAGTGGGG
ECU-E1005	TC	2	9	102	119	TCTCTCTCTCTCTCTCTC
ECU-E1006	TC	2	10	101	120	TCTCTCTCTCTCTCTCTCTC	CGAAAGAGAAGGGGAGTTCA	39	58	59.4	50	CACTTTTACGAACGCCGAAG	226	245	60.79	50	CGAAAGAGAAGGGGAGTTCAAATCAAATCTCTTATTCTTTAAAATTTCTGGGAGGAATTGTATCTCTCTCTCTCTCTCTCTCCTCTCAGCTGGACGAGAAAGAGGAAATTTCGGTTGGTATAAAAATGCAGGTGTTTGATAGAATGACTATTCCAATTCGCAGAGTTTGGACCGGTGTCGCCACCCGCTTCGGCGTTCGTAAAAGTG
ECU-E1007	TGG	3	7	284	304	TGGTGGTGGTGGTGGTGGTGG	CAGAAAGCGTGGCTACAACA	118	137	60.05	50	TCCTCACAACTTCACCGTCA	305	324	60.28	50	CAGAAAGCGTGGCTACAACAAACTGCAAAAAAAGGAAACAATTAGAGAAAGAAGCTATGGAAGTTGGCTTAAAGATGACGATGAAAGGAGGCGGAGGAGATCATGTTGGAGGTTGCGACAAAGAGAAGATGGGGTTTGAAGAGACTGAGCTGAGGCTAGGGTTGCCTGGTGGTGGTGGTGGTGGTGGTGACGGTGAAGTTGTGAGGA
ECU-E1008	GAT	3	6	51	68	GATGATGATGATGATGAT	GGAAGTCCGAGAGGACCTTG	20	39	61.16	60	ACTTTCTTTGCATCGGCTTG	198	217	60.39	45	GGAAGTCCGAGAGGACCTTGTAGAAAAAGAAGATGATGATGATGATGATGAAGATGGTGAAAATGATCAAGCGTTAGAAGGTGAATTCAAAGAAGAAAGCATTATGAGGGAGGTGAAGTTATGGAAGGAAATAGTGGGAGTACTGGGGCTGAAATTGAGACAAGGAAATTGGCTTGGCCAAGCCGATGCAAAGAAAGT
ECU-E1009	ATT	3	7	851	871	ATTATTATTATTATTATTATT	TGTTTGTGGTTTTGGGGAAT	792	811	60.07	40	GGTTGGAAAATTCGATGGAG	1003	1022	59.36	45	TGTTTGTGGTTTTGGGGAATTATTAACACTACTGTTGATGTTTTTGATATCGAGGCAGAATTATTATTATTATTATTATTGTAGAGAGCTTTTATTTAGTATAAATTTTTGAATGCTCATTTGCACATAAAAATCTCAAAATTATGGTTTCAACAAAAAAAAAAAAAAAAAAAAAAAACCTCAAGAGTACTTCCTAGAGCGGGCCGCCGGGCTCCATCGAATTTTCCAACC
ECU-E1010	AGC	3	9	486	512	AGCAGCAGCAGCAGCAGCAGCAGCAGC	GAAACGGTAGCAGAGCCAGT	388	407	59.5	55	TCTTCCTTTGCAGCTTCCTC	559	578	59.69	50	GAAACGGTAGCAGAGCCAGTTGCCGAGGAGTCCAAGGAGTCCAAGGAGACTTCTGAGCCAACAGTTGAAGAAACCAAAGAAAGCACAGAGTCTACAGAAGCAGCAGCAGCAGCAGCAGCAGCAGCAGAAGTAAAAGCAGAAGCCGAAGCCGCCCCAGTGGAAGCACCCAAAGAGGAAGCTGCAAAGGAAGA
ECU-E1011	GAA	3	7	623	643	GAAGAAGAAGAAGAAGAAGAA	TCATCGTCTCCATTTTGGTG	487	506	59.5	45	AAGTGTCACGCCTCCTTCTG	673	692	60.44	55	TCATCGTCTCCATTTTGGTGATTATCCTCACAGTTCTCTTCAGACTTCTTTTCGGTGGCAAGAAGCACCAAAAGTAGAGAAGAATCCGGAGGTTGCTGAGACATNCAACAATCAATCAACCAGTGGAGAAAAGGCTGAAGAAGAAGAAGAAGAAGAAGAGANAGAAGGAACCGCTGCTGCTCCTCGCAGAAGGAGGCGTGACACTT
ECU-E1012	CA	2	15	606	635	CACACACACACACACACACACACACACACA	TTTGCAGATGATGAGGATGA	433	452	57.68	40	CTTCAAAATCCACTGCCTCA	683	702	58.85	45	TTTGCAGATGATGAGGATGATGAAAATCTTAAGCAGTCATCTGAGGCTAATTCTAATGCATTCATTCAATCATCATCAAATGCTGTGAACACATTTTCTGAGACTGGAGATGTGCTAAATGATTACATCTATGATGAATCTTCAGGGTACCCTCTTTTATCCTTACCTACCTCCACACACACACACACACACACACACACACACTTACTTCTGTTTAGGATTTTCAGTTCTTGGAGTTAATTGTGACTAATGAGGCAGTGGATTTTGAAG
ECU-E1013	CCA	3	6	50	67	CCACCACCACCACCACCA	GGCACGAGAGAAAAGTGAAG	1	20	57.67	50	TCACCTTTCACCACCACCTT	188	207	60.4	50	GGCACGAGAGAAAAGTGAAGAAACGAAAGAAACTAAAGAAGAAACCACTCCACCACCACCACCACCACCTCCACAAGAGATTGTATTGAAAGTTTACATGCATTGTGAAGGCTGTGCTCGTAAAGTTCGTCGTTGTCTCAAAGGGTTTCAAGGAGTGGAAGATGTAATGACGGATTGTAAGAGTAATAAGGTGGTGGTGAAAGGTGA
ECU-E1014	CCG	3	7	578	598	CCGCCGCCGCCGCCGCCGCCG	GAATGAAAGGGGTGGAATCA	441	460	59.73	45	CCACCATCTTTGGGTTTTTC	617	636	59.26	45	GAATGAAAGGGGTGGAATCAGCTGAACCAGATCTGAAGAGCTCAGAGGTGACAGTGAAAGGAGTGTTTAGTCCACCAAAACTGATTGAATACGTTTACAAAAGAACCGGGAAGCATGCAGTGATAGTGAAACAAGAACCGCCGCCGCCGCCGCCGCCGGAGGATAAAAAGGAAGAAGAAAAACCCAAAGATGGTGG
ECU-E1015	TATG	4	6	656	679	TATGTATGTATGTATGTATGTATG	TAATCTAGCCGACCCTCCAA	535	554	59.66	50	CCACTGGCCAAATGTTTCTT	720	739	59.97	45	TAATCTAGCCGACCCTCCAAAAGAAAGACTTGAAAATACCAGCAGCCATGGGCATGTAACTATATATCTTCATTGTTCAGTAGATTTTGAACCAATTTTACAATTAAGAAACTAATATATATATGTATGTATGTATGTATGTATGTATCTATGCATGTATAGATCTTTGTGTGTGATATATCATAAAGAAACATTTGGCCAGTGG
ECU-E1016	TG	2	9	130	147	TGTGTGTGTGTGTGTGTG	TCCCTTTGACGTTGATTTTC	28	47	57.64	40	GGAAACAATGATCACCCATT	208	227	57.14	40	TCCCTTTGACGTTGATTTTCTCTTAAAATATGCAGCATGAAAGATTCCGAAGCTCAAATGAAGAAGAAAAAATGGTGGACTTGCATGGATCTCACCCTTATATGTGTGTGTGTGTGTGTGGCAGTAATTGTAGTACTTAAGAATAGCCATAAATGTATTTAGGAAGAGGAAGAAGAGCTTAATGGGTGATCATTGTTTCC
ECU-E1017	CA	2	10	19	38	CACACACACACACACACACA
ECU-E1018	TA	2	11	532	553	TATATATATATATATATATATA
ECU-E1019	TGC	3	6	43	60	TGCTGCTGCTGCTGCTGC	CGTTGACAGCAGCCAAGTT	21	39	60.04	52.63	CTCCAAGGAACTGTCCCAAG	199	218	59.69	55	CGTTGACAGCAGCCAAGTTTTATGCTGCTGCTGCTGCTGCGAAATCAGCTTCTCCAAAAGTGGCTCAGAAAACTCGGAAAAAGCCGACCACTTCAAAACCCAAGACTAAAAAACCAGCTGCTCTTCGATCCGAGACTCGACCCACTGGGATTTCTAAAGTTACCCCGGTTTCTCCTGCCTTGGGACAGTTCCTTGGAG
ECU-E1020	CAC	3	8	150	173	CACCACCACCACCACCACCACCAC	GAAGGAGGGCGAAAAACATA	101	120	59.16	45	GGAGATTACGCGACCTTCAG	280	299	59.84	55	GAAGGAGGGCGAAAAACATAAAGATAAAGCTCCCACTTCCTCCACCAATCACCACCACCACCACCACCACCACAAAAAGAAGAGCAAGATGTCTTCTTCATCGCCCGCCAATCAAGTGAGGGCTTCTCACATCCTCATCAAGCACCAAGGCTCCCGCCGTAAGGCCTCTTGGAAGGATCCTGAAGGTCGCGTAATCTCC
ECU-E1021	GAT	3	6	382	399	GATGATGATGATGATGAT	GAGGTGGCTCCACTAACAGC	308	327	59.87	60	TCTCCGCTTCCTGCATTATT	490	509	59.81	45	GAGGTGGCTCCACTAACAGCGGTGACGATGAATTGGATGGAGAGGATGCCGACGACGACGAGGAGGAAGACGAGGATGATGATGATGATGATCCTAACGAAAATAATATTAGTAACAAAAATCATAATATTAATATAAATAATCATATTAATAAAAATAATAATAGTGGAAACGAGACTGTAAATAATGCAGGAAGCGGAGA
ECU-E1022	GAT	3	6	836	853	GATGATGATGATGATGAT	AGGATGTCACCGATGGTTTC	765	784	59.79	50	TCAATTTTCAGCCCCCAGTA	947	966	60.44	45	AGGATGTCACCGATGGTTTCCACAGCGAAGACGGCGAAGAGGAAGTCCGAGAGGGACTTGTAGAAAAGGAAGATGATGATGATGATGATGAAGATGGTGAAAATGATCAAGCGTTAGAAGGTGAATTCAAGAAAAAAGCATTATGAAGGGAGGTGAAGGTATGGGAAGGAAATAGTTGGGAGTACTGGGGGCTGAAAATTGA
ECU-E1023	TCT	3	7	6	26	TCTTCTTCTTCTTCTTCTTCT
ECU-E1024	TTA	3	8	379	402	TTATTATTATTATTATTATTATTA
ECU-E1025	GA	2	15	1	30	GAGAGAGAGAGAGAGAGAGAGAGAGAGAGA
ECU-E1026	AG	2	13	32	57	AGAGAGAGAGAGAGAGAGAGAGAGAG
ECU-E1027	AG	2	37	1	74	AGAGAGAGAGAGAGAGAGAGAGAGAGAGAGAGAGAGAGAGAGAGAGAGAGAGAGAGAGAGAGAGAGAGAGAGAG
ECU-E1028	ATT	3	6	919	936	ATTATTATTATTATTATT	GCAGCCCAACACTTACTTCC	850	869	59.74	55	GATGGACATCAAAGGGGTTT	1064	1083	58.69	45	GCAGCCCAACACTTACTTCCGTTGGTTTGTAGTTTTGTACAGTTTGTAAGCGTGTAGGTTTATATGGGGATTATTATTATTATTATTATCAATACCATGCCCTATTTATCAGTGAAAAAGGGAAATACCATANGTCTTATTCATGTTTAACAGGCAAGAACGTGTATCTTCCGACATTTTCATTTATGTGGCAAAGATCATTGAAATTAAATCTAAACCCCTTTGATGTCCATC
ECU-E1029	CAA	3	7	627	647	CAACAACAACAACAACAACAA	GTGGACCAAGAGCGAAACTT	543	562	59.33	50	TCCATCCCAAAACTCACTCC	723	742	59.9	50	GTGGACCAAGAGCGAAACTTAACTTCCCGTTCCCCGATAGTACCCACAGCGACGGCTACGTAACAACATCAGCAGCAGCAGCACCAACAACAACAACAACAACAAGTGTGGTTGTCTTCGATCAAGAAAATTCCGGCGCGTTCAATTTGAACATAGGAAAGGAGTCGGAGATGAGAATAGGGAGTGAGTTTTGGGATGGA
ECU-E1030	AAG	3	7	344	364	AAGAAGAAGAAGAAGAAGAAG	CGTCAATGCTTTCCTCGAA	312	330	59.93	47.37	AGTTCCTTGCCGTCCTTTTT	505	524	60.11	45	CGTCAATGCTTTCCTCGAAGAACAAAAGGCCAAAGAAGAAGAAGAAGAAGAAGCTGCGGGTGATGATAATAACAATAACAACAACGAGTTTGATGATGATGGTGATCTCATTATTTGCAGGTTGTCTGACAAGAGAAGGGTGACTCTCCAAGACTTCAGAGGGAAAACTTTAATTTCCATAAGGGAGTACTATAAAAAGGACGGCAAGGAACT
ECU-E1031	AAT	3	6	702	719	AATAATAATAATAATAAT
ECU-E1032	AAT	3	13	156	194	AATAATAATAATAATAATAATAATAATAATAATAATAAT	GTTAGATGAGCCGGAAGTGG	48	67	59.69	55	ACAACCCTAAATCCCCTGCT	209	228	59.83	50	GTTAGATGAGCCGGAAGTGGAAGAGATGGAGGACAGAACCCCGGACGACTAAGCTTTTCGGCTCCTGCGCCAACCCTATGCGTAATAAGTGCTGGTTTTTGTTTTGTGAATAATAATAATAATAATAATAATAATAATAATAATAATGTGAGGAATGAGTAAGCAGGGGATTTAGGGTTGT
ECU-E1033	ATC	3	7	191	211	ATCATCATCATCATCATCATC	CTTTGTTTTTGGGGTTTTGC	70	89	59.47	40	CTCGGTAACTTGGCAATGGT	285	304	59.99	50	CTTTGTTTTTGGGGTTTTGCAAAAATGGCAACAAGTAGGATCTTTTTTGGTTCAAAACCACGATATATCTACCCAACTATGGAATTTGATGATGGGAATCTCATCAACAACCCTTCATTTGATCATCATCATCATCATCATCTGCTGGAGTTCGATGAGGTGGATGTATGGAACAATTCAAATGATCAAGCAACAACCAACTTAGAAGCCAAAAAACCATTGCCAAGTTACCGAG
ECU-E1034	AGA	3	6	353	370	AGAAGAAGAAGAAGAAGA	GCCACCCAGTTTGAGAAAGT	217	236	59.19	50	CTTCTCCACTGGGACTGCAC	401	420	60.86	60	GCCACCCAGTTTGAGAAAGTCAAGATAGAAGAGGAACATAAGGAAGATGAGAAGAAACACAGTCTCCTGGACAAGCTTCACCTATCCAATAGCAGCTCCAGCTCTTCTAGTGACGAGGAAGAAGGTGAAGGCGGAGAGAAGAAGAAGAAGAAGAAAAAGGAGAAGGGAAAGAAAGAACAGGACAGTGCAGTCCCAGTGGAGAAG
ECU-E1035	TATG	4	5	172	191	TATGTATGTATGTATGTATG	CCTCGGAATCAACTTCTTCG	78	97	59.81	50	TCTCTGACAATGTCGCTCCA	224	243	60.56	50	CCTCGGAATCAACTTCTTCGACACCTCCCCGTAATTCTAAATTTCTTCACTTTAACTAACTGGGTTATTGTCTTATGTTTAATTTGATGAATTATATGTATGTATGTATGTATGTTTGTTTGTTTGTTAATAATTTGAAGGTATTATGGAGCGACATTGTCAGAGA
ECU-E1036	TA	2	9	475	492	TATATATATATATATATA	TCAGTGCACTTCGAGGGATA	313	332	59.39	50	GGATCCTTTGAGAGGGTCAA	498	517	59.06	50	TCAGTGCACTTCGAGGGATAATTTATAATACTCGATTGGAGTGTTAAGTGAGCCTAAATTTTTGAGGCACTCCAAATATTCAGGAAAATCAAGTTTATGAGGTATTGATTCCTTAAATTGATTTCTGAATTTCATAGTCAAGTGTTGGCCTATTGATTCTTTTATATATATATATATATACACCTTTGACCCTCTCAAAGGATCC
ECU-E1037	GAT	3	13	830	868	GATGATGATGATGATGATGATGATGATGATGATGATGAT	TTATGGCCCAATCCTCTCAC	746	765	59.89	50	CAAGCCCTTACCTGAGCAAG	955	974	60.01	55	TTATGGCCCAATCCTCTCACTTATTTCAACAATGAGGCTGATGAAGAGGATTTTGACGGAGATGAAGGGGATGAAGAGGGTAAAGATGATGATGATGATGATGATGATGATGATGATGATGATGAGTCTGATGATGATCAGAACAAGGAAGATGATGATGACAGTGAGGAATAAATTCACTAACACCCTTTATCATAATAGTTGCTTCTCTTGCTCAGGTAAGGGCTTG
ECU-E1038	AAT	3	12	587	622	AATAATAATAATAATAATAATAATAATAATAATAAT	TCCACGTTTCTCGAAGTTGC	565	584	61.35	50	AGGTTGCCACGTGTTATCAA	724	743	59.05	45	TCCACGTTTCTCGAAGTTGCAAAATAATAATAATAATAATAATAATAATAATAATAATATTAAAAAATTAATATGTAGTTTCTCTAATTTTTGTTCTAAAGTAAGTAACTGATATTCTAACTTTTAATTTTTACTGGTGTGACACTAATGATTAATTCGTTGATAACACGTGGCAACCT
ECU-E1039	GCA	3	6	177	194	GCAGCAGCAGCAGCAGCA	CCAGCTGACAAGGTGGTTGT	120	139	61.16	55	ACTTTTTCCGCATCATCACC	300	319	59.94	45	CCAGCTGACAAGGTGGTTGTTGTTCCCGACGTGCCACTAGCTGAGAAACCTCCGGTTGCAGCAGCAGCAGCAGCAAAAGAGCCACCGCCGGTACCCGAAAGCGAAGAAGAACTGGTCAAACAAAAACAGGTTGAGGACGCGGAGGCTTTAGAGACGAAGATATCAGATGCAGTAGCCGATGGTGATGATGCGGAAAAAGT
ECU-E1040	AC	2	9	40	57	ACACACACACACACACAC
ECU-E1041	AG	2	11	317	338	AGAGAGAGAGAGAGAGAGAGAG	ACCGAAGAGGAAGCTGAACA	188	207	59.99	50	CCTGCAATAAGGCGTTCAAT	371	390	60.1	45	ACCGAAGAGGAAGCTGAACATAATATGGATCAGGAACAGCATTGAAAGCCGGGGAGGGACATTGATGATTGGAAGATAAGTTTTTTTTTTTCCTCATGAAGTTTTGTATGTTTTGGCTGCCAACTGATAAGAGAGAGAGAGAGAGAGAGAGTTGCTGATAGCCATAGAAAGGTTTGAAATCACATTGAACGCCTTATTGCAGG
ECU-E1042	AT	2	9	346	363	ATATATATATATATATAT
ECU-E1043	AGA	3	9	93	119	AGAAGAAGAAGAAGAAGAAGAAGAAGA	AGCAAAGACAAAGGGAAGCA	28	47	59.99	45	AATGCAGCTGGGGTGATAAG	194	213	60.1	50	AGCAAAGACAAAGGGAAGCAGATAGTGGACGAAGAAGAAGAAAAAGAAGAAGAAGAAAAAGAAGGAGAAGAAGAAGAAGAAGAAGAAGAAGAAGCAGAAGACTGGTGTTTTGTTTGTAAAGATGGTGGGAACTTGCTTCTTTGCGATCACAAGGGCTGTATAAAGGCTTATCACCCCAGCTGCATT
ECU-E1044	ATGA	4	5	673	692	ATGAATGAATGAATGAATGA	CCGGGTTTGTACTTCCACTG	529	548	60.4	55	GGTGGCCAATACTCATCATC	729	748	57.8	50	CCGGGTTTGTACTTCCACTGCCAACTTAGGAGTGTAAAGTAGAGTCTGTTGGAACAAACTTTTTCTATGAAGCCTAGTAGTTTAACCTTGTGAAAAATGTTTGGTTTATGATGTTAAAAGAGAAACAGCGATGGAGGTGTGTGCATGAATGAATGAATGAATGAATAAAATATTTAGCTCCAAATCATCTGAATCATGGAGATGATGAGTATTGGCCACC
ECU-E1045	TTC	3	9	121	147	TTCTTCTTCTTCTTCTTCTTCTTCTTC	GGCACGAGCTCTTCTTTTCT	1	20	58.82	50	CGAGGCAGTATCCTCCAAAA	170	189	60.21	50	GGCACGAGCTCTTCTTTTCTCTTCTCACTCTCTAATTTTGTGAGTGACAATGGAAGCTGGACTTCCAATGCTTAACTGTCTCTTGCAGCACACGCTACGGAGCTTGTGTTCATATTCAGATTCTTCTTCTTCTTCTTCTTCTTCTTCATCAAAGTGGGTTTATGCAGTGTTTTGGAGGATACTGCCTCG
ECU-E1046	AGC	3	9	486	512	AGCAGCAGCAGCAGCAGCAGCAGCAGC	GAAACGGTAGCAGAGCCAGT	388	407	59.5	55	TCTTCCTTTGCAGCTTCCTC	559	578	59.69	50	GAAACGGTAGCAGAGCCAGTTGCCGAGGAGTCCAAGGAGTCCAAGGAGACTTCTGAGCCAACAGTTGAAGAAACCAAAGAAAGCACAGAGTCTACAGAAGCAGCAGCAGCAGCAGCAGCAGCAGCAGAAGTAAAAGCAGAAGCCGAAGCCGCCCCAGTGGAAGCACCCAAAGAGGAAGCTGCAAAGGAAGA
ECU-E1047	TC	2	9	138	155	TCTCTCTCTCTCTCTCTC	GAGAGCTCAGGCATTTCCAG	14	33	60.1	55	CTCTATTTCGTCCGGCTGAG	158	177	59.97	55	GAGAGCTCAGGCATTTCCAGAGGAGAGAGGAAAAAAAGTGAGAAAGGAATAAAGACAGAGAACGAAAGAGAAGGTGAGTTGAAATCAAATCTCTTATTCTTTAAATTTTCTGGGAGGAATTGTATCTCTCTCTCTCTCTCTCCTCTCAGCCGGACGAAATAGAG
ECU-E1048	AG	2	9	55	72	AGAGAGAGAGAGAGAGAG	GCCGGAATCTGAAAGACAAG	23	42	59.81	50	TTTACCAGGGATCGTGCAAT	200	219	60.33	45	GCCGGAATCTGAAAGACAAGACACAGAGAAAAAGAGAGAGAGAGAGAGAGATGTCGGGAGGAATAGCGCGTGGTCGACTCGCCGAGGAACGTAAGGCATGGAGGAAGAACCATCCCCATGGTTTTGTTGCGAAACCAGAGACGTTGCCTGATGGAACGGTCAATTTGATGGTGTGGCATTGCACGATCCCTGGTAAA
ECU-E1049	AGC	3	9	462	488	AGCAGCAGCAGCAGCAGCAGCAGCAGC	GAAACGGTAGCAGAGCCAGT	364	383	59.5	55	TCTTCCTTTGCAGCTTCCTC	535	554	59.69	50	GAAACGGTAGCAGAGCCAGTTGCCGAGGAGTCCAAGGAGTCCAAGGAGACTTCTGAGCCAACAGTTGAAGAAACCAAAGAAAGCACAGAGTCTACAGAAGCAGCAGCAGCAGCAGCAGCAGCAGCAGAAGTAAAAGCAGAAGCCGAAGCCGCCCCAGTGGAAGCACCCAAAGAGGAAGCTGCAAAGGAAGA
ECU-E1050	TTC	3	8	59	82	TTCTTCTTCTTCTTCTTCTTCTTC	CGAGCACAACTACAGCGAAG	5	24	59.81	55	CCTTCACCATTCCAGTTCCA	189	208	60.89	50	CGAGCACAACTACAGCGAAGAGAGAAAAAGGGAAAAAAGCGTCGTCGTTTTTGGTTCTTCTTCTTCTTCTTCTTCTTCCCTCTCTCTCTCTCTCTTACTCTGAAGCTCCTCTTCGTTCTTTCATTTACTCAGTATTGTAAAAGATGGCCGACGGTGAGGATATTCAACCCCTCGTCTGTGATAATGGAACTGGAATGGTGAAGG
ECU-E1051	CAG	3	7	677	697	CAGCAGCAGCAGCAGCAGCAG	AATTGCTGAAGATGCCAACC	558	577	60.08	45	CCAGCCTGGGTATTCTTCAT	737	756	59.01	50	AATTGCTGAAGATGCCAACCAAGCTGTTCGGAATTTTGATCTGAATGCAGAGGTAGATGAGAACGTAGAAGCAAAGCCCACGGTGGGTGCTGCTACTGCTGCTGCTCCTGAGCCGGCAACAGCAGCAGCAGCAGCAGCAGCTCAGCCTTCTTCAGCAGAATCTATAACTGAAACTAAACATGAAGAATACCCAGGCTGG
ECU-E1052	CAG	3	6	74	91	CAGCAGCAGCAGCAGCAG	AGCCAAAACGACAAGGACAA	54	73	60.67	45	TCCAACAAGGCACTCAGAGA	255	274	59.54	50	AGCCAAAACGACAAGGACAACAGCAGCAGCAGCAGCAGCAACAACAAAATAAAACGACGGAGAAGAGAAAGCCAGTGTTTGTGAAAGTAGATCAGCTAAAACCAGGGACCAAAGGCCACACCTTAGTCGCCAAGGTATTGTCCTCTAACATGGTCCTTCAAAAGGGTCGAGCCGCTTCTCGAAATCTCCGCCAAACCCGCATCTCTGAGTGCCTTGTTGGA
ECU-E1053	CT	2	10	7	26	CTCTCTCTCTCTCTCTCTCT
ECU-E1054	CTT	3	14	341	382	CTTCTTCTTCTTCTTCTTCTTCTTCTTCTTCTTCTTCTTCTT	TCTGGGGATAAAGCTTTGGA	280	299	59.64	45	CATTCCGGGCATACAAAAGT	461	480	59.82	45	TCTGGGGATAAAGCTTTGGAATATCTTGGTCTGTTGAATAATCTGGATTCTGACTCAACAGCTTCTTCTTCTTCTTCTTCTTCTTCTTCTTCTTCTTCTTCTTCCTCATCTTCTTCTAACTCATCTTCTTGTTCCCAATCTTCGCAACGAGAGGGACTTAAAGTCAACTTAATCATGACAGACTTTTGTATGCCCGGAATG
ECU-E1055	GGT	3	6	170	187	GGTGGTGGTGGTGGTGGT	GTTGTCGAGAAGGACGGTGT	91	110	60.16	55	TCTTCTCAGCCACCTCAACA	271	290	59.54	50	GTTGTCGAGAAGGACGGTGTCGGACCTTTCTATGGTTCGACCGTCGTCGACGAGCATGGTGTCCGATGGGGTTCGACTAGGTGGTGGTGGTGGTGGTACTTCCGGTGGGGGGATGATGACTGTGAAAATGAGGTTGCCTAAGTCTCAAATGGCTAAGTTGGTGGAAGAGAGCAAAGATGGTGTTGAGGTGGCTGAGAAGA
ECU-E1056	AT	2	9	861	878	ATATATATATATATATAT
ECU-E1057	TTCC	4	5	38	57	TTCCTTCCTTCCTTCCTTCC	CGAGATTTCACTTCCCCTCT	5	24	58.32	50	CTGGACGCAACCTAAAGGAG	192	211	59.87	55	CGAGATTTCACTTCCCCTCTCTTCTCTCTTCTTTTCCTTCCTTCCTTCCTTCCTTCTGTCAACACCACTCTCTAATGGCTTCCCTTGCTGGTTCATCAATCTCTATGCAACCTCGCCAGACCCTGGCTACAAGCAGGGTTTCTGGGTTGAAATTGGTTTCATTTGTGAACCGGGGAAGAAGCAGCCTCTCCTTTAGGTTGCGTCCAG
ECU-E1058	AGC	3	10	230	259	AGCAGCAGCAGCAGCAGCAGCAGCAGCAGC	GAAACGGTAGCAGAGCCAGT	132	151	59.5	55	TCTTCCTTTGCAGCTTCCTC	306	325	59.69	50	GAAACGGTAGCAGAGCCAGTTGCCGAGGAGTCCAAGGAGTCCAAGGAGACTTCTGAGCCAACAGTTGAAGAAACCAAAGAAAGCACAGAGTCTACAGAAGCAGCAGCAGCAGCAGCAGCAGCAGCAGCAGAAGTAAAAGCAGAAGCCGAAGCCGCCCCAGTGGAAGCACCCAAAGAGGAAGCTGCAAAGGAAGA
ECU-E1059	AGC	3	10	486	515	AGCAGCAGCAGCAGCAGCAGCAGCAGCAGC	GAAACGGTAGCAGAGCCAGT	388	407	59.5	55	TCTTCCTTTGCAGCTTCCTC	562	581	59.69	50	GAAACGGTAGCAGAGCCAGTTGCCGAGGAGTCCAAGGAGTCCAAGGAGACTTCTGAGCCAACAGTTGAAGAAACCAAAGAAAGCACAGAGTCTACAGAAGCAGCAGCAGCAGCAGCAGCAGCAGCAGCAGAAGTAAAAGCAGAAGCCGAAGCCGCCCCAGTGGAAGCACCCAAAGAGGAAGCTGCAAAGGAAGA
ECU-E1060	AAG	3	6	23	40	AAGAAGAAGAAGAAGAAG	GGCACGAGGTTTGTAGAACA	1	20	58.78	50	CGAATGCGTGCTTAATGATG	182	201	60.24	45	GGCACGAGGTTTGTAGAACACCAAGAAGAAGAAGAAGAAGAAAAAAAAAGGGAACAAAAAATGGCAATTCAGATTCCTAGAGTGAAACTTGGAACTCAAGGATTTGAGGTTCAAAGCTGGGATTTGGGTGTATGGGTCTTTCAGGTCACAATAATTCAGTGTCAGATGAAGCTGGCATAGCCATCATTAAGCACGCATTCG
ECU-E1061	ATT	3	8	808	831	ATTATTATTATTATTATTATTATT	GAAGAAGGCGGTGAAGAGG	734	752	59.94	57.9	CCCTTGGAAATTCTCAGCAC	915	934	59.67	50	GAAGAAGGCGGTGAAGAGGGGAAGAAAAATTAATTAATTAATTAATTAAAGATTTTTTGGGGGAGTACATTATAATTATTATTATTATTATTATTATTAAATTAGTGGGTCCAAAAAATTGTCATAATCTCAGCCACTTACAATTTGTAGCAATAATGAAACAATTTTGCTGTCATAAGGTGTGCTGAGAATTTCCAAGGG
ECU-E1062	AATT	4	5	761	780	AATTAATTAATTAATTAATT	GAAGAAGGCGGTGAAGAGG	734	752	59.94	57.9	CCCTTGGAAATTCTCAGCAC	915	934	59.67	50	GAAGAAGGCGGTGAAGAGGGGAAGAAAAATTAATTAATTAATTAATTAAAGATTTTTTGGGGGAGTACATTATAATTATTATTATTATTATTATTATTAAATTAGTGGGTCCAAAAAATTGTCATAATCTCAGCCACTTACAATTTGTAGCAATAATGAAACAATTTTGCTGTCATAAGGTGTGCTGAGAATTTCCAAGGG
ECU-E1063	TTG	3	6	530	547	TTGTTGTTGTTGTTGTTG	GTTCCCTGAATGCCCTGTTA	424	443	59.93	50	ACCCCAAAATGCTACAAAGC	595	614	59.09	45	GTTCCCTGAATGCCCTGTTAACTGGCAGAGCAGCCTTCACCCTTGGATCTACGAGTAGAGATCATTTGGTCGAAGCTATTGGCCGTCATGGCTCTGTCCTGGTTGTTTGTTGTTGTTGTTGTTGCCAGTCTTTTGATATNTATATTACTATTATAGTTTAAAGTGGTGAAAGCTTTGTAGCATTTTGGGGT
ECU-E1064	AGC	3	9	473	499	AGCAGCAGCAGCAGCAGCAGCAGCAGC	GAAACGGTAGCAGAGCCAGT	375	394	59.5	55	TCTTCCTTTGCAGCTTCCTC	546	565	59.69	50	GAAACGGTAGCAGAGCCAGTTGCCGAGGAGTCCAAGGAGTCCAAGGAGACTTCTGAGCCAACAGTTGAAGAAACCAAAGAAAGCACAGAGTCTACAGAAGCAGCAGCAGCAGCAGCAGCAGCAGCAGAAGTAAAAGCAGAAGCCGAAGCCGCCCCAGTGGAAGCACCCAAAGAGGAAGCTGCAAAGGAAGA
ECU-E1065	CAT	3	7	362	382	CATCATCATCATCATCATCAT
ECU-E1066	TTTA	4	5	90	109	TTTATTTATTTATTTATTTA	CACGAGCAAGAGAACACCAA	3	22	60.03	50	AGGAGCGAGTCAACTGATGG	195	214	60.41	55	CACGAGCAAGAGAACACCAAGCTTATCTCCATTCCCTCTCCTCTTTTTGTTCTTTTCTTTTCTTTTTGGTTTTTTTGAAGGAAACGCTTTATTTATTTATTTATTTATTACGAAATACATAAATATGCAGGCGGTTTCTCCTACACAAAATCTTAATTCTTCTGTCATTCGTCCTTCCAAGCCTCGCCGGTTCCATCAGTTGACTCGCTCCT
ECU-E1067	AG	2	19	507	544	AGAGAGAGAGAGAGAGAGAGAGAGAGAGAGAGAGAGAG	AGCACAGGGAGCTTTGCTTA	354	373	60.15	50	AGGACTGGATGGCGACTTTA	610	629	59.69	50	AGCACAGGGAGCTTTGCTTAAGTACCTAAACAGCATATCATCTAACAGGTGGCTAATGATCAAAATATTTTTTGTATTGATTGTTTTCCTTATGGTTTTCCTATTCTTTGTAGCATAGTCAATAAAGTAAGATGGCTGGTTAGAAAGATAAAAAGAGAGAGAGAGAGAGAGAGAGAGAGAGAGAGAGAGAGGAGAGAAGATCCTTTTCTTAGCCTTCTATTCTTTTCATATATTGCATCATTTTTCCCTTTTACTTTAAAGTCGCCATCCAGTCCT
ECU-E1068	CAG	3	7	148	168	CAGCAGCAGCAGCAGCAGCAG	AAAGTCAGCCATTGCTCCAG	122	141	60.4	50	CATGTTCTCGTCGATCCTGA	308	327	59.79	50	AAAGTCAGCCATTGCTCCAGCATCAACAGCAGCAGCAGCAGCAGCAGCAACAAATGGTTCCATTGCAAGACAGTTACATGCAGAGCAGAGCTGAAGCTCTTCAGAATGTAGAATCCACTATTCACGAGCTTGGCACCATCTTCAACCAGCTAGCTACTCTGGTTTCTCAGCAAGGAGAGCTAGCTATCAGGATCGACGAGAACATG
ECU-E1069	TCT	3	9	12	38	TCTTCTTCTTCTTCTTCTTCTTCTTCT
ECU-E1070	AG	2	16	24	55	AGAGAGAGAGAGAGAGAGAGAGAGAGAGAGAG	GGCACGAGAACAAGAATCAG	1	20	58.44	50	GCTGGGAAGAAGCATGTGAT	189	208	60.23	50	GGCACGAGAACAAGAATCAGATCAGAGAGAGAGAGAGAGAGAGAGAGAGAGAGAGCTGAACCTCTGAAAGTCATAGTCTCTCTCCCTCTCCAATTCAATCCCAATTCTAAGCCAAAAACCCTAGAAATCCTTTTGTTCCCTTTCAATTACGAAAAATGCAATTCTTTTCTTGAGTAGTATTATTAACAATCACATGCTTCTTCCCAGC
ECU-E1071	GAT	3	6	317	334	GATGATGATGATGATGAT	CAGTCCGATGATGATGACGA	281	300	60.65	50	GCCAGTTGCTCTTGCTTTCT	476	495	59.76	50	CAGTCCGATGATGATGACGACGATGTAGAAGAAGAAGATGATGATGATGATGATGAAGATGAAGAAGGAGGAGAAGGAGAAGGAGAAGTAGAAGAAGCAGATGCTGGTCAGTCTGAACAGAGCTTAGACCCCTCTCATTTGAAACGCCTCCGCAGGAAGCTTTCTAATAGGGAGTCTGCCAGGCGATCAAGGAAAAGAAAGCAAGAGCAACTGGC
ECU-E1072	AC	2	9	20	37	ACACACACACACACACAC
ECU-E1073	TCC	3	9	117	143	TCCTCCTCCTCCTCCTCCTCCTCCTCC	GGAAGTAGCAGTGGCAGCTT	93	112	59.64	55	ATCGGAGGCAAGTTGAGAGA	274	293	59.95	50	GGAAGTAGCAGTGGCAGCTTATCATCCTCCTCCTCCTCCTCCTCCTCCTCCAAGCCACCGCAGCAAGATATTGATGGACTGCTCGCCGGTGCTGGTTATAAAGTCCGGTCGTCGGAGCTACGACAAGTAGCTCAGCGACTGGAACGACTCGAAACCGCCATGGGTAATTCGCCTGCAGATTTCTCTCAACTTGCCTCCGAT
ECU-E1074	GAT	3	9	312	338	GATGATGATGATGATGATGATGATGAT	TCCAACCTGTTTCCACACTG	106	125	59.56	50	TGGCACTTCATTCTTTGCAT	355	374	59.28	40	TCCAACCTGTTTCCACACTGTTTTTTCATTCCCTTGCAATGGATATATTTAGTCAACACATAAATGTGATCATATTTGGTATCTATGTGAATTCATGGCTTGAAAAGAGAAAATGGAAAATGAAGATGAGAGACAAATGAGTAGCTAAGAAAAATACAGAGGAGAAATATAAAGGCAGAGATGGAGTATGATAAGAAGTAGATGACGATGATGATGATGATGATGATGATGATTTTAGCAAAGTACTAAATGCAAAGAATGAAGTGCCA
ECU-E1075	AG	2	10	1	20	AGAGAGAGAGAGAGAGAGAG
ECU-E1076	GAT	3	11	144	176	GATGATGATGATGATGATGATGATGATGATGAT	GTGGGAAAAGAGCAGAAGCA	28	47	60.52	50	GAGCGGACCAGGTACAAAAC	205	224	59.6	55	GTGGGAAAAGAGCAGAAGCAGGGCCGTCAGCAGGTGTTAGTGAGGATAAGCAACAGAGAGAAGAAAGGGAAATGAGTGAGAAACCATTGGCTGATGAAGTTTGTGATGATCATGAAGATGATGATGATGATGATGATGATGATGATGATAAGAAAGATGGTGCTGGAGCTTTGGCTGGTTTTGTACCTGGTCCGCTC
ECU-E1077	TGTA	4	5	481	500	TGTATGTATGTATGTATGTA	TCGAGTATCGGAAACGAGGT	343	362	59.69	50	GCATGCGTGCATAACACATA	521	540	59.17	45	TCGAGTATCGGAAACGAGGTCCGTGGACTTTTTTTTGCAGGAAATTGTGTTGGTTTACCTGTTGTGCTGCTTGCTTGTGATCATAATCCTTTGGCTAGAAGTGTACAGGTAGTGTATTTGAGAACATATGCATAGGATTGTATGTATGTATGTATGTATTTTTGGTAAAATGTATGTATATGTGTTATGCACGCATGC
ECU-E1078	TGA	3	9	469	495	TGATGATGATGATGATGATGATGATGA	GCTCAAGCAGCCTTTGAGTC	383	402	60.28	55	TGCTTGATTGCCTTGTTGAG	567	586	59.99	45	GCTCAAGCAGCCTTTGAGTCTGCTGCGAATGCGGCCGCAGCAGCAAGAGCAGCCGTGGAACTCTCTCGGTCTGATTTCCATGATCCTGATGATGATGATGATGATGATGATGATNCAAACAGTCCCAATAGTCAAAGAAAAAGAGTGCTTGAGAGAACAGGAACCAATTCTGAAGATAAAGAAACTCAACAAGGCAATCAAGCA
ECU-E1079	GCT	3	8	330	353	GCTGCTGCTGCTGCTGCTGCTGCT	ACAACCGAGCCTGTAGTTGC	309	328	60.32	55	GCGATCAGATTGGAGTGGAG	493	512	60.77	55	ACAACCGAGCCTGTAGTTGCGGCTGCTGCTGCTGCTGCTGCTGCTCCAACTCCTGGGAAATATGTTCCTAGGTTCCGGCGAGAAAGGCCTGAAAGCTCTGGTCCAGCCCCACCTTCTGAACCTGATCGATGGGGCAAGCCAGCACCGTCGGAACCTGACCGACGGGCTGCTGGTAGCAGGGCTCCTCCACTCCAATCTGATCGC
ECU-E1080	TA	2	9	166	183	TATATATATATATATATA	AGGACCATCTCCGGTATCAA	22	41	59.36	50	AAGCATCCATCCCAAAATCT	196	215	58.45	40	AGGACCATCTCCGGTATCAATACTAAATTGGCTGCCGGTCTTCCGGCCAAATGCGGTGTCAAAATTCCTTACAAGATCAGCCCCTCCACCAACTGCAATAGAGTGAGATGATCATGGATGAAGTAAGCAGCTTGCAGGAAATGTTATATATATATATATATAAGCGTGAAATAAAGATTTTGGGATGGATGCTT
ECU-E1081	TTTA	4	5	530	549	TTTATTTATTTATTTATTTA
ECU-E1082	TGA	3	10	387	416	TGATGATGATGATGATGATGATGATGATGA	TCTCATCCACTTTTCGGAGA	298	317	58.36	45	CGAGCATCTTCCTCAGCTTT	481	500	59.72	50	TCTCATCCACTTTTCGGAGAAATTGGCAATTTGTTAGAAGAAACAGATATGACACCTGCTGATGTTGCTGAGAACTTGATGTTGAAATCTGATGATGATGATGATGATGATGATGATGAAGTTGAAACTTGTTTGAAGAATTTGATTGAAGCACTTAAGACTGCAAAAGACGAAGCAAGCAAGAAAGCTGAGGAAGATGCTCG
ECU-E1083	TGA	3	7	239	259	TGATGATGATGATGATGATGA	ACAAGGCTCAGTGTGGGAAC	187	206	60.16	55	ATTTGACGGCTGGATGTTGT	361	380	60.38	45	ACAAGGCTCAGTGTGGGAACAGAGTAGTAGATGATGAAGACTATGAAGAATTTGATGATGATGATGATGATGATGGTGGTGGTGGTGATGGTGATGAAGAAGAAGATGAACAGAAAGACAAAACAGAGCAGGATTCTTTAGCAGAACAGATTGCTGATACTGGACAAGAAGATGACAACATCCAGCCGTCAAAT
ECU-E1084	TATG	4	5	741	760	TATGTATGTATGTATGTATG	GCCAGAAAACCAAGATGGAC	633	652	59.53	50	CCACTCATCACAGCAAAACA	789	808	58.25	45	GCCAGAAAACCAAGATGGACTTCCTACCTACATGTAGTATGATTGAAGAAGTTTTTGGAGATGGGTCTTGAATTGAATCTTTATATTGGAGAGCACAATATATATACATATGTATGTATGTATGTATGTATAACTTTTGACCAGTTTTGTCTGAATTGTTTTGCTGTGATGAGTGG
ECU-E1085	CTT	3	14	131	172	CTTCTTCTTCTTCTTCTTCTTCTTCTTCTTCTTCTTCTTCTT	TCTGGGGATAAAGCTTTGGA	70	89	59.64	45	ACGAACATACCTCTCGTTGC	219	238	57.82	50	TCTGGGGATAAAGCTTTGGAATATCTTGGTCTGTTGAATAATCTGGATTCTGACTCAACAGCTTCTTCTTCTTCTTCTTCTTCTTCTTCTTCTTCTTCTTCTTCCTACATCTTCTTCTAACTCATCATTCTTAGTTCCCANATCTATACGCAACGAGAGGTATGTTCGT
ECU-E1086	AT	2	9	30	47	ATATATATATATATATAT	AAAGATCGAGGACGAAGAGG	8	27	58.47	50	CCACCCATGATCAAAAGACA	195	214	59.34	45	AAAGATCGAGGACGAAGAGGCCATATATATATATATATATGCATGTTGATGATGATGTTATTATAAAAATAAACTTGTATTGTTGCTGTTATTTTCCTTTGGGTTTTTGTGTTGGTAGTGTTGAATAATATTTCCCTTATATTTTCCCTCTCACCGCCGTGTCCACCGCCATGCACACATGTTTTGTTGTCTTTTGATCATGGGTGG
ECU-E1087	TTC	3	6	249	266	TTCTTCTTCTTCTTCTTC	TCAAATTCATGGAGCTTTCG	220	239	58.84	40	CATCGATACCGCACCAAAGT	399	418	60.91	50	TCAAATTCATGGAGCTTTCGATTCTCCAATTCTTCTTCTTCTTCTTCGTCTTCGTCAAGGCGTCGTCAATCACGATCTGATCTGTTTCTAGGAGGAGGATATGAAGAAATTGACGGAGATGAGGATTTCAAGGCACAGTTTTTATGTCCATTTTGCGCTGAGGATTTCGACATTGTTGGACTTTGGTGCGGTATCGATG
ECU-E1088	AAG	3	6	342	359	AAGAAGAAGAAGAAGAAG	GAAACAGATGTTCCCCCAGA	267	286	59.9	50	CACTGTCATCACCACCATCC	431	450	59.8	55	GAAACAGATGTTCCCCCAGAAGATCTTGTCTTCCACAAGTTTTATATGAACAAAATGAATTCCTCGAAGAAACCAAAGAAGAAGAAGAAGAAGAAAGCTGCAAAGGGAGAAGCTGCTGAAGAATTGTTTGATGTCGGTGGCAATGTTGTGGATGATGATTATGTGGATGGTGGTGATGACAGTG
ECU-E1089	TC	2	10	80	99	TCTCTCTCTCTCTCTCTCTC	CGAAAGAGAAGGGGAGTTCA	18	37	59.4	50	CACTTTTACGAACGCCGAAG	205	224	60.79	50	CGAAAGAGAAGGGGAGTTCAAATCAAATCTCTTATTCTTTAAAATTTCTGGGAGGAATTGTATCTCTCTCTCTCTCTCTCTCCTCTCAGCTGGACGAGAAAGAGGAAATTTCGGTTGGTATAAAAATGCAGGTGTTTGATAGAATGACTATTCCAATTCGCAGAGTTTGGACCGGTGTCGCCACCCGCTTCGGCGTTCGTAAAAGTG
ECU-E1090	CT	2	11	72	93	CTCTCTCTCTCTCTCTCTCTCT	CTGCAGCGTCGACACTATG	1	19	59.15	57.9	AAGAAGAAGAGCACCCTGGA	178	197	59.01	50	CTGCAGCGTCGACACTATGTGGATCCAATAGAATTNCGGCACGAAGGTACCCTGTCTTCAACACCAATCTCCTCTCTCTCTCTCTCTCTCTCTATTTTGTTTGATAAATACCCAGAAAACCCCTTCAGTCTTCTAGCTCTCAATTTCTTTTTATTTTTTACCTTCTTATTTCATAGATCCAGGGTGCTCTTCTTCTT
ECU-E1091	AAG	3	8	397	420	AAGAAGAAGAAGAAGAAGAAGAAG	ACACTGGGTGGAGGGTACAA	365	384	60.28	55	TCTGCATTTGCATCCATCTC	538	557	59.76	45	ACACTGGGTGGAGGGTACAAAACTACAAGGGCAAGAAGAAGAAGAAGAAGAAGAAGAAAAAGAAAGGCGGGGGTTTTGACGGAAATAATAAAAAGTCGAAGGTGCTAATTTGACGAAGCTTATAGAGCAAGTGAGCAACCCCACGGAAAGTTGTCATACGGGTAAGAGAAAGGGAGATGGATGCAAATGCAGA
ECU-E1092	TCA	3	6	416	433	TCATCATCATCATCATCA	CAGCCCCAGTACTCCCACTA	316	335	60.13	60	AGGATGTCACCGATGGTTTC	487	506	59.79	50	CAGCCCCAGTACTCCCACTATTTCCTTCCATAACTTCACCTCCCTCATAATGCTTTCTTCTTTGAATTCACCTTCTAACGCTTGATCATTTTCACCATCTTCATCATCATCATCATCATCTTCTTTTTCTACAAGGTCCTCTCGGACTTCCTCTTCGCCGTCTTCGCTGTGGAAACCATCGGTGACATCCT
ECU-E1093	TCT	3	7	83	103	TCTTCTTCTTCTTCTTCTTCT	TGAAAGGAAAACCAGGAGGA	33	52	59.64	45	CGCTTGTTGGTGATGATGAG	216	235	60.26	50	TGAAAGGAAAACCAGGAGGAAAAGAGAAAGTTTTCTAGTGATCATCATCATCTTCTTCTTCTTCTTCTTCTTTAGATAAGATTCATAAGGCCATGAACCGAGGTGTGTTGCAGAGCTCACCGGTGCAGCAACTGATGGCCGGAAACCCTAACTGGTGGAACATCAACACCATGCGCCCACCAACTCATCATCACCAACAAGCG
ECU-E1094	TGC	3	6	187	204	TGCTGCTGCTGCTGCTGC	CCCGACAGAAAAAGGTCAAA	58	77	60.08	45	TTTGAAGTGGTCGGCTTTTT	242	261	59.72	40	CCCGACAGAAAAAGGTCAAAGGCGAGACAATCTCTAGCGATCAACTATGTTCAGGCTTTACAAAGGTTTCAAGGAGCTGTTAGCTTCCTCAGCAACGGCGGCGGTGCCGTTGACAGCAGCCAAGTTTTATGCTGCTGCTGCTGCTGCGAAATCAGCTTCTCCAAAAGTGGCTCAGAAAACTCGGAAAAAGCCGACCACTTCAAA
ECU-E1095	GCT	3	7	33	53	GCTGCTGCTGCTGCTGCTGCT	AGGAGGAAGATGAGGAGCTT	7	26	57.12	50	TCTCATCCTCGGACTCATCA	185	204	59.29	50	AGGAGGAAGATGAGGAGCTTCCTGTCGCTGCTGCTGCTGCTGCTGCTGCAGTAAATGGAAAAGCTAAGCCAGATGCAAAAACAGCCAAGGCTAATGCTGGGAAACCTGATGCTGTTAAACAATCTGGCAAGATAGCAGAACCTAGCAATAACAGGAAATCTGAGGATGAAGATGATGATGATGAGTCCGAGGATGAGA
ECU-E1096	AGC	3	10	474	503	AGCAGCAGCAGCAGCAGCAGCAGCAGCAGC	GAAACGGTAGCAGAGCCAGT	376	395	59.5	55	TCTTCCTTTGCAGCTTCCTC	550	569	59.69	50	GAAACGGTAGCAGAGCCAGTTGCCGAGGAGTCCAAGGAGTCCAAGGAGACTTCTGAGCCAACAGTTGAAGAAACCAAAGAAAGCACAGAGTCTACAGAAGCAGCAGCAGCAGCAGCAGCAGCAGCAGCAGAAGTAAAAGCAGAAGCCGAAGCCGCCCCAGTGGAAGCACCCAAAGAGGAAGCTGCAAAGGAAGA
ECU-E1097	AG	2	9	26	43	AGAGAGAGAGAGAGAGAG	GGCACGAGACAAGACACAGA	1	20	60.03	55	TCCCAATCAGTTCCTGCTTT	188	207	59.67	45	GGCACGAGACAAGACACAGAGAAAAAGAGAGAGAGAGAGAGAGATGTCGGGAGGAATAGCGCGTGGTCGACTCGCCGAGGAACGTAAGGCATGGAGGAAGAACCATCCCCATGGTTTTGTTGCGAAACCAGAGACGTTGCCTGATGGAACGGTCAATTTGATGGTGTGGCATTGCACGATCCCTGGTAAAGCAGGAACTGATTGGGA
ECU-E1098	CAG	3	11	758	790	CAGCAGCAGCAGCAGCAGCAGCAGCAGCAGCAG
ECU-E1099	TTG	3	6	348	365	TTGTTGTTGTTGTTGTTG	TAACTGGCAGAGCAGCCTTC	260	279	60.68	55	TGGCATTGTAATGGGAGCTT	460	479	60.47	45	TAACTGGCAGAGCAGCCTTCACCCTTGGATCTACGAGTAGAGATCATTTGGTCGAAGCTATTGGCCGTCATGGCTCTGTCCTGGTTGTTTGTTGTTGTTGTTGTTGCCAGTCTTTTGATATTTATATTACTATTATAGTTTAAAGTGGTGAAAGCTTTGTAGCATTTTGGGTGTATAGGTTAAGTTTGGAGTTGTGTTGAAAGCTCCCATTACAATGCCA
ECU-E1100	GA	2	35	1	70	GAGAGAGAGAGAGAGAGAGAGAGAGAGAGAGAGAGAGAGAGAGAGAGAGAGAGAGAGAGAGAGAGAGAGA
ECU-E1101	AT	2	9	364	381	ATATATATATATATATAT
ECU-E1102	TTA	3	10	156	185	TTATTATTATTATTATTATTATTATTATTA	TCGAATCTCGATCTCCAACC	97	116	60.16	50	TTCGGGTTAGCAAGGATGTT	295	314	59.57	45	TCGAATCTCGATCTCCAACCCAAAATATTTCATCAAACCAAAACTTATCTTTCAATTCGTTATTATTATTATTATTATTATTATTATTAAAACTTACATTTTGTTCGTCTATAATTTATGCTAATGGCTCACCAAACTTCTGATCGATTGACCTCTACTGACTCGGCAGAGGTTTTCAACGTTATGGTTCTGGATAGCAACATCCTTGCTAACCCGAA
ECU-E1103	AAT	3	13	96	134	AATAATAATAATAATAATAATAATAATAATAATAATAAT	CAGAACCCCTGGACGACTAA	20	39	60.1	55	TCCCCTGCTTACTCATTCCT	138	157	58.74	50	CAGAACCCCTGGACGACTAAGCTTTTCGGCTCCTGCGCCAACCCTATGCGTAATAAGTGCTGGTTTTTGTTTTGTGAATAATAATAATAATAATAATAATAATAATAATAATAATGTGAGGAATGAGTAAGCAGGGGA
ECU-E1104	AG	2	9	63	80	AGAGAGAGAGAGAGAGAG	GCCGGAATCTGAAAGACAAG	31	50	59.81	50	TTTACCAGGGATCGTGCAAT	208	227	60.33	45	GCCGGAATCTGAAAGACAAGACACAGAGAAAAAGAGAGAGAGAGAGAGAGATGTCGGGAGGAATAGCGCGTGGTCGACTCGCCGAGGAACGTAAGGCATGGAGGAAGAACCATCCCCATGGTTTTGTTGCGAAACCAGAGACGTTGCCTGATGGAACGGTCAATTTGATGGTGTGGCATTGCACGATCCCTGGTAAA
ECU-E1105	TCA	3	7	181	201	TCATCATCATCATCATCATCA	CACGAGCATTTCCCTTTCTC	56	75	59.81	50	ACTGCGACATTTTTGGTTCC	238	257	59.98	45	CACGAGCATTTCCCTTTCTCTCTCTGTTAACAAGAGAAAATTCGGGCTGCAGTGTGAACATCATGAAGCGGGCATTGCCATGGAGTGACCAGGTTGATGTAATTTCATCGGATGAATCTTCTTCTTCATCATCATCATCATCATCATATTCTTCTCTCGATGTCGAGGTTCAGGTCAATGATGGAACCAAAAATGTCGCAGT
ECU-E1106	CAT	3	7	66	86	CATCATCATCATCATCATCAT	CTGCAGGTCGACACTTCCT	1	19	58.98	57.9	CGTCACAAAGGATTCGCATA	187	206	59.69	45	CTGCAGGTCGACACTTCCTNCANNCAAAGAATTCGGCACGAGCTCTTTNCCNAATTCGGCACGAGCATCATCATCATCATCATCATCACTCTCCCCACCCACCAACCTTTCCCAACACAAAAACAAAACAGCTGTTTTTACTAGTTTTGATTGTGAGAGAGAGAGAGGATGAGAGTGAGTGAAAATTATGCGAATCCTTTGTGACG
ECU-E1107	GAT	3	9	323	349	GATGATGATGATGATGATGATGATGAT
ECU-E1108	CAC	3	6	506	523	CACCACCACCACCACCAC	CAGGGCAGCGTTTAATTTGT	361	380	60.13	45	TCCACTTCTTGCATCACCTG	546	565	59.83	50	CAGGGCAGCGTTTAATTTGTATACCCAGACGTTGGGATATAAGATTCATGATGTGGAGGCCAAGTATTATGCAGATGGGGAGGATGCATATGACATGAGGAAGCAGTTGAAAGGAAAGACGAACCATCATCATGGTCATCATCATCACCACCACCACCACCACCATCATGGTGGTGGATGTTGTTCAGGTGATGCAAGAAGTGGA
ECU-E1109	TTTG	4	5	191	210	TTTGTTTGTTTGTTTGTTTG	AGATCCCGAGGAGAAGAAGC	70	89	59.92	55	CCAGGAAACCAAACTTCCAA	221	240	59.94	45	AGATCCCGAGGAGAAGAAGCGGCTGGACGAAGAGAAAGCTATACTCAAACAATTTATCCGAGCTAAATCCATACCACAGTTATGACTTGATAATCCATTGTTGAAACTTGGATATATTACCTTTGTTTGTTTGTTTGTTTGTTTAAGAAATTTGGAAGTTTGGTTTCCTGG
ECU-E1110	ATTT	4	6	362	385	ATTTATTTATTTATTTATTTATTT
ECU-E1111	AAG	3	7	158	178	AAGAAGAAGAAGAAGAAGAAG	CGAAGAACAAAAGGCCAAAC	138	157	59.72	45	AGTTCCTTGCCGTCCTTTTT	319	338	60.11	45	CGAAGAACAAAAGGCCAAACAAGAAGAAGAAGAAGAAGAAGCTGCAGGTGATGATAGTAACAATAACAACAACGAGTTTGATGATGATGGTGATCTCATTATTTGCAGGTTGTCTGACAAGAGAAGGGTGACTCTCCAAGACTTTAGAGGGAAAACTTTAATTTCCATAAGGGAGTACTATAAAAAGGACGGCAAGGAACT
ECU-E1112	TTC	3	13	782	820	TTCTTCTTCTTCTTCTTCTTCTTCTTCTTCTTCTTCTTC	ATTGGCTTTTTAGCCCTGGT	730	749	59.97	45	GCCTTTTTGCTTTCCATTCA	910	929	60.19	40	ATTGGCTTTTTAGCCCTGGTTTAAGGCATGCTTTGTTTATATTCAAGCCTATTTCTTCTTCTTCTTCTTCTTCTTCTTCTTCTTCTTCTTCCTCTGAAACAGTGAGCATGGCTCCATCCAAAAGGTTTTAATCACAATGGATCCTCCGGAATATTGCTTGGTTGGGTATGCGTGGAAAGTTGAATGGAAAGCAAAAAGGC
ECU-E1113	CAG	3	6	805	822	CAGCAGCAGCAGCAGCAG
ECU-E1114	AAT	3	8	112	135	AATAATAATAATAATAATAATAAT	CGAGGCAAAACTCAACATCC	5	24	60.64	50	AGCTGATCGGAGGGAGAGAC	195	214	60.9	60	CGAGGCAAAACTCAACATCCAAGAGAATCAGATCAAGGTGTGAGAAACCTATCAATATCTACTGATCAGTCAATCTATCAATCAATCAGATCCAAAGCTTCATATCAAATAATAATAATAATAATAATAATAACAAAGGAAAAGAAAAAGAAGGATGTCTTCCTCATCAGCTGCTTTTTCACCGGACCACGTCTCTCCCTCCGATCAGCT
ECU-E1115	TA	2	11	303	324	TATATATATATATATATATATA
ECU-E1116	AAG	3	6	50	67	AAGAAGAAGAAGAAGAAG	GGCACGAGGAATAAGGATTT	1	20	58.14	45	CAAGCCCACATTTTTCCACT	174	193	59.97	45	GGCACGAGGAATAAGGATTTCATAGCTGAAGAACTTGACAATGACATGCAAGAAGAAGAAGAAGAAGGTGTTGGGGGTGATCATGGTTTCCCTGATGATGAAAAGAAGAAGAAAGGTTATGGAAGGAGAGGAGCAGCTGGTGGCGGTGGTGGGGTGTCGCCGCCTGCTTGTCAAGTGGAAAAATGTGGGCTTG
ECU-E1117	GAA	3	7	354	374	GAAGAAGAAGAAGAAGAAGAA	CAATCAACCAGGGGAGAAAA	330	349	59.9	45	AGGTCCCGTGAATGTTTCAG	497	516	59.97	50	CAATCAACCAGGGGAGAAAAGGGTGAAGAAGAAGAAGAAGAAGAAGAGAAAGAAGGAACCGCTGGTGGTCCTCGCATGAGGAGGGCGGGCACTTGGAACAGAGGTGAATGGGGATAATCTGGTTTTAGTATGGGGAAATTTTTGGGCTTTAGAGGGGGGCTTCATAGCTGAAACATTCACGGGACCT
ECU-E1118	GAA	3	6	42	59	GAAGAAGAAGAAGAAGAA	CCAGAGGGAGATTCAAACAG	20	39	57.3	50	CCCACCAAGGACCATAGAAC	207	226	59.26	55	CCAGAGGGAGATTCAAACAGAGGAAGAAGAAGAAGAAGAAGAGAGAAAAAAAAATGGAGTCTCAGATCTGGTTAGCCTTTGGAACTCTGGGCTTGGTGGTAGCTTCAGCTTTGGGCGATGACGTCGTCGTACTGGCCGAAGCGAACTTCGATAAGGGAGTTGGGCAAGATAGAGGAGCTCTCATCGAGTTCTATGGTCCTTGGTGGG
ECU-E1119	AGC	3	9	142	168	AGCAGCAGCAGCAGCAGCAGCAGCAGC	GAAACGGTAGCAGAGCCAGT	44	63	59.5	55	TCTTCCTTTGCAGCTTCCTC	215	234	59.69	50	GAAACGGTAGCAGAGCCAGTTGCCGAGGAGTCCAAGGAGTCCAAGGAGACTTCTGAGCCAACAGTTGAAGAAACCAAAGAAAGCACAGAGTCTACAGAAGCAGCAGCAGCAGCAGCAGCAGCAGCAGAAGTAAAAGCAGAAGCCGAAGCCGCCCCAGTGGAAGCACCCAAAGAGGAAGCTGCAAAGGAAGA
ECU-E1120	ACA	3	7	166	186	ACAACAACAACAACAACAACA	CAAACCCAACTCACACCTCT	77	96	57.61	50	GGCAATGGATACGGATATGG	263	282	60	50	CAAACCCAACTCACACCTCTCTTTGTTGTACCTTTTTTTGGTCAAAACAACACAAACAACAAATTAACAGCCCTTGTTCTACTACTACTACAACAACAACAACAACAACATCCTCTGCATACAACTCAAAAGCAAAAGAAAAAAAAATGGATGGAAGCAGCATAGATGAAAGCACAACTAGTGATTCCATATCCGTATCCATTGCC
ECU-E1121	GAA	3	9	226	252	GAAGAAGAAGAAGAAGAAGAAGAAGAA	AAGTGAGCCCGAACAGCTTA	81	100	60.01	50	GCGTTTTCAACATCCAGGTC	268	287	60.5	50	AAGTGAGCCCGAACAGCTTATTGAGTCTGATGAGAGGGTTGATCTTGATGAAGACAGTGATCCTGAGGAGACCATGGAAGAAGAGGTGGAGTATGAAGAAGTGGAGGTAGAAGAAGAAGGAGAGGAAGAAATAGAAGAGGAAGTGGAAGAAGAAGAAGAAGAAGAAGAAGAAGAGGAAGAAGAAGAAGACCTGGATGTTGAAAACGC
ECU-E1122	AAAT	4	5	237	256	AAATAAATAAATAAATAAAT	GAAGGTGTTGCCCATTTCAT	154	173	59.8	45	ACCATAAGTCCCCCTTCAGC	328	347	60.33	55	GAAGGTGTTGCCCATTTCATCAACATGGAGAAACCAGACGAGATCAACAAATACATTTCTGACTTCTTTACCCAGTTTGTTTGAAATAAATAAATAAATAAATAAAATAAATCCATGTATTCCAAGTCTTTTGTGTTATAATAATAAAAAAAACACTTTGGCTAAGATCCAAGTGCTGAAGGGGGACTTATGGT
ECU-E1123	TTA	3	6	511	528	TTATTATTATTATTATTA
ECU-E1124	TCT	3	7	190	210	TCTTCTTCTTCTTCTTCTTCT	GAACCGCACCTTCACCTAAC	38	57	59.6	55	TTGCGAGAAGAGGAGAAGGA	211	230	60.21	50	GAACCGCACCTTCACCTAACCATCAAAAAGTACAAAATTGCCAAACAAAAGCTATGGCATTTCTAAGGTCGCTGACCCCTGCCACTGCCACTGCCATAGCCGCTGCCTCTGCCTCTGCCTCTGCCTCTGCTCTGCCTGCCGCCTTTGTTTTCTCTTCTTCTTCTTCTTCTTCTTCCTTCTCCTCTTCTCGCAA
ECU-E1125	CAA	3	6	434	451	CAACAACAACAACAACAA	ACAACAACAGCAGCAGCAAC	385	404	60.1	50	ATGAGACCCATCCCTTCGTT	561	580	60.71	50	ACAACAACAGCAGCAGCAACAGCAACAGCAACAGCAGCAGCAGCAACAGCAACAACAACAACAACAACAGCAACAGCAACAGCAACAACAGCAGCAGCAACAACAGCAGCAACAACAGCAACAGCAACAGCAGCAGCAGCCACCACAGCAGTCCCAGCAGGCACAACAGCCTCAGCAACGAAGGGATGGGTCTCAT
ECU-E1126	CAC	3	6	260	277	CACCACCACCACCACCAC	GACGCCGTCTTCTTCCATAC	142	161	59.7	55	TGGCCCCAGAGAATAAAACA	316	335	60.44	45	GACGCCGTCTTCTTCCATACAGTTCCAGAATTATCCGCCGGATTTGTTGTCGAGGACCAGCAGTCACAGTCAAGATCTTCGGCTTTCACTACAATCGTTTCCGGAGCCGATTCTTTTGCACCACCACCACCACCACGCCCAAGCTGCTACAGCTCAGGCACACCACAGTGAACCTGTTTTATTCTCTGGGGCCA
ECU-E1127	TC	2	9	80	97	TCTCTCTCTCTCTCTCTC
ECU-E1128	AGC	3	9	487	513	AGCAGCAGCAGCAGCAGCAGCAGCAGC	GAAACGGTAGCAGAGCCAGT	389	408	59.5	55	TCTTCCTTTGCAGCTTCCTC	560	579	59.69	50	GAAACGGTAGCAGAGCCAGTTGCCGAGGAGTCCAAGGAGTCCAAGGAGACTTCTGAGCCAACAGTTGAAGAAACCAAAGAAAGCACAGAGTCTACAGAAGCAGCAGCAGCAGCAGCAGCAGCAGCAGAAGTAAAAGCAGAAGCCGAAGCCGCCCCAGTGGAAGCACCCAAAGAGGAAGCTGCAAAGGAAGA
ECU-E1129	AGG	3	6	84	101	AGGAGGAGGAGGAGGAGG	GAGCTTGGGTTCAGCTCAGT	6	25	59.6	55	TCGGCTAAAGTTGGGTTTTG	191	210	60.1	45	GAGCTTGGGTTCAGCTCAGTTGATCCTCTATCTCATGTACAATAACAAAAAATCAGCTGAGGCCGTAGAAGAAGAAGAAGGAGGAGGAGGAGGAGGTTCAGCTCATTTGGTGAAAGGAGGCATTGAGATGCATTCAGTTGAGGACAATCTAAACAATCGAAGCCTAAACAAATGGAAAAGCCTCCCAAAACCCAACTTTAGCCGA
ECU-E1130	AGC	3	7	364	384	AGCAGCAGCAGCAGCAGCAGC	CAACAACAACAACAGCAGCA	282	301	59.5	45	CCTGGACCTTGAACGTAAGC	462	481	59.73	55	CAACAACAACAACAGCAGCAGCAGCTACCACAGCTGCAACAGCAGCAGCTTTCCCAGCTGCAGCAGCAACAACAACAACAGAAGCAGCAGCAGCAGCAGCAGCAACAGTCGCAACACCCTCAGATGCAGCAACAGCAACTTTCTCAGCAACAACAAATGGTTGGTTCAGGAATGGGTCCTGCTTACGTTCAAGGTCCAGG
ECU-E1131	TCT	3	6	1	18	TCTTCTTCTTCTTCTTCT
ECU-E1132	CAG	3	6	184	201	CAGCAGCAGCAGCAGCAG	CCCAACAACAACCTTTCCAG	137	156	60.38	50	AGCCCATTTGGTGCTGTAAC	317	336	60	50	CCCAACAACAACCTTTCCAGCAAAGCTACAGCCCTTTTTATCAATCCCAGCAGCAGCAGCAGCAGCAACAACAACAACAGCAACCACAGTTGCAGTTTCCACAACAGCAGCAGCAGCAACAACAACAACAGCAGCAGCAACAACCCCTTTTTCTTTTTACTAATGACAAGACTCCTGCTAGTTACAGCACCAAATGGGCT
ECU-E1133	AGC	3	9	481	507	AGCAGCAGCAGCAGCAGCAGCAGCAGC	GAAACGGTAGCAGAGCCAGT	383	402	59.5	55	TCTTCCTTTGCAGCTTCCTC	554	573	59.69	50	GAAACGGTAGCAGAGCCAGTTGCCGAGGAGTCCAAGGAGTCCAAGGAGACTTCTGAGCCAACAGTTGAAGAAACCAAAGAAAGCACAGAGTCTACAGAAGCAGCAGCAGCAGCAGCAGCAGCAGCAGAAGTAAAAGCAGAAGCCGAAGCCGCCCCAGTGGAAGCACCCAAAGAGGAAGCTGCAAAGGAAGA
ECU-E1134	GCT	3	7	494	514	GCTGCTGCTGCTGCTGCTGCT	CCAGCCTGGGTATTCTTCAT	436	455	59.01	50	AATTGCTGAAGATGCCAACC	615	634	60.08	45	CCAGCCTGGGTATTCTTCATGTTTAGTTTCAGTTATAGATTCTGCTGAAGAAGGCTGAGCTGCTGCTGCTGCTGCTGCTGTTGCCGGCTCAGGAGCAGCAGCAGTAGCAGCACCCACCGTGGGCTTTGCTTCTACGTTCTCATCTACCTCTGCATTCAGATCAAAATTCCGAACAGCTTGGTTGGCATCTTCAGCAATT
ECU-E1135	AT	2	9	817	834	ATATATATATATATATAT	TGTGAAGGCATAGCATGAAA	722	741	57.86	40	ACACACATCTGCCCTTGGAT	888	907	60.4	50	TGTGAAGGCATAGCATGAAAATTTTGGCTCTAATTTAGTTGTATAATGATCCTGCTATTTTTATTCATTGATTGGTCAATTCTGTAACTCANAACATATATATATATATATATGATCTTGCTAAAGTCAGATATAGCCTTTTGGCCAAAGAAATGAGGTCAACTTAATCCAAGGGCAGATGTGTGT
ECU-E1136	CAT	3	6	19	36	CATCATCATCATCATCAT
ECU-E1137	AGAT	4	6	397	420	AGATAGATAGATAGATAGATAGAT	GCTAGACTCACCGAGGGATG	279	298	59.83	60	GCAACAACATCCGAATCAAA	452	471	59.52	40	GCTAGACTCACCGAGGGATGCTCTTTCAGGAAAAAAGGTGATTGATATGGTTTTTGTCAAAGAGAGTTTCACAATGGGTCAATTTGGCTCATCCTTTTGTTTTGATCATCATATATAGAGATAGATAGATAGATAGATAGATACAAGTGAGTATNGTNGGTATGTTTTACGGATTTGATTCGGATGTTGTTGC
ECU-E1138	AGC	3	6	7	24	AGCAGCAGCAGCAGCAGC
ECU-E1139	AGAT	4	6	126	149	AGATAGATAGATAGATAGATAGAT	GCTAGACTCACCGAGGGATG	8	27	59.83	60	GCAACAACATCCGAATCAAA	181	200	59.52	40	GCTAGACTCACCGAGGGATGCTCTTTCAGGAAAAAAGGTGATTGATATGGTTTTTGTCAAAGAGAGTTTCACAATGGGTCAATTTGGCTCATCCTTTTGTTTTGATCATCATATATAGAGATAGATAGATAGATAGATAGATACAAGTGAGTTTTGTTGGTATGTTTTAAGGATTTGATTCGGATGTTGTTGC
ECU-E1140	ACC	3	7	84	104	ACCACCACCACCACCACCACC	GCAACCACCAACAGTTTCAA	26	45	59.59	45	GGAGTGACGATGGTTGTTCA	223	242	59.53	50	GCAACCACCAACAGTTTCAACTTCGAGACCACCGCTCACTGCAGTCTCACGCGACTGAACCACCACCACCACCACCACCAACAACGACACTCTCTTTACGCCGGCGATGGGTCGAGTCGTATTCACCAATCGGCGGAGGGGGCAGCTTGTTTGTTTGAAGCTTGGGAAGAGACATTACTTTGAGGGTTCATCAGATCTGAACAACCATCGTCACTCC
ECU-E1141	TGA	3	6	438	455	TGATGATGATGATGATGA	GGAAGATACCGGGAGCAGTA	351	370	59.15	55	TCCCCGTAAAAGAACCTGAC	525	544	59.03	50	GGAAGATACCGGGAGCAGTAATAATAAGGTTGATCTGCGTAAGCGATTGACTGTTGCGGAGGAAGAGGAGGATTTGAGTTGGGATATTGATGATGATGATGATGAAGAAGAAGATCAGCCTGTTAAAGCTTGATATAATACTGGTAATTTGGTAAGTGTTAAATAATAGTGTAAGTCAGGTTCTTTTACGGGGA
ECU-E1142	CT	2	18	15	50	CTCTCTCTCTCTCTCTCTCTCTCTCTCTCTCTCTCT
ECU-E1143	TTTC	4	6	811	834	TTTCTTTCTTTCTTTCTTTCTTTC	GGGAAGGGTGGTGGTTAAAT	759	778	59.92	50	CGAAAGGAAGTTGCAACAGA	958	977	59.05	45	GGGAAGGGTGGTGGTTAAATTAAATCAGTCTAAGAAAAGTTATCGTTCTTTTTTTCTTTCTTTCTTTCTTTCTTTCAAAACTTTGGTTCTTTAATTTTGCAGTTCTTCCTTCTTTTATTTCTTTTTTTCTTTCTTCTTTCTGCAATAATCTTGTGTGATTGTGAAGTCTTGTTACCCGTGAGATCAATTTTGTGTAAGTTCTGTTGCAACTTCCTTTCG
ECU-E1144	CAC	3	7	135	155	CACCACCACCACCACCACCAC	ATCGAAGCTGGTTCTTGGTG	19	38	60.26	50	ACGATTGTCGCAGAACTGAA	197	216	59.44	45	ATCGAAGCTGGTTCTTGGTGTATGAGTAACAACACTGCTGATCAAGGCGAAAATGACCCCTCTTCGCTTTGGATTAGTGACCCACATGCTGGAGTCGAGTTTAAGGAAAGCAGCAACACCACCACCACCACCACCACCAATCATACTAGCAACCAGAATCAGCAGACTCAGAAGTCAATTCAGTTCTGCGACAATCGT
ECU-E1145	AGC	3	10	470	499	AGCAGCAGCAGCAGCAGCAGCAGCAGCAGC	GAAACGGTAGCAGAGCCAGT	372	391	59.5	55	TCTTCCTTTGCAGCTTCCTC	546	565	59.69	50	GAAACGGTAGCAGAGCCAGTTGCCGAGGAGTCCAAGGAGTCCAAGGAGACTTCTGAGCCAACAGTTGAAGAAACCAAAGAAAGCACAGAGTCTACAGAAGCAGCAGCAGCAGCAGCAGCAGCAGCAGCAGAAGTAAAAGCAGAAGCCGAAGCCGCCCCAGTGGAAGCACCCAAAGAGGAAGCTGCAAAGGAAGA
ECU-E1146	AGA	3	6	460	477	AGAAGAAGAAGAAGAAGA	GACGAGGAAGAAGGTGAAGG	435	454	58.87	55	TTGGGTGGTGTCCTCTTCAT	626	645	60.36	50	GACGAGGAAGAAGGTGAAGGCGGAGAGAAGAAGAAGAAGAAGAAAAAGGAGAAGGGAAAGAAAGAACAGGACAGTGCAGTCCCAGTGGAGAAGTGCGATGAGGTAGCAACAGTTCACCACTCAGAGACGCCGGAAAAAGAANGGTTTCATGGATAAGATCAAAGACNAACTCCCAGGACAGCATAAGAAAGATGAAGAGGACACCACCCAA
ECU-E1147	TGA	3	6	613	630	TGATGATGATGATGATGA	AGGAGTTGACGGCAAGGTTA	487	506	59.73	50	CAGCTTGCAACCAAAATCAA	688	707	59.85	40	AGGAGTTGACGGCAAGGTTAAATCTAATGTGAAGAGGAAGATCACGAATGTGGCTAAAGTTACCAGTAATGCTCTGTACATGATCAATAGGCTCAATGAAAGTCGTGGTAGGCACCGTTGAATCTTTGATGATGATGATGATGAATAATGGATGGTTGTGATTTATCTAGCTTATTATGGTTCTTAAATATAGTTTTTATTTTGATTTTGGTTGCAAGCTG
ECU-E1148	ATC	3	8	410	433	ATCATCATCATCATCATCATCATC	CAAAATCCTTCGGAGGAAAA	313	332	59.13	40	AAAAGGGTGCAATGGTGGTA	516	535	60.23	45	CAAAATCCTTCGGAGGAAAAGTAAAGCTTTTTTTCCTTCTAATGGTAAAGCTTTTTTTCCTTCTAATGGTGAAAAAGCAGAAAAAAAAATAAAGTAGATCATCATCATCATCATCATCATCATGATTTCTCTTAGAAAGTTGAAAATTTTAGGGCAGACATTTACCCGTTATCTCCAATTCAGAAACCTTAATATTATAATTATACCACCATTGCACCCTTTT
ECU-E1149	AT	2	9	359	376	ATATATATATATATATAT	ACCCAAATGCCCTTGAAAAT	283	302	60.54	40	CGTCGGTGAGAGGGAAAATA	476	495	60.07	50	ACCCAAATGCCCTTGAAAATGAAATATATTCGAGTTCGGGATTTAATCAAGCTTAAAGATCGAGGACGAAGAGGCCATATATATATATATATATGCATGTTGATGATGATGTTATTATAAAAATAAACTTGTTTTGTAGCTGTTATTTTCCTTTGGGTAAAAGTGTTGGTAGTGTTGAATAATATTTCCCTTATATTTTCCCTCTCACCGACG
ECU-E1150	AAAT	4	6	669	692	AAATAAATAAATAAATAAATAAAT
ECU-E1151	CGG	3	6	128	145	CGGCGGCGGCGGCGGCGG	TAACATCCCAGCAGTGCAAG	86	105	59.86	50	CATGGGCTGAAACCTCTCAT	265	284	60.07	50	TAACATCCCAGCAGTGCAAGGGTTACCGGCAGCAGCCATGAACGGCGGCGGCGGCGGCGGAGGGTACTTCCAAGGAGCGGGTCCGGATGTAATGCCGGGTAACCCATACCATCAACAACAACAACAACAACAGTATTTGGCAGCAATGATGAACCAACAACGTGCAATGGGAGGAGGAAATGAGAGGTTTCAGCCCATG
ECU-E1152	CAA	3	6	198	215	CAACAACAACAACAACAA	TAACATCCCAGCAGTGCAAG	86	105	59.86	50	CATGGGCTGAAACCTCTCAT	265	284	60.07	50	TAACATCCCAGCAGTGCAAGGGTTACCGGCAGCAGCCATGAACGGCGGCGGCGGCGGCGGAGGGTACTTCCAAGGAGCGGGTCCGGATGTAATGCCGGGTAACCCATACCATCAACAACAACAACAACAACAGTATTTGGCAGCAATGATGAACCAACAACGTGCAATGGGAGGAGGAAATGAGAGGTTTCAGCCCATG
ECU-E1153	TTA	3	6	728	745	TTATTATTATTATTATTA
ECU-E1154	GAA	3	7	466	486	GAAGAAGAAGAAGAAGAAGAA	AGGAGGACGACGATGATGAC	437	456	60.08	55	AAACTGCAAACCCCACACTC	624	643	60.01	50	AGGAGGACGACGATGATGACGATGACGATGAAGAAGAAGAAGAAGAAGAAACTAAGACTAAAAAGAAGAGGAATGGAAGAGCACAAGGAGATGGGCAGCAAGGTGAGAGGCCTCCAGAATGCAAGCAGCAGTAGATTGTAATGGCTGCACACTATATAGAGATGTTTGATTGGAAGACAAGGTGGGGGAGTGTGGGGTTTGCAGTTT
ECU-E1155	TA	2	13	989	1014	TATATATATATATATATATATATATA	ATGCCTCGGTGAGAAAATTG	951	970	60.07	45	CAAATGGGGGAAACCCTTTA	1140	1159	60.87	45	ATGCCTCGGTGAGAAAATTGAAAGCTAATTTAGCAATTTATATATATATATATATATATATATATGTATTTTTTCTTTAATATACTTTTGACAGGTTTTTGTTTCTTGGGTTGGAGGGTTTATTCCTGTATTTTCAAGCCTGGCCATTTTTCAACCCATTTTATTCAAATCCTTTTTCAGTTTTAAATTTAAAGGGTTTCCCCCATTTG
ECU-E1156	TA	2	11	94	115	TATATATATATATATATATATA
ECU-E1157	CT	2	20	9	48	CTCTCTCTCTCTCTCTCTCTCTCTCTCTCTCTCTCTCTCT
ECU-E1158	TGT	3	7	469	489	TGTTGTTGTTGTTGTTGTTGT	GCTGAACAACTCCCAATGCT	444	463	60.26	50	TATGGAGCCTCCTTCAATGG	643	662	60.03	50	GCTGAACAACTCCCAATGCTGTCGCTGTTGTTGTTGTTGTTGTTGTTAATCTTGGGTGACGATCTCATCCAACCTTGAAGAAGACGAGATATATTCTCGGTGCTTGAAGCATATGAAGAGGAGGTTTGGTTTAGCTTAAGATTACTTGAACCAGCTCCAGTCTCACTTTCTGCGAAATCTAAGCTCTTCTCATCACCCGCCATTGAAGGAGGCTCCATA
ECU-E1159	AT	2	9	242	259	ATATATATATATATATAT	ACCCAAATGCCCTTGAAAAT	166	185	60.54	40	GGCGGTGAGAGGGAAAATA	359	377	60.02	52.63	ACCCAAATGCCCTTGAAAATGAAATATATTCGAGTTCGGGATTTAATCAAGCTTAAAGATCGAGGACGAAGAGGCCATATATATATATATATATGCATGTTGATGATGATGTTATTATAAAAATAAACTTGTTTTGTTGCTGTTATTTTCCTTTGGGTTTTAGTGTAGGTAGTGTTGAATAATATTTCCCTTATATTTTCCCTCTCACCGCC
ECU-E1160	ATC	3	9	539	565	ATCATCATCATCATCATCATCATCATC	TCCCGTTCATATCCCTGAAG	454	473	59.89	50	TTGTGAAAAGGAAGGGGAGA	642	661	59.64	45	TCCCGTTCATATCCCTGAAGTTGTCAAGCTCTAGACAGCTTCTTCATTCATGGCCTTCCTTCTTTGGCTTTAGTACTTTGCTAAAATCATCATCATCATCATCATCATCATCGTCCTCTACTTCTTATTCTACTCCATCTCTGTCTTTATATTTCTCCTCTGTATTTTTCTCAACAACACACTTTGTCTCTCCCCTTCCTTTTCACAA
ECU-E1161	GA	2	21	1	42	GAGAGAGAGAGAGAGAGAGAGAGAGAGAGAGAGAGAGAGAGA
ECU-E1162	TCT	3	9	86	112	TCTTCTTCTTCTTCTTCTTCTTCTTCT	CCCCATTTTGTCAATTCCAT	21	40	59.48	40	ACAAAGCCACCAGGACTGAG	194	213	60.3	55	CCCCATTTTGTCAATTCCATATTAGATTTTTATTCTTCACTAATGGCTTTCATGTTCTTCAACTCTCTTCTTCTTCTTCTTCTTCTTCTTCTTCAAATCTCATGTTCTAGATTCTCATTGGCATTGCAAGAGAACTCATCAGCCACGGTTCGCTCGGGTCAGATCAATTCCAACTCAGTCCTGGTGGCTTTGT
ECU-E1163	TC	2	11	181	202	TCTCTCTCTCTCTCTCTCTCTC	TTCCATCAGATCCCCTTTTC	139	158	58.91	45	CTGCAGTGGAAGTGTGTGGT	310	329	59.78	55	TTCCATCAGATCCCCTTTTCTTTCATTTCATTCAAATCGAATTCTCTCTCTCTCTCTCTCTCTCGCTTTGTTTCTTCAATTAGAAGCGTTTCTTGTTATTCTTTGGGTGGTTTTGAGAGTGGAATCAGAGAAAACCCAAACGAAAATGGAGAGGAGTACTCCAGTGAGGAAACCACACACTTCCACTGCAG
ECU-E1164	GAT	3	7	93	113	GATGATGATGATGATGATGAT	TGAAGGGTTTGAGGATGATG	59	78	58.49	45	CAAAACCGCATTGAACATGA	229	248	60.5	40	TGAAGGGTTTGAGGATGATGATGATGATGACGACGATGATGATGATGATGATGATGTTATTAGCCTTTGAAGCCCTCGGCCAACCGAACCCGAACTTAAGACTTTCACTTTCTAGTTCATGAATTACAGATATGATCCCCCCGCTTTGTTTGCCCTTTTGTTTGTTTGGGTCATGTTCAATGCGGTTTTG
ECU-E1165	TA	2	9	667	684	TATATATATATATATATA	TCCAAAGTCCAAAGCAAACA	547	566	59.29	40	AGCCAAAGCAACAGAGTGGT	732	751	59.91	50	TCCAAAGTCCAAAGCAAACATCCTCTCTGCATTTGCATTTTATCAAACATTATAAGATATTATGTTAATGGATCGGTCCAAATTAATGCAAGTCTATGAAAACCCAAAACGGTTTTGATTTATATATATATATATATATTCTAAGCCTCTCTTAAGTTGTGTCAAAAAGGTTTTAAATTATAACCACCACTCTGTTGCTTTGGCT
ECU-E1166	TTA	3	6	511	528	TTATTATTATTATTATTA
ECU-E1167	AGA	3	6	512	529	AGAAGAAGAAGAAGAAGA	CTCTCGAAATCGGAAACTCG	454	473	59.95	50	ATCCCAAAACCCTTTCCAAT	604	623	59.51	40	CTCTCGAAATCGGAAACTCGAACTCAACTGAATTCCAACCCTCGAATAAAAGAAAAAGAGAAGAAGAAGAAGAAGAGAGGAGGAAAGTGGTGAAAAAGGAGGAGGTAACGGAAAACGTAACGACAACGGGGATATGTTTAACGCCGTCAAATTGGAAAGGGTTTTGGGAT
ECU-E1168	ATC	3	6	139	156	ATCATCATCATCATCATC	CGCCTGCCTTAATTTGATTC	95	114	59.68	45	AAGTCCTAGGGGAAGGAGCA	275	294	60.2	55	CGCCTGCCTTAATTTGATTCACTGCGTCTGGCAAACGCATGATTATCATCATCATCATCATCGTTAGACAGGGCTCCTGTCATCCCCAGGGGGTGGACTAAGGCTGCGGCTGTGGACTTTTTCATTCCTAGAGCGCCTATAAGCCCCATCTCTCAGCCCCAGCATCAGCATCAGGGCATCTGCTCCTTCCCCTAGGACTT
ECU-E1169	CCG	3	6	170	187	CCGCCGCCGCCGCCGCCG	TGCCGTCAATTCGAACAATA	132	151	60.07	40	ACTGCATTGCGATCTTAGCA	315	334	59.6	45	TGCCGTCAATTCGAACAATAGTGGGGGCAATACATCGACCGCCGCCGCCGCCGCCGTCTCGGCTGACACGCAGTCCGCGTTGAGGCACAACCCTGGCATCTCCCTCGACTGGACTCCTGAAGAACAAACGATGCTCGAAGATTTGCTCGTCAAGTATACCTCTGATTCAACCATAGTTCGCTATGCTAAGATCGCAATGCAGT
ECU-E1170	GAA	3	7	554	574	GAAGAAGAAGAAGAAGAAGAA	TCATCGTCTCCATTTTGGTG	417	436	59.5	45	TAAGTGTCACGCCTCCTCCT	605	624	59.87	55	TCATCGTCTCCATTTTGGTGATTATGGTCACAGTTCTCTTCAGACTTCTTTTCGGTGGCAAGAAGCAACCAAAAGTAGAGAAGAAACCGGAGGTTGCTGAGACATCAAACAATCAATCAACCAGTGGAGAAAAGGCTGAAGAAGAAGAAGAAGAAGAAGAGAAAGAAGGAACCGCTGCTGCTCCTCGCAGGAGGAGGCGTGACACTTA
ECU-E1171	AT	2	9	608	625	ATATATATATATATATAT
ECU-E1172	TCT	3	6	321	338	TCTTCTTCTTCTTCTTCT	GCAATGGAGCTTGACAAATG	259	278	59.28	45	GGTCCCTCATACTGGGACCT	443	462	60.19	60	GCAATGGAGCTTGACAAATGAGCTTCATGGTTATGTAATTTTAGAGGGAATATTCAATATCCTCTTCTTCTTCTTCTTCTTTTTATTTCTGTTAAATTTTGATTATTGAGATGAATGCATATGTTAGCTTGAGAAAAAAAAAAAAAAAAAAAAAAAAAAAACTCGAGACTAGGGAAAATCTAAGAGGTCCCAGTATGAGGGACC
ECU-E1173	AAC	3	6	417	434	AACAACAACAACAACAAC	CCTGGAGCTCAACCTCTCAC	338	357	59.99	60	GGAGGATTTGGGGAGGATTA	508	527	60.09	50	CCTGGAGCTCAACCTCTCACCAACAAGCTCCAATGGCTCGGAACATTTCAATGGCGGTTCGATCTCCAGTGAGGACTCGAACAACAACAACAACAACAAGCAGCAACAACAACATTTTTCAAGCACCACTAACATGGTGGCTTTGCCATGTTTAAATTGTCATCTTCTTGTAATCCTCCCCAAATCCTCC
ECU-E1174	AAC	3	6	102	119	AACAACAACAACAACAAC	ACTCCAGCATGCCCAATAAC	7	26	59.96	50	ATGGTGTCCATCCCAACTGT	186	205	60.1	50	ACTCCAGCATGCCCAATAACCATCAGATGTTTCAACAAGGGGAAGGTCAATTCGACCGGTTCAAGGGCCTGAATTCTCCGTTTGAGACCGAACATAACAACAACAACAACAACAGCTTCCCGCTGATGTTCGGGTCTCCATTCGATTTGTGTACTTTCGATTACAAGGAGGAGGGGCAGACAGTTGGGATGGACACCAT
ECU-E1175	GCT	3	7	421	441	GCTGCTGCTGCTGCTGCTGCT	CTTCTGGAGCAAGCGCTATT	255	274	59.75	50	GAGGCTGATGGATTCTGCAT	448	467	60.19	50	CTTCTGGAGCAAGCGCTATTAGAATGTGGCAATGATATAGACACTGCCATCAAGAAGCTGGAGGATCTTTGCTTAGGAGCAGCAGAGGCTAGAGGGGGAAAGACTTGTACCGTTGAGGAACTGGGCACAACTGCTGAGCAGGGTATATTTGACTAATAATGGAGAAGCTGCTGCTGCTGCTGCTGCTGTGACTATGCAGAATCCATCAGCCTC
ECU-E1176	CAT	3	6	290	307	CATCATCATCATCATCAT	CCAATCTCCACTGTCCGACT	261	280	60.11	55	ATTCCTACTCACGGCTGCAC	440	459	60.28	55	CCAATCTCCACTGTCCGACTACAATCCTCCATCATCATCATCATCATCGACGGGTGAGATTACCTCGGTGCATTGCCCTTCCGTCTGGGAGAGCAGCTTTTCCAACAGGGTTGGAAAATCCGTGCCGGGTCTTGTCCTGGCAATTTAGTCATTTCACTATCATATATCTTTCTGATCAGGTGCAGCCGTGAGTAGGAAT
ECU-E1177	TA	2	9	106	123	TATATATATATATATATA	AAATGCGGTGTCAAAATTCC	10	29	59.81	40	AAGCATCCATCCCAAAATCT	136	155	58.45	40	AAATGCGGTGTCAAAATTCCTTACAAGATCAGCCCCTCCACCAACTGCAATAGAGTGAGATGATCATGGATGAAGTAAGCAGCTTGCAGGAAATGTTATATATATATATATATAAGCGTGAAATAAAGATTTTGGGATGGATGCTT
ECU-E1178	ACC	3	6	74	91	ACCACCACCACCACCACC	CGATCCAAACCCAGAAGAAA	10	29	60.04	45	TCGCAAACCTTAACCCAATC	192	211	59.94	45	CGATCCAAACCCAGAAGAAACCATCAGATTTTGGTGTCAATGAAGAGAAGAAGGCTTCTCCTTTACCACCACCACCACCACCTGCAGATGCCTCCGTTGATTACGTTTCTTCCGAGAAGCTCAAGCCCTTTGAAGACCCAGAGTCCAAAATCCAAGGATTGGTTGAAGGGTTAGAGTCAAAGGATTGGGTTAAGGTTTGCGA
ECU-E1179	GA	2	20	9	48	GAGAGAGAGAGAGAGAGAGAGAGAGAGAGAGAGAGAGAGA
ECU-E1180	AG	2	16	656	687	AGAGAGAGAGAGAGAGAGAGAGAGAGAGAGAG
ECU-E1181	AGC	3	10	470	499	AGCAGCAGCAGCAGCAGCAGCAGCAGCAGC	GAAACGGTAGCAGAGCCAGT	372	391	59.5	55	TCTTCCTTTGCAGCTTCCTC	546	565	59.69	50	GAAACGGTAGCAGAGCCAGTTGCCGAGGAGTCCAAGGAGTCCAAGGAGACTTCTGAGCCAACAGTTGAAGAAACCAAAGAAAGCACAGAGTCTACAGAAGCAGCAGCAGCAGCAGCAGCAGCAGCAGCAGAAGTAAAAGCAGAAGCCGAAGCCGCCCCAGTGGATTCACCCAAAGAGGAAGCTGCAAAGGAAGA
ECU-E1182	TTAA	4	5	704	723	TTAATTAATTAATTAATTAA
ECU-E1183	AT	2	11	753	774	ATATATATATATATATATATAT
ECU-E1184	CCA	3	6	196	213	CCACCACCACCACCACCA	CGGTTCCTCAAGCTGCTACT	104	123	59.64	55	GACTTTGTACCGGCTCCATC	290	309	59.56	55	CGGTTCCTCAAGCTGCTACTCCAATTTCCACTAACCCTCCTTTCATGACTTTACCAGAGCCCTCCATGATGGTGGTGCTACAGCAACAGCATCCACCACCACCACCACCACATTTGGCTCCTCCAGCTTCCTGGAACTACACAAAATTCACACGATTCCAATGGTATTGATAGGATCCCCAAGGAGGATGGAGCCGGTACAAAGTC
ECU-E1185	GT	2	11	574	595	GTGTGTGTGTGTGTGTGTGTGT	CGCTGTGCCTTGGTTTATCT	494	513	60.27	50	GAGCAAGTCTCACACGATGG	645	664	59.42	55	CGCTGTGCCTTGGTTTATCTATAGTTCTTGATGTGTACTGTAGTGTGTCATTCTTATTCTCGGCATGTTGTCAAATGTGCGTGTGTGTGTGTGTGTGTGTGTTTAATCTTTTTTCTTTCATTTACTTGCGTTTGCATGCATATCTGGAGTACCATCGTGTGAGACTTGCTC
ECU-E1186	GAG	3	8	706	729	GAGGAGGAGGAGGAGGAGGAGGAG	GATGGTGGAGGTGTCGATTC	583	602	60.33	55	ATGAAGGTGCTCCAATGTCC	758	777	59.93	50	GATGGTGGAGGTGTCGATTCGGGCGTCGTTAATGAGGGTGAGATTGGTGGCGTTGACGGCGGCAGTGAAGGAATTGAAGAGGAAGTCGAGAGCAGAAGTGGGGGAGACTAATATGATGATGATGAGGAGGAGGAGGAGGAGGAGGAGAAGTGGACGACGGAGAGGCTGGGAGTGGGGACATTGGAGCACCTTCAT
ECU-E1187	TTTA	4	6	231	254	TTTATTTATTTATTTATTTATTTA
ECU-E1188	CCG	3	6	25	42	CCGCCGCCGCCGCCGCCG
ECU-E1189	GGT	3	7	329	349	GGTGGTGGTGGTGGTGGTGGT	CTCCCCATTTCCTCCTTCTC	173	192	60.01	55	TTCTTATCACCCGCATCCTC	350	369	60.04	50	CTCCCCATTTCCTCCTTCTCCACCACCACCACCACTCTCCGCTACCGCCAACCTTCTCCGTTTTTAACCTTCTCCGCCCTTCCCGGTGGCAATGGTGGCGATATCAACAACTCAGATGGTGGCGGTGGAAACGATGACAATGGAAAAGGCAATGGCGGTGGTGGTGGTGGTGGTGGTGAGGATGCGGGTGATAAGAA
ECU-E1190	GA	2	9	34	51	GAGAGAGAGAGAGAGAGA	AGCTGCACACCAAAGAGAGG	12	31	60.59	55	TTGGTTGGCTTCCTGATGAT	198	217	60.46	45	AGCTGCACACCAAAGAGAGGGTGAGAGAGAGAGAGAGAGATGGTATCGCTTAAGCTCCAGAAACGGCTCTCAGCGAGCGTTCTAAAGTGTGGAAAAGGAAAGGTTTGGCTCGATCCAAATGAAGTCAACGAGATCTCCATGGCCAACTCTCGCCAGAATATAAGGAAGCTGGTTAAAGATGGTTTTATCATCAGGAAGCCAACCAA
ECU-E1191	AGC	3	8	28	51	AGCAGCAGCAGCAGCAGCAGCAGC
ECU-E1192	GAT	3	7	358	378	GATGATGATGATGATGATGAT	GCTCCATCGGGGAGTACAT	236	254	59.9	57.9	TTATGCAACCCGAACCTTTC	414	433	59.94	45	GCTCCATCGGGGAGTACATGTCACATGAAGATGCTCAAATGGTGATCAACGAACTAGATTCCGACGGGGATAGCATGTTGGACTATGAAGATTTCTTGAAGCTAATGAAAATAGAAAAGCGGGATGATGATGATGATGATGATGACCTGAAGAAAGCGTACGAGATGTTCGAGTTGGAGAAAGGTTCGGGTTGCATAA
ECU-E1193	CAG	3	9	43	69	CAGCAGCAGCAGCAGCAGCAGCAGCAG	ATCAACAGCAGCAACCACAA	23	42	60.31	45	TCGCGGACACATAATACAGG	207	226	59.57	50	ATCAACAGCAGCAACCACAACAGCAGCAGCAGCAGCAGCAGCAGCAGTTCTTGCATGCTGCTGGTGCCCCGCATTACATTCATCATCACCAGTCTGGGGCAGTGCCGATCTCAGCTTATTATCCTGTATATCCTTCCCAACAGCAACTTCACCATCATCAAACACAGATTGATCAGCAATATCCCCTGTATTATGTGTCCGCGA
ECU-E1194	CAT	3	9	877	903	CATCATCATCATCATCATCATCATCAT	TTTCTCATTCATGGCCTTCC	826	845	60.01	45	TGTGATTCAGGGCTGAAAAG	1000	1019	58.85	45	TTTCTCATTCATGGCCTTCCTTCCTTGCNTTTAGTACTTTGCTAAAATCACCATCATCATCATCATCATCATCATCATCTACTTCTTATCCTACTCCATCTCTGGCTTTATATTTCTCCTCTGTATTTTTCTTAGCTCCTACTCATTTGTCTCTCCTCTTCCTTTTCATTTTCTCTTTTCAGCCCTGAATCACA
ECU-E1195	ATC	3	6	562	579	ATCATCATCATCATCATC
ECU-E1196	AC	2	9	32	49	ACACACACACACACACAC
ECU-E1197	GAC	3	6	275	292	GACGACGACGACGACGAC	GAGGAGGCTGTGGTTGAAGA	209	228	60.39	55	ATGGTGACCCTGCTTACACC	401	420	59.85	55	GAGGAGGCTGTGGTTGAAGATGTTAAAGAAGATGAGAAAGAACATGACGACGACGACGACGAGGATGACGACGACGACGACGACGATGATAAGGAAGATGGTGCCCAAGGTGCTAATGGAAGTTCAAAGCAAAGCAGAAGTGAGAAGAAGAGTAGGAAGGCCATGTTAAAGTTAGGCATGAAGCCTGTTACTGGTGTAAGCAGGGTCACCAT
ECU-E1198	CAT	3	8	640	663	CATCATCATCATCATCATCATCAT
ECU-E1199	AT	2	9	366	383	ATATATATATATATATAT	GGTGAACAACAAGGGCAAAC	272	291	60.4	50	CCAACACAAAAACCCAAAGG	439	458	60.23	45	GGTGAACAACAAGGGCAAACCCAAATGCCCTTGAAAATGAAATATATTCGAGTTCGGGATTTAATCAAGCTTAAAGATCGAGGACGAAGAGGCCATATATATATATATATATGCATGTTGATGATGATGTTATTATAAAAATAAACTTGTTTTGTTGCTGTTATTTTCCTTTGGGTTTTTGTGTTGG
ECU-E1200	AGA	3	6	353	370	AGAAGAAGAAGAAGAAGA	GCCACCCAGTTTGAGAAAGT	217	236	59.19	50	CTTCTCCACTGGGACTGCAC	401	420	60.86	60	GCCACCCAGTTTGAGAAAGTCAAGATAGAAGAGGAACATAAGGAAGATGAGAAGAAACACAGTCTCCTGGACAAGCTTCACCTATCCAATAGCAGCTCCAGCTCTTCTAGTGACGAGGAAGAAGGTGAAGGCGGAGAGAAGAAGAAGAAGAAGAAAAAGGAGAAGGGAAAGAAAGAACAGGACAGTGCAGTCCCAGTGGAGAAG
ECU-E1201	GA	2	28	13	68	GAGAGAGAGAGAGAGAGAGAGAGAGAGAGAGAGAGAGAGAGAGAGAGAGAGAGAGA
ECU-E1202	CTT	3	7	40	60	CTTCTTCTTCTTCTTCTTCTT	TGATCCGCTATTCTGTGCTG	18	37	59.97	50	GGGTGGTCCTCCAAGAATTT	192	211	60.17	50	TGATCCGCTATTCTGTGCTGCCCTTCTTCTTCTTCTTCTTCTTCAAAAAGCAAAAAAACAAGAGGAAAAAAATGGGTGGAGAAAGAAAGGTCTACACTTTGGCTGAGGTTTCTCAACACAACCATGCGGGGGGGGGGGGGGGGGGGCGGTGAGGGCAAGGTATTTGATGTGACTAAATTCTTGGAGGACCACCC
ECU-E1203	AGA	3	6	511	528	AGAAGAAGAAGAAGAAGA	ACTGAATTCCAACCCTCGAA	479	498	59.53	45	TGAATGGATACCATCCGAGA	659	678	58.87	45	ACTGAATTCCAACCCTCGAATAAAAGAAAAAGAGAAGAAGAAGAAGAAGAGAGGAGGAAAGTGGTGAAAAAGGAGGATGTACCGGAAAACGTAACGACAACGGGGATATGTTAACGCCGTCAATTGGAAAGGGTTTGAGATAGGAAAATTGAGGGATATTAGTATTCTCCTTATCACTTTTCTCGGATGGTATCCATTCA
ECU-E1204	AAG	3	6	136	153	AAGAAGAAGAAGAAGAAG	GGTGCCGGAAATTACATCAT	102	121	59.65	45	CCCCACTTTCGTCAGTGAAT	285	304	59.97	50	GGTGCCGGAAATTACATCATTTGATCCTACTAAAAAGAAGAAGAAGAAGAAGGTTGTGATTCAGGACCCTGCAGATGAATCTGTTGACAAGTTGGCAGAGAAAACCGAGGCATTATCAGTTTCTGAAGGGCTTGACTTTAGCAATCTGAAAAAGAAGAAGAAGAAACCAGTGGAGGGCAATACATTCACTGACGAAAGTGGGG
ECU-E1205	CAT	3	9	83	109	CATCATCATCATCATCATCATCATCAT	ACGAGGTTTGGGAGCTATGA	4	23	59.69	50	GTTGATGCTCCACCAATCAG	170	189	59.09	50	ACGAGGTTTGGGAGCTATGAAAGTGAAAGAAAAAAAATAAGGAGCAACAGAGAGTTTTTCTAGTTACTAACATCATCAACATCATCATCATCATCATCATCATCATAGGCCATGAACCAAGGAGTGTTGCAGAGCTCACCAGTGCAACAATTAATGGCCGGAAACCCTGATTGGTGGAGCATCAAC
ECU-E1206	CAT	3	6	520	537	CATCATCATCATCATCAT
ECU-E1207	TGA	3	6	484	501	TGATGATGATGATGATGA	GAGTTGACGGCCAGGTTAAA	360	379	60.11	50	GCTGGCAACCTAAATCGAGA	557	576	60.35	50	GAGTTGACGGCCAGGTTAAATCTAATGTGAAGAGGAAGATCACGAATGTGGCTAAAGTTACCAGTAATGCTCTGTACATGATCAATAGGCTCAATGAAAGTCGTGGTAGGCACCGTTGAATCTTTGATGATGATGATGATGAATCATGGATGGTTGTGATTTATCTAGCTTATTATGGTTCTTAAATATAGTTGTGATCTCGATTTAGGTTGCCAGC
ECU-E1208	AT	2	10	732	751	ATATATATATATATATATAT
ECU-E1209	TTTA	4	5	644	663	TTTATTTATTTATTTATTTA	CGGTGAAGTACGGTTGGATT	509	528	59.85	50	AATCATCTGGTTTGGCTTCG	677	696	60.07	45	CGGTGAAGTACGGTTGGATTGGCGATGCTGACGTGGAAATATCGAGCTTAAATTATAGATAAAACATTTAGTTAATTTAAATACGATACTTAGGGGAATAAAAACACTAATGAAAATTATAGATAAAATTTAGAGTTTATTTATTTATTTATTTAAAGTCTGGAGAGACGAAGCCAAACCAGATGATT
ECU-E1210	AT	2	9	250	267	ATATATATATATATATAT	GGTGAACAACAAGGGCAAAC	156	175	60.4	50	CCAACACAAAAACCCAAAGG	323	342	60.23	45	GGTGAACAACAAGGGCAAACCCAAATGCCCTTGAAAATGAAATATATTCGAGTTCGGGATTTAATCAAGCTTAAAGATCGAGGACGAAGAGGCCATATATATATATATATATGCATGTTGATGATGATGTTATTATAAAAATAAACTTGTTTTGTTGCTGTTATTTTCCTTTGGGTTTTTGTGTTGG
ECU-E1211	CT	2	12	39	62	CTCTCTCTCTCTCTCTCTCTCTCT	TCCCAGAGCTTTTTCTCAGC	12	31	59.69	50	CATTGAAAAATCCCCCTTCA	219	238	59.73	40	TCCCAGAGCTTTTTCTCAGCTCTCTCGCTCTCTCTCTCTCTCTCTCTCTCTCATCTTTTACATGGCATCTCAAGCCAGCCTCCTCCTTCAAAAACAGCTCAAAGATCTTTGTAAGAATCCGGTTGATGGGTTCTCGGCTGGATTGGTCGATGAGAACAATATCTTTGAATGGAGTGTAACAATTATTGGACCTCCTGATACTCTTTATGAAGGGGGATTTTTCAATG
ECU-E1212	TTC	3	9	20	46	TTCTTCTTCTTCTTCTTCTTCTTCTTC	GGCACGAGATAGCGAGAGT	1	19	58.14	57.9	GAGAGAGAGCGAGCCATTTC	175	194	59.27	55	GGCACGAGATAGCGAGAGTTTCTTCTTCTTCTTCTTCTTCTTCTTCGCTCCTGTAGAAAGTTTATTTGCTCTTCAACAATAAAAAAAATAAAAAAAGCTTTCCTACAGCAGCGCTCAAGTTTTTATCAATCCAGAGTTTGAATTTGAATTGAACAAATCAATATTAAGATAAGAGAAATGGCTCGCTCTCTCTC
ECU-E1213	TTC	3	6	392	409	TTCTTCTTCTTCTTCTTC	GGAACCCACCCTTTTACTCG	319	338	60.71	55	TCAATTCCATTGTTGCCAGA	500	519	60.05	40	GGAACCCACCCTTTTACTCGAAGAAAAAGAAGATGACGAAGACAAAGACGGCTTTGCTAAGGGTTTTGCTTGTTTCTTCTTCTTCTTCTTCCTAAACTTCACCTCGTGCCGAATTCGGCACGAGGAAATTCAATCCGATGAGGGATCCATGTTTAGTATTGTGGGATGTACCATGGAATGATCTGGCAACAATGGAATTGA
ECU-E1214	AC	2	9	13	30	ACACACACACACACACAC
ECU-E1215	TC	2	10	905	924	TCTCTCTCTCTCTCTCTCTC	GCTTTTCCCAATGCTGTTGT	796	815	60.12	45	GGCCCCCTCTAGAAGTCTTT	982	1001	58.81	55	GCTTTTCCCAATGCTGTTGTATGATTCTGTGGCATATAATCTCAATTTTGGAACTAGGATAGAGGTCATAGACCCGAATTTCATGCACTTTGCATAATATGGGACATCTTCTCTCTCTCTCTCTCTCTCTTCTCTGAAAATGAATACCTCTTTTGTTCTTTTCAAAAAAAAAAAAAAAAAACTCGAAAAGACTTCTAGAGGGGGCC
ECU-E1216	GAA	3	6	16	33	GAAGAAGAAGAAGAAGAA
ECU-E1217	CT	2	9	473	490	CTCTCTCTCTCTCTCTCT	TGGAAACCTTCGTTGGAGAG	390	409	60.22	50	TACATCGCTCAATGCCAAAG	583	602	59.83	45	TGGAAACCTTCGTTGGAGAGTATCATGGAAGACGACGATATCATTAATTCATGAAACTTTCAATCCCTTTTCTGTAAATTACCCTCTCTCTCTCTCTCTCTTTTTTTTACATTCATATACTATTATACTTGCGTAACTCGATGGCAAAGTATTTACCAGACTCTCCCCCACCCCCTTTTTCTTTTCTCTGGATCTTTGGCATTGAGCGATGTA
ECU-E1218	TTTC	4	5	82	101	TTTCTTTCTTTCTTTCTTTC
ECU-E1219	AGAA	4	5	16	35	AGAAAGAAAGAAAGAAAGAA
ECU-E1220	AT	2	9	334	351	ATATATATATATATATAT	ACCCAAATGCCCTTGAAAAT	258	277	60.54	40	CGTCGGTGAGAGGGAAAATA	451	470	60.07	50	ACCCAAATGCCCTTGAAAATGAAATATATTCGAGTTCGGGATTTAATCAAGCTTAAAGATCGAGGACGAAGAGGCCATATATATATATATATATGCATGTTGATGATGATGTTATTATAAAAATAAACTTGTTTTGTTGCTGTTATTTTCCTTTGGGTTTTTGTGTTGGTAGTGTTGAATAATATTTCCCTTATATTTTCCCTCTCACCGACG
ECU-E1221	GA	2	20	17	56	GAGAGAGAGAGAGAGAGAGAGAGAGAGAGAGAGAGAGAGA
ECU-E1222	GA	2	37	59	132	GAGAGAGAGAGAGAGAGAGAGAGAGAGAGAGAGAGAGAGAGAGAGAGAGAGAGAGAGAGAGAGAGAGAGAGAGA
ECU-E1223	AATA	4	5	394	413	AATAAATAAATAAATAAATA	TTAAGTGCTGCCGATTTTTG	242	261	58.96	40	AATGACGTAGCAAGCCGAAA	435	454	60.77	45	TTAAGTGCTGCCGATTTTTGCTGCGTTGCCGCTCCAAAACCTTGCTACCTGCCGCCGACCTTACCCAATACAACTGCTGCCATCAATTGTTACGATGTCGCCCAAGCTGTTGTTATCATGACCACTCTCTTGTTTGCTCCGTTTGCCATAACAATAAATAAATAAATAAATAAGGAATAAGGTATTGTACTTTTTTCGGCTTGCTACGTCATT
ECU-E1224	TTTA	4	5	84	103	TTTATTTATTTATTTATTTA	TCTCCATTCCCTCTCCTCTT	23	42	57.84	50	ACGGATAAAGGAGCGAGTCA	197	216	59.84	50	TCTCCATTCCCTCTCCTCTTTTTGTTCTTTTCTTTTCTTTTTGGTTTTTTGAAGGAAACGCTTTATTTATTTATTTATTTATTACGAAATACATAAATATGCAGGCGGTTTCTCCTACACAAAATCTTAATTCTTCTGTCATTCGTCCTTCCAAGCCTCGCCGGTTCCATCAGTTGACTCGCTCCTTTATCCGT
ECU-E1225	TTAT	4	5	85	104	TTATTTATTTATTTATTTAT	TTGCCATTTTGAAGGAAACG	63	82	60.97	40	CCGACTCCATTAGGGAAGTG	244	263	59.54	55	TTGCCATTTTGAAGGAAACGCCTTATTTATTTATTTATTTATTACTAAATACATAAATATCGCAGGAGGTTTCACCTACCCAAAAACGTAATTCTTCGGTCATTCGGACTTCCAAGCCTCGCGGGTTCCCTCATGTTGACTCGTGCCTTTATCCGTTGCGTATAATCACAATGACTCCGTTCACTTCCCTAATGGAGTCGG
ECU-E1226	CAA	3	7	621	641	CAACAACAACAACAACAACAA	CGGTAGGCTTCACGAGTGTT	531	550	60.31	55	AAGTCAACTGCACGGTGGTT	712	731	60.61	50	CGGTAGGCTTCACGAGTGTTCCATCTGCCACAAGAGTTTCCCTACAGGCCAAGCCTTGGGTGGTCATAAACGCTGCCACTACGAAGGTGGCAACAACAACAACAACAACAAAAATAACAACAACAGCGGTAGCGTTAGCGTTAGCGGGGTGACTTCTTCGGATGGGGGCGCGTTGAGCCACAACCACCGTGCAGTTGACTT
ECU-E1227	AC	2	9	40	57	ACACACACACACACACAC	GGCACGAGCCTAGAAACAAT	1	20	59.34	50	TGTTAACGGCGTAACCCTTC	163	182	60	50	GGCACGAGCCTAGAAACAATTAAAAAGAAGCAAAAAAAAACACACACACACACACACAGATTAAGACAGAAGCATGGCCAGCCAGATCGTAGGAACAAAGAAAGCTTGTGTCGTGGGTGGCAGCGGATTCGTTGCGTCATTGCTGGTCAAGTTGTTGCTCGAGAAGGGTTACGCCGTTAACA
ECU-E1228	CT	2	9	24	41	CTCTCTCTCTCTCTCTCT
ECU-E1229	GAC	3	6	298	315	GACGACGACGACGACGAC	AGACGGTGTTCGAAGAGGAA	149	168	59.84	50	GAAGAACCTGCACATCGTCA	330	349	59.84	50	AGACGGTGTTCGAAGAGGAAAATGAAATCAAGGCTATGAAAGAGGAAGAAGAGGTTGACGGTGAAGATGAAAGTGAAGTAGAAGGTGGCGAACCGGAAGAGGAAGACGACGATGACGACGACGAGGATGAGGATGATGAAGGCGAAGATGACGACGACGACGACGACGAAGGAGAGGAGGATGACGATGTGCAGGTTCTTC
ECU-E1230	AGC	3	9	397	423	AGCAGCAGCAGCAGCAGCAGCAGCAGC	ACGGTAGCATAGCCAGTTGC	302	321	60.3	55	GCTTGAGCTTCAGCTGGTTT	494	513	59.76	50	ACGGTAGCATAGCCAGTTGCCGAGGAGTCCAAGGAGTCCAAGGAGACTTCTGAGCCAACAGTTGAAGAAACCAAACAAAGCACAGAGTCTACAGAAGCAGCAGCAGCAGCAGCAGCAGCAGCAGAAGTAAAAGCAGAAGCCGAAGCCGCCCCAGTGGAAGCACCCAAAGAGGAAGCTGCAAAGGAAGAAGAGAAACCAGCTGAAGCTCAAGC
ECU-E1231	AC	2	11	28	49	ACACACACACACACACACACAC
ECU-E1232	GAA	3	6	101	118	GAAGAAGAAGAAGAAGAA	GAGAGCGGCATATTGTAGGC	16	35	59.83	55	ATTTTGGCAACAGCTTTGGT	198	217	59.62	40	GAGAGCGGCATATTGTAGGCAAAGAAGATAATTTCTATTTCAAGCCACTCATTCATTTAAACTGCTAACACTCCAAAAACCAGGGGAAGAAGAAGAAGAAGAAGTAGGAAATGCCCACCTTGAATTTATACACCAACGTACCTGTGGACGCCGTCACCACCTCTGACATCCTTAAGGACGCCACCAAAGCTGTTGCCAAAAT
ECU-E1233	GA	2	29	6	63	GAGAGAGAGAGAGAGAGAGAGAGAGAGAGAGAGAGAGAGAGAGAGAGAGAGAGAGAGA
ECU-E1234	GA	2	43	6	91	GAGAGAGAGAGAGAGAGAGAGAGAGAGAGAGAGAGAGAGAGAGAGAGAGAGAGAGAGAGAGAGAGAGAGAGAGAGAGAGAGAGAGA
ECU-E1235	AG	2	12	79	102	AGAGAGAGAGAGAGAGAGAGAGAG	TGACACTGAAGGCAGAAACA	56	75	57.95	45	TCATTGGGTGATTGGGAGAT	239	258	60.13	45	TGACACTGAAGGCAGAAACAGAAAGAGAGAGAGAGAGAGAGAGAGAGACATAAATCCAACACTTTGAGAACCATAAATTCAATGGTACGCAGCAAACTAACTAATGATTCTCAAAAACAGAATCATAATTACGAAGACCATATGCCACAACGGTGAGTCAATTGCTAGTATGATCCAGCGCAAATCTCCCAATCACCCAATGA
ECU-E1236	TATG	4	5	743	762	TATGTATGTATGTATGTATG	ACTAGGCACTGGGGGTTCTT	580	599	59.99	55	CCTTCATCCCCACATCATTC	763	782	60.13	50	ACTAGGCACTGGGGGTTCTTGTTGAATTTTCAGTTCTATTCTTCATGAACAAATCCGTTACACATTACGCATTGAAGTTTGATATTGTCCCTTTAAAAGTTAGATTTATATAAAGACTTTGAGATCATCTTATCATATTTCTTACTATTTGAATATATATATATATGTATGTATGTATGTATGGAATGATGTGGGGATGAAGG
ECU-E1237	TTGT	4	5	356	375	TTGTTTGTTTGTTTGTTTGT	GCAGGTCAGGAGTTTTCGAC	224	243	59.85	55	CGCCTATTATTCCCAAAAGC	403	422	58.72	45	GCAGGTCAGGAGTTTTCGACGCTAGGTAATTTGGAGCCCACGAAATTATGACATCGTTGAAAATGGAAGGGGCAAAAAAAGTTTGTTTTTCTTCTTCTAATGTATCTCTATGAAATTAAAGCATACACATCGTTGTTTGTTTGTTTGTTTGTTTGATTGTGTGGGGTAAAGATAAGATAGCTTTTGGGAATAATAGGCG
ECU-E1238	AT	2	9	352	369	ATATATATATATATATAT
ECU-E1239	CCG	3	7	459	479	CCGCCGCCGCCGCCGCCGCCG
ECU-E1240	TTGT	4	5	480	499	TTGTTTGTTTGTTTGTTTGT	CCTTGGAGTGGACGTTACCA	403	422	60.94	55	CAACCTTCTGCTCACAATGA	576	595	57.37	45	CCTTGGAGTGGACGTTACCAAGCCTAGGAGGAGAAGGTTTTCAATCTCTTGATACCGCAGCTAGCTAGCTAGCTTGGTTGTTTGTTTGTTTGTTTGTAATGCTTGATGTTTACATATATTGTTTGATTTCTATATTTGTGATAAACCAATCTAAATTTCTTAATTATAAAAACTCATTGTGAGCAGAAGGTTG
ECU-E1241	GCT	3	6	567	584	GCTGCTGCTGCTGCTGCT	AAAGAAGGCAAAGCTGGTCA	452	471	59.99	45	CACAGGACTTGCAAGGGAAT	620	639	60.11	50	AAAGAAGGCAAAGCTGGTCACTCCCCAAAAGACAGTTCATTCTGGTGCAGATAGCAAGAAAGCGGGTGGACATACTGCAACCCCTCACCCTTCCAAAAAGGCTGGGAAAACATCAGCTGCTGCTGCTGCTGCTGCACAGGTGAAGCAGACTTCCAAGTCCGGTGGTTCATTCCCTTGCAAGTCCTGTG
ECU-E1242	AAT	3	8	290	313	AATAATAATAATAATAATAATAAT
ECU-E1243	TA	2	12	543	566	TATATATATATATATATATATATA
ECU-E1244	AGA	3	6	351	368	AGAAGAAGAAGAAGAAGA	GCCACCCAGTTTGAGAAAGT	215	234	59.19	50	CTTCTCCACTGGGACTGCAC	399	418	60.86	60	GCCACCCAGTTTGAGAAAGTCAAGATAGAAGAGGAACATAAGGAAGATGAGAAGAAACACAGTCTCCTGGACAAGCTTCACCTATCCAATAGCAGCTCCAGCTCTTCTAGTGACGAGGAAGAAGGTGAAGGCGGAGAGAAGAAGAAGAAGAAGAAAAAGGAGAAGGGAAAGAAAGAACAGGACAGTGCAGTCCCAGTGGAGAAG
ECU-E1245	CAG	3	6	15	32	CAGCAGCAGCAGCAGCAG
ECU-E1246	AGC	3	10	480	509	AGCAGCAGCAGCAGCAGCAGCAGCAGCAGC	GAAACGGTAGCAGAGCCAGT	382	401	59.5	55	TCTTCCTTTGCAGCTTCCTC	556	575	59.69	50	GAAACGGTAGCAGAGCCAGTTGCCGAGGAGTCCAAGGAGTCCAAGGAGACTTCTGAGCCAACAGTTGAAGAAACCAAAGAAAGCACAGAGTCTACAGAAGCAGCAGCAGCAGCAGCAGCAGCAGCAGCAGAAGTAAAAGCAGAAGCCGAAGCCGCCCCAGTGGAAGCACCCAAAGAGGAAGCTGCAAAGGAAGA
ECU-E1247	CAG	3	12	32	67	CAGCAGCAGCAGCAGCAGCAGCAGCAGCAGCAGCAG	AGCTCAGCTGCATCATCATC	7	26	59.1	50	CGGTTCAGCAATGGATCTCT	162	181	60.22	50	AGCTCAGCTGCATCATCATCATCATCAGCAGCAGCAGCAGCAGCAGCAGCAGCAGCAGCAGCCTCAGTTGTTGCAGTCATTGCACCAGCAGAAGAATAATGAAGAGAGTACCACCAGTTTGGTAGGTATGAACATGGAGATTAATGGAAGAGATCAGAGATCCATTGCTGAACCG
ECU-E1248	CCT	3	6	485	502	CCTCCTCCTCCTCCTCCT	AGAATCCTCCACCTCCACCT	456	475	59.93	55	TTGCAGTGTTGTTTGCTGGT	646	665	60.35	45	AGAATCCTCCACCTCCACCTCCACCTCCGCCTCCTCCTCCTCCTCCTCATCATCATAGCCAGCAGCAGCAGGTGGCTGTTGTTGCAGATGAAAACAACAAAAATGTGGAAAAGTCAAGGGAAGATGAGGACAATATGGGTCAGAATTTGGAAGCTGATTCAAGAAATGTCGATGAATTATATCAAACTTCACCAGCAAACAACACTGCAA
ECU-E1249	TGT	3	8	439	462	TGTTGTTGTTGTTGTTGTTGTTGT
ECU-E1250	AGA	3	10	67	96	AGAAGAAGAAGAAGAAGAAGAAGAAGAAGA	ACGAGGCTCGGAGGAGTATT	4	23	60.23	55	GTAATTCACCCGACCACCAT	181	200	59.53	50	ACGAGGCTCGGAGGAGTATTGAGAGAGAATGTGAGAGTGGTCCGAGCAATAATGCCTTTCTTGAGAAGAAGAAGAAGAAGAAGAAGAAGAAGAAAAATGATTTGTACTTTGATAAGAGTGATGGGATGAGCTGGGGTGATCATGATGATATTAGGAACAAGTTTAGGAAGGATAGGGATGGTGGTCGGGTGAATTAC
ECU-E1251	AAT	3	14	43	84	AATAATAATAATAATAATAATAATAATAATAATAATAATAAT
ECU-E1252	AGA	3	6	36	53	AGAAGAAGAAGAAGAAGA
ECU-E1253	CCG	3	8	356	379	CCGCCGCCGCCGCCGCCGCCGCCG	TTCATCATCAATCCCCTTTG	202	221	58.34	40	ATTTGGGTTCTTCTCCATCG	384	403	58.98	45	TTCATCATCAATCCCCTTTGTATTTCTATAACAATTATTACCATTTATTTAACATTTTGAGCTTATACACTTTGATTTTGGATAACCCTTTTGTGAGATTCCAAAAAAAATCCCATTTTTTTTACTTATTTTCCGATGAGGAGAGGGAGGGGTCCCGCCGCCGCCGCCGCCGCCGCCGTCCCCGATGGAGAAGAACCCAAAT
ECU-E1254	TG	2	9	57	74	TGTGTGTGTGTGTGTGTG	GCCTCACCTCCTTTCCTTTC	14	33	60.19	55	AAGCAAAAACACCACCTTCG	171	190	60.15	45	GCCTCACCTCCTTTCCTTTCTTCTTCATTTTCCCTTTTTTTTTTGTGTGTGTGTGTGTGTGGGTTTTTTGGAAGTGAATTAAAAGAGAACATAGTTCCCTGATTTTGTCTTTTCCTTAACTAGAGAAGATTCATAGACACACAAAGAAATTTTTTTTCGAAGGTGGTGTTTTTGCTT
ECU-E1255	AGC	3	10	486	515	AGCAGCAGCAGCAGCAGCAGCAGCAGCAGC	GAAACGGTAGCAGAGCCAGT	388	407	59.5	55	TCTTCCTTTGCAGCTTCCTC	562	581	59.69	50	GAAACGGTAGCAGAGCCAGTTGCCGAGGAGTCCAAGGAGTCCAAGGAGACTTCTGAGCCAACAGTTGAAGAAACCAAAGAAAGCACAGAGTCTACAGAAGCAGCAGCAGCAGCAGCAGCAGCAGCAGCAGAAGTAAAAGCAGAAGCCGAAGCCGCCCCAGTGGAAGCACCCAAAGAGGAAGCTGCAAAGGAAGA
ECU-E1256	TGG	3	7	247	267	TGGTGGTGGTGGTGGTGGTGG	CAGAAAGCGTGGCTACAACA	81	100	60.05	50	TCCTCACAACTTCACCGTCA	268	287	60.28	50	CAGAAAGCGTGGCTACAACAAACTGCAAAAAAAGGAAACAATTAGAGAAAGAAGCTATGGAAGTTGGCTTAAAGATGACGATGAAAGGAGGCGGAGGAGATCATGTTGGAGGTTGCGACAAAGAGAAGATGGGGTTTGAAGAGACTGAGCTGAGGCTAGGGTTGCCTGGTGGTGGTGGTGGTGGTGGTGACGGTGAAGTTGTGAGGA
ECU-E1257	AT	2	9	340	357	ATATATATATATATATAT	GGTGAACAACAAGGGCAAAC	246	265	60.4	50	CCAACACAAAAACCCAAAGG	413	432	60.23	45	GGTGAACAACAAGGGCAAACCCAAATGCCCTTGAAAATGAAATATATTCGAGTTCGGGATTTAATCAAGCTTAAAGATCGAGGACGAAGAGGCCATATATATATATATATATGCATGTTGATGATGATGTTATTATAAAAATAAACTTGTTTTGTTGCTGTTATTTTCCTTTGGGTTTTTGTGTTGG
ECU-E1258	GAT	3	9	567	593	GATGATGATGATGATGATGATGATGAT	TGGTAGGCATGGTTTCCATT	467	486	60.19	45	ATTTGCAAGCTCTCCCCTTG	637	656	61.63	50	TGGTAGGCATGGTTTCCATTGGAGATGTGGTTCGTGCTGTGGTGAGCGAGCACCGTGCAGAGCTGGACCGCTTGAATGCTTACATACAGGGAGGTTACTAGATGATGATGATGATGATGATGATGATGGAATATTGTGTATGTCTCACTTGTTGGACTTAAGCAAGCAAGCAAGGGGAGAGCTTGCAAAT
ECU-E1259	CAG	3	6	81	98	CAGCAGCAGCAGCAGCAG	TCTCGGTAGCAACAGCTTCA	33	52	59.74	50	GCTGCCAAGAGGTTGTGATT	217	236	60.26	50	TCTCGGTAGCAACAGCTTCAGTTGCAACTGTTACAGAAATTGCAGCAACAGCAGCAGCAGCAGCAGCAATCATCTCAACAATTACTCTCCCCAGCTGGATCACTGTTGCAGCCTCAAATGTTGCAGCAGCAGCCGACCCATCAACAGAGCCAACCATTGCAGCAATTGCCTCTTTCACAAAGCCAATCACAACCTCTTGGCAGC
ECU-E1260	GA	2	21	1	42	GAGAGAGAGAGAGAGAGAGAGAGAGAGAGAGAGAGAGAGAGA
ECU-E1261	CGG	3	6	197	214	CGGCGGCGGCGGCGGCGG	ACCCATGTCCGTATCCATGT	157	176	59.93	50	GGAGGGGGCTGACCATATAA	336	355	61.03	55	ACCCATGTCCGTATCCATGTTACCCACCACCAACAGGAACCGGCGGCGGCGGCGGCGGCACAGTGACACAAACACCTCCAGCTAGTTACTCACCACCCTCCCAAACAGGAGTATATCCTCCACCTACAGGGAACTTACCATATTACTATCCACCACCACCTTATGGTGGAGGTAATTCTTTATATGGTCAGCCCCCTCC
ECU-E1262	TCT	3	9	18	44	TCTTCTTCTTCTTCTTCTTCTTCTTCT
ECU-E1263	GGT	3	7	101	121	GGTGGTGGTGGTGGTGGTGGT	TATGCTACAGCCGGACGAG	71	89	59.98	57.9	AGGCGGTGGTACATTTTCAC	279	298	59.86	50	TATGCTACAGCCGGACGAGATGCCGCTGCCGGTGGTGGTGGTGGTGGTGGTCGGAATAATAAAAGTGGAGGTTGGGATAGGAGAGAAAGGGAAGTAAACCCGTTTGGTAATGATGATAAAATTTATGATATAAAACAAAATTTTAGTGAACAAGACAATTCCGGTATCAATTTTGATGCATACTAAGATATTCCAGTGGAAGTTAGTGGTGAAAATGTACCACCGCCT
ECU-E1264	AG	2	20	44	83	AGAGAGAGAGAGAGAGAGAGAGAGAGAGAGAGAGAGAGAG	CACGAGCACACCCCTAAAGT	3	22	60.17	55	CGAAGAAGACGCCTCAGATG	178	197	61.08	55	CACGAGCACACCCCTAAAGTAACAAACAAATATAAACCCCAAGAGAGAGAGAGAGAGAGAGAGAGAGAGAGAGAGAGAGAGAAGGGAAAAGAAAAGAGAAGGTTTTCTTCTTTTTTACTGTCGAGTAAGTGATTAAAGATGGAAGCAGTGAATGGATGCTCATCTTCTACATCATCATCTGAGGCGTCTTCTTCG
ECU-E1265	GAT	3	9	346	372	GATGATGATGATGATGATGATGATGAT	TCACCACCAAGATCGTCATT	286	305	58.93	45	CTTCCATCCCTGCAACATTT	468	487	59.93	45	TCACCACCAAGATCGTCATTTTCTGTGGAAGATAACCGAATTGATGATGATGAAGAAGAAGATGATGATGATGATGATGATGATGATGGAGAGTATTCAACAAAGGAATCATCATTTTCAACAGAAGAAGAGAAGGACTCATTGATGCAATCACCACTTTCAACAGAAGATAAGAATGGTGAAAATGTTGCAGGGATGGAAG
ECU-E1266	AAT	3	6	1	18	AATAATAATAATAATAAT
ECU-E1267	GA	2	9	106	123	GAGAGAGAGAGAGAGAGA	AGCTGCACACCAAAGAGAGG	84	103	60.59	55	TTGGTTGGCTTCCTGATGAT	270	289	60.46	45	AGCTGCACACCAAAGAGAGGGTGAGAGAGAGAGAGAGAGATGGTATCGCTTAAGCTCCAGAAACGGCTCTCAGCGAGCGTTCTAAAGTGTGGAAAAGGAAAGGTTTGGCTCGATCCAAATGAAGTCAACGAGATCTCCATGGCCAACTCTCGCCAGAATATAAGGAAGCTGGTTAAAGATGGTTTTATCATCAGGAAGCCAACCAA
ECU-E1268	CAT	3	6	15	32	CATCATCATCATCATCAT
ECU-E1269	GAT	3	7	359	379	GATGATGATGATGATGATGAT	TCTCGGCTCTCGAACTTAGG	207	226	59.71	55	CTCGAACGCTTTCTTCAGGT	381	400	59.62	50	TCTCGGCTCTCGAACTTAGGGCATACTTCGGCTCCATCGGGGAGTACATGTCACATGAAGATGCTCAAATGGTGATCAACGAACTAGATTCCGACGGGGATAGCATGTTGGACTATGAAGATTTCTTGAAGCTAATGAAAATAGAAAAGCGGGATGATGATGATGATGATGATGACCTGAAGAAAGCGTTCGAG
ECU-E1270	GAT	3	11	644	676	GATGATGATGATGATGATGATGATGATGATGAT	TTGGCTCAGGTAGTTGCTCA	494	513	59.59	50	GCTTCACCCTCACCAGAGTT	683	702	59.31	55	TTGGCTCAGGTAGTTGCTCAGAAACCTGGCTTTAGGCTGTTAAACATCAATGGGAATATCATCTCTGATGATGGTGTTGACGAGGTGAAGGAAGTATTCAAAAAATATCCTGACGTGCTTGGTTCCTTTGATGAGAATGATCCTGAAGGAGATGATGATGATGATGATGATGATGATGATGATGGAGAAAACTCTGGTGAGGGTGAAGC
ECU-E1271	CAG	3	8	10	33	CAGCAGCAGCAGCAGCAGCAGCAG
ECU-E1272	CTT	3	7	77	97	CTTCTTCTTCTTCTTCTTCTT	GTTAGTGGCAACCACACGAC	9	28	59.06	55	CCTCAATGACAAGCCAACAG	189	208	59.29	50	GTTAGTGGCAACCACACGACAACAATATTAAATTTTGGGTTCAGTTTGATCAGCTATTCTGTGCTGCCCTTCTTCTTCTTCTTCTTCTTCAAACAAGCAAAAAAACAAGAGGAAAAAAATGGGTGGAGAAAGAAAGGTCTACACTTTGGCTGAGGTTTCTCAACACAACCATGCTAAAGACTGTTGGCTTGTCATTGAGG
ECU-E1273	CTT	3	8	285	308	CTTCTTCTTCTTCTTCTTCTTCTT
ECU-E1274	TA	2	11	444	465	TATATATATATATATATATATA	TGAGCATCTTATGCGCAAGT	396	415	59.6	45	CTCCTGGAGTTTCAGCTCGT	605	624	59.6	55	TGAGCATCTTATGCGCAAGTAAAAAACTTAATTACTTGTTCTTGAGATTATATATATATATATATATATAAACTGAAATTTGTATGTTTATTAGTTCATCAAATCTACTTGACAAGAATGTCTGTGGTATGTAGAGATTAAATGGTGGCTTGTAGCATATGATATATATATATGATTTATATAAAAAAAAAAAAAAAAAAACTCGCGGCACGAGCTGAAACTCCAGGAG
ECU-E1275	TA	2	10	594	613	TATATATATATATATATATA	TGAGCATCTTATGCGCAAGT	546	565	59.6	45	TCATATGGTACAACCCACCA	686	705	57.09	45	TGAGCATCTTATGCGCAAGTAAAAAACTTAATTACTTGTTCCTGAGATTATATATATATATATATATAAACTGAAATCTGTATGTTTATTAGTTCATCAAATCTACTTAACCAGAATGTCTGTGGTATGTAGAGATTAAATGGTGGGTTGTACCATATGA
ECU-E1276	TCT	3	6	91	108	TCTTCTTCTTCTTCTTCT	CAAGGCTTTGGCAGTTTCTC	64	83	59.99	50	TTCAGGCTTCTCAGGCAAAT	263	282	59.96	45	CAAGGCTTTGGCAGTTTCTCCCAAAGGTCTTCTTCTTCTTCTTCTTCAACACAACAAGCCATTTTGCAAGAATCATCCAATGCAACGTATGGAAGGAGCAACTCCGATTTTAACGACCACGAAAACCAAGAAAATCAGCTCCCCCCTACGAATAAAGTCGATAAATCAGAGTTGAGCAAGAGTTTCAGTAAAGGACATAATTTGCCTGAGAAGCCTGAA
ECU-E1277	AGC	3	9	439	465	AGCAGCAGCAGCAGCAGCAGCAGCAGC	GAAACGGTAGCAGAGCCAGT	341	360	59.5	55	TCTTCCTTTGCAGCTTCCTC	512	531	59.69	50	GAAACGGTAGCAGAGCCAGTTGCCGAGGAGTCCAAGGAGTCCAAGGAGACTTCTGAGCCAACAGTTGAAGAAACCAAAGAAAGCACAGAGTCTACAGAAGCAGCAGCAGCAGCAGCAGCAGCAGCAGAAGTAAAAGCAGAAGCCGAAGCCGCCCCAGTGGAAGCACCCAAAGAGGAAGCTGCAAAGGAAGA
ECU-E1278	GAT	3	7	159	179	GATGATGATGATGATGATGAT	CATACTTCGGCTCCATCAGG	27	46	60.62	55	ACCCGAACCTTTCTCCAACT	208	227	59.97	50	CATACTTCGGCTCCATCAGGGGAGTACATGTCACATGAAGATGCTCAAATGGTGATCAACGAACTAGATTCCGACGGGGATAGCATGTTGGACTATGAAGATTTCTTGAAGCTAATGAAAATAGAAAAGCGGGATGATGATGATGATGATGATGACCTGAAGAAAGCGTTCGAGATGTTCGAGTTGGAGAAAGGTTCGGGT
ECU-E1279	AAT	3	13	446	484	AATAATAATAATAATAATAATAATAATAATAATAATAAT	CCAGCAGCTTCTGTGCTAGA	297	316	59.49	55	CCCCTGCTTACTCATTCCTC	487	506	58.74	55	CCAGCAGCTTCTGTGCTAGACAAAAAGATTGTGGGAAGTAAGTTAGATGAGCCGGAAGTGGAAGAGATGGAGGACAGAACCCCGGACGACTAAGCTTTTCGGCTCCTGCGCCAACCCTATGCGTAATAAGTGCTGGTTTTTGTTTTGTGAATAATAATAATAATAATAATAATAATAATAATAATAATGTGAGGAATGAGTAAGCAGGGG
ECU-E1280	AC	2	9	49	66	ACACACACACACACACAC	CACGAAGAGCAGTCCCTAGA	4	23	58.19	55	TGTTAACGGCGTAACCCTTC	172	191	60	50	CACGAAGAGCAGTCCCTAGAAACAATTAAAAAGAAGCAAAAAAAAACACACACACACACACACAGATTAAGACAGAAGCATGGCCAGCCAGATCGTAGGAACAAAGAAAGCTTGTGTCGTGGGTGGCAGCGGATTCGTTGCGTCATTGCTGGTCAAGTTGTTGCTCGAGAAGGGTTACGCCGTTAACA
ECU-E1281	ATT	3	7	512	532	ATTATTATTATTATTATTATT
ECU-E1282	ATT	3	7	111	131	ATTATTATTATTATTATTATT	CAGATTTTGATGCACACTCG	32	51	57.84	45	AGTTGTTGAGGATGGCGTGT	192	211	60.58	50	CAGATTTTGATGCACACTCGAATAGTAAAAATCATGTACTATACATTTCTCTGGCTTTATACAAGAAACTAACAGCACCATTATTATTATTATTATTATTTACAAGATTTACTGCTCACCCTTCTCTTGTTGCCCTAGATGATTTCACACTTCACGCTCCACACGCCATCCTCAACAACT
ECU-E1283	AC	2	9	20	37	ACACACACACACACACAC	GATTCGGCGACGAGAAAA	1	18	59.88	50	TGTTAACGGCGTAACCCTTC	143	162	60	50	GATTCGGCGACGAGAAAAAACACACACACACACACACAGATTAAGACAGAAGCATGGCCAGCCAGATCGTAGGAACAAAGAAAGCTTGTGTCGTGGGTGGCAGCGGATTCGTTGCGTCATTGCTGGTCAAGTTGTTGCTCGAGAAGGGTTACGCCGTTAACA
ECU-E1284	AT	2	11	528	549	ATATATATATATATATATATAT
ECU-E1285	AGA	3	7	57	77	AGAAGAAGAAGAAGAAGAAGA	AGGAGACTTGGGTGTGCAGT	12	31	59.76	55	GAGCCGGGAAAGAACAAGAC	187	206	61.13	55	AGGAGACTTGGGTGTGCAGTACGGATTTCATAAGGTGTGTACCAGAGAAGAAGAAGAAGAAGAAGAAGCAGCAGCAGAAGCCAGAAGTCAAACAAAAAGACGGTGGAGATCAACCCAAAGCAAGGATCAGCATTGACCGCAATCCTGCTCCTATTTTGGTACACCCACCTAGGTCGTCTTGTTCTTTCCCGGCTC
ECU-E1286	AGC	3	9	454	480	AGCAGCAGCAGCAGCAGCAGCAGCAGC	GAAACGGTAGCAGAGCCAGT	356	375	59.5	55	TCTTCCTTTGCAGCTTCCTC	527	546	59.69	50	GAAACGGTAGCAGAGCCAGTTGCCGAGGAGTCCAAGGAGTCCAAGGAGACTTCTGAGCCAACAGTTGAAGAAACCAAAGAAAGCACAGAGTCTACAGAAGCAGCAGCAGCAGCAGCAGCAGCAGCAGAAGTAAAAGCAGAAGCCGAAGCCGCCCCAGTGGAAGCACCCAAAGAGGAAGCTGCAAAGGAAGA
ECU-E1287	TTG	3	6	527	544	TTGTTGTTGTTGTTGTTG	TAACTGGCAGAGCAGCCTTC	439	458	60.68	55	TGGCATTGTAATGGGAGCTT	638	657	60.47	45	TAACTGGCAGAGCAGCCTTCACCCTTGGATCTACGAGTAGAGATCATTTGGTCGAAGCTATTGGCCGTCATGGCTCTGTCCTGGTTGTTTGTTGTTGTTGTTGTTGCCAGTCTTTTGATATTTATATTACTATTATAGTTTAAAGTGGTGAAAGCTTTGTAGCATTTTGGGTGTATAGGTTAAGTTGGAGTTGTGTTGAAAGCTCCCATTACAATGCCA
ECU-E1288	CAG	3	6	22	39	CAGCAGCAGCAGCAGCAG
ECU-E1289	CAT	3	9	754	780	CATCATCATCATCATCATCATCATCAT
ECU-E1290	CT	2	10	27	46	CTCTCTCTCTCTCTCTCTCT	GGCACGAGGGAAATCTTAAA	1	20	59.16	45	GACCCTTTTGTTTTCGTTGC	199	218	59.59	45	GGCACGAGGGAAATCTTAAATATTGCCTCTCTCTCTCTCTCTCTCTCAAGTCTGAAGCAGTAAAATCGAAAGGATGGGTCAAGGGACACCAGGCGGTTTGAACCGGCAAGGTCTTCCCGGGGACCGTAAAGGCGACGGATCGAACAAGAAGGAAAAGAAGTTCGAGCCAGCCGCACCCCCTGCGAGGGTGGGTCGGAAGCAACGAAAACAAAAGGGTC
ECU-E1291	CAT	3	13	189	227	CATCATCATCATCATCATCATCATCATCATCATCATCAT	TGGGATTGCATGTGTCAAGT	113	132	59.97	45	CCCAATGACAAGCAAAGGTT	285	304	59.97	45	TGGGATTGCATGTGTCAAGTCATAGCCGTTGTCCAACAACAGAATTTGTCCGTCTTCAAGTTGTCACTAACTCTTGCATCATCATCATCATCATCATCATCATCATCATCATCATGGGGTCAGATTCCATCACTGATCATGGAGGAAGTCGATAGAGATGGAGAAGTTCATAAACCTTTGCTTGTCATTGGG
ECU-E1292	GAT	3	9	592	618	GATGATGATGATGATGATGATGATGAT	CGGCTGACGAACATGAAGTA	566	585	59.86	50	TCGAGCCCAACACTTGAGAT	752	771	60.8	50	CGGCTGACGAACATGAAGTATCTAAAGATGATGATGATGATGATGATGATGATATTGAACAAGAAAAGCAAGAAAGTGGTGTTATAAGACCGTATTTATCAGAGGCTTGGCTGATAAAAAGACCTGATTCACCATTGCTGAATCTAAAAGTACCAAGGGTGTCTGCAGCTGCTGATATGAAGAAACATCTCAAGTGTTGGGCTCGA
ECU-E1293	ACA	3	7	753	773	ACAACAACAACAACAACAACA	CCCAATGATTTTACCCCTTC	561	580	58.23	45	ATGCTGCTTCCATCCATTTT	807	826	59.53	40	CCCAATGATTTTACCCCTTCTTGCATGTTTACATTTCTGGTTTTGAAGGTGTAGTGAACAAGTTTACCAGTTTGATGTTATGAAGTAAAATGGTGTTTATACATCAATCAAATTAGTGCTGTCGTTTTTTTCCCAAAAAAAAAAAAAAAAAAAAAAAACCAACAAATTAACAGCCCTTGTTCTACTACTACTACAACAACAACAACAACAACATCCTCTGCATACAACTCAAAAACAAAAGAAAAAAAAATGGATGGAAGCAGCAT
ECU-E1294	CCA	3	7	50	70	CCACCACCACCACCACCACCA	TACCATGGAATTTCGCCTGT	6	25	60.33	45	GGTGACTTGGGTGGTGGATA	183	202	60.63	55	TACCATGGAATTTCGCCTGTAGTGCCACCTGCTCACCCACCAAGCCACCACCACCACCACCACCATCACCATCACCATCCCCATCCGCATCCCCACCCGCCAACCCCTTCCCCTACTAAGCCCCCAACTCACCCGCCTGTTTACCCCCCGCCCAAAGCACCCAAGATTGCTCCAGTTTATCCACCACCCAAGTCACC
ECU-E1295	CAAA	4	5	152	171	CAAACAAACAAACAAACAAA	TCGGCACGAGTAGCATTGTA	54	73	60.42	50	TTTTTGGGAACTTCGTTTGC	278	297	60.09	40	TCGGCACGAGTAGCATTGTAGTTTCCTCAATATTGTGTTGGCAATATCGCCAAACTTTTTCGTTTACTTTCATCTTCGGTCCCTCCGAAGATCTTTACCAAACAAACAAACAAACAAAAAAAACCCTGAAATTGAACATTTGTTTTAGCTCAAGTTTTGCATGAACTTATCGATTCTTATCTGAAATTTGTTTTACTTGTATTTTTTTCTTTTTCATTCTTTAGGCAAACGAAGTTCCCAAAAA
ECU-E1296	CAC	3	7	45	65	CACCACCACCACCACCACCAC	ACCCAATGAAACCCATCATC	12	31	59.46	45	TCCTAGGCCTCCCTCTCTTC	192	211	59.91	60	ACCCAATGAAACCCATCATCACCAACACTACTTCACCACCACCACCACCACCACTGTCACCACCACTCCGTCAACGACCAATGGGCTTCTCCTCCATAATGAAAGTGGGGGGTCCCACAACATGTTGTACCCTCATTCGGTGCCTTCGGCGGTGACGTCGCCGTTGGAGCCTACCAGGAGGAAGAGAGGGAGGCCTAGGA
ECU-E1297	CAC	3	6	176	193	CACCACCACCACCACCAC	TCCCCCAATTCATTACAAGC	111	130	59.76	45	ATGTTACAACGGGTGGTGGT	291	310	60.01	50	TCCCCCAATTCATTACAAGCCGCCCCCATCACCTTCACCACCGCCACCCTTTGTAACATATTCCTCACCACCACCACCACCACCGCCTCCAGTTATTTACCATTCGCCTCCACCACCACCCGTTGTAACATATTCCTCACCACCACCACCACCACCTTCAGTTATTTACCATTCACCTCCACCACCACCCGTTGTAACAT
ECU-E1298	CAC	3	6	248	265	CACCACCACCACCACCAC	TCCCCCAATTCATTACAAGC	111	130	59.76	45	ATGTTACAACGGGTGGTGGT	291	310	60.01	50	TCCCCCAATTCATTACAAGCCGCCCCCATCACCTTCACCACCGCCACCCTTTGTAACATATTCCTCACCACCACCACCACCACCGCCTCCAGTTATTTACCATTCGCCTCCACCACCACCCGTTGTAACATATTCCTCACCACCACCACCACCACCTTCAGTTATTTACCATTCACCTCCACCACCACCCGTTGTAACAT
ECU-E1299	CAC	3	6	317	334	CACCACCACCACCACCAC	ACCACCACCCGTTGTAACAT	222	241	60.01	50	GTGGCAATGGTCCCTCATAC	393	412	60.2	55	ACCACCACCCGTTGTAACATATTCCTCACCACCACCACCACCACCTTCAGTTATTTACCATTCACCTCCACCACCACCCGTTGTAACATATTCCTCACCACCACCACCACCACCTTCAGTTATTTACCATTCACCTCCACCACCACCACTGTCACCCCCTCCAGCTCCTGTGTATGAGGGACCATTGCCAC
ECU-E1300	AT	2	9	494	511	ATATATATATATATATAT
ECU-E1301	AAG	3	8	474	497	AAGAAGAAGAAGAAGAAGAAGAAG	AATGGATTGGAGGGAAAACC	438	457	60	45	ATGGCAGCTTGGCCTAAAAT	610	629	60.95	45	AATGGATTGGAGGGAAAACCTACCTTTGATAATAAAAAGAAGAAGAAGAAGAAGAAGAAGCTGTGTTTTAAAGAAAAAGGGGGATTTTGTAATAAGTTACAAAACTGTTGTACTTTTTGTAGATGGTATTCGTTTGTTATCGTTCACTTCGGCTCGGCTCCAAGCGGGATGGATTTTAGGCCAAGCTGCCAT
ECU-E1302	TG	2	9	139	156	TGTGTGTGTGTGTGTGTG	TGGACTTGCATGGATCTCAC	112	131	59.64	50	GAACCCCAGCAGTTCCTAAA	315	334	59.17	50	TGGACTTGCATGGATCTCACCCTTATATGTGTGTGTGTGTGTGTGGCAGTAATTGTAGTACTTAAGAATAGCCATAAATGTATTTAGGAAGAGGAAGAAGAGCTTAATGGGTGATCATTGTTTCCTCTTTTGTTTTTGTTTTTAATTGAGGAAGGAATGTTATTGTAATATATATATATAAAAAAAAAAAAAAAAAAAAAAACTTTAGGAACTGCTGGGGTTC
ECU-E1303	CT	2	19	45	82	CTCTCTCTCTCTCTCTCTCTCTCTCTCTCTCTCTCTCT
ECU-E1304	TTC	3	9	13	39	TTCTTCTTCTTCTTCTTCTTCTTCTTC
ECU-E1305	AGC	3	10	465	494	AGCAGCAGCAGCAGCAGCAGCAGCAGCAGC	GAAACGGTAGCAGAGCCAGT	367	386	59.5	55	TCTTCCTTTGCAGCTTCCTC	541	560	59.69	50	GAAACGGTAGCAGAGCCAGTTGCCGAGGAGTCCAAGGAGTCCAAGGAGACTTCTGAGCCAACAGTTGAAGAAACCAAAGAAAGCACAGAGTCTACAGAAGCAGCAGCAGCAGCAGCAGCAGCAGCAGCAGAAGTAAAAGCAGAAGCCGAAGCCGCCCCAGTGGAAGCACCCAAAGAGGAAGCTGCAAAGGAAGA
ECU-E1306	GCT	3	6	598	615	GCTGCTGCTGCTGCTGCT	AAAGAAGGCAAAGCTGGTCA	483	502	59.99	45	CACAGGACTTGCAAGGGAAT	651	670	60.11	50	AAAGAAGGCAAAGCTGGTCACTCCCCAAAAGACAGTTCATTCTGGTGCAGATAGCAAGAAAGCGGGTGGACATACTGCAACCCCTCACCCTTCCAAAAAGGCTGGGAAAACATCAGCTGCTGCTGCTGCTGCTGCACAGGTGAAGCAGACTCCAAAGTCCGGTGGTTCATTCCCTTGCAAGTCCTGTG
ECU-E1307	CAC	3	6	492	509	CACCACCACCACCACCAC	CAGGGCAGCGTTTAATTTGT	347	366	60.13	45	TCCACTTCTTGCATCACCTG	532	551	59.83	50	CAGGGCAGCGTTTAATTTGTATACCCAGACGTTGGGATATAAGATTCATGATGTGGAGGCCAAGTATTATGCAGATGGGGAGGATGCATATGACATGAGGAAGCAGTTGAAAGGAAAGACGAACCATCATCATGGTCATCATCATCACCACCACCACCACCACCATCATGGTGGTGGATGTTGTTCAGGTGATGCAAGAAGTGGA
ECU-E1308	AT	2	9	352	369	ATATATATATATATATAT	CCGAGCTGTTAGGCTTTACC	197	216	59	55	CATGCAGATGGGTCATGATT	380	399	59.33	45	CCGAGCTGTTAGGCTTTACCTACGTGAGGTTCGTGATTCACAAGCTAAAGCAAGAGGCATAAGCTACGAGAAGAAGAAAAGAAAACGACCCCCTCATCCTCAACCTCAAGTTCCTCCTCTTCCACCTCCCCATGGCAATCAAAACCAGTAAGAACATATATATATATATATATGAAAAGACGTAATCATGACCCATCTGCATG
ECU-E1309	CAT	3	6	319	336	CATCATCATCATCATCAT	CAAGATGCTCAATTCCGTGA	249	268	59.8	45	TAGCAGGGATGCTGGAATTT	428	447	59.67	45	CAAGATGCTCAATTCCGTGATGAAAGACTTGCAGCCTTTTCAACATTCCAAATCCCAACTCCATCGTCTCCATCATCATCATCATCATCACGCAAAGGAGGGTGTGTTAGGATGAAGTTTGGCCTTAAACCGGCCACCGTTAGAGTAGAAGGATTCGATTGCCTTAACAGAGATCGCCGAAATTCCAGCATCCCTGCTA
ECU-E1310	AAC	3	6	32	49	AACAACAACAACAACAAC	GGCACGAGAAGCCAAAAA	1	18	59.92	50	CCTTGTCGTTGATGATGGTG	179	198	59.96	50	GGCACGAGAAGCCAAAAAAAAAAAAAAAAAAAACAACAACAACAACAACCTAAACAAACGCTATATCTTATTAGACACAGCTAAGCTAAGCTAACAGCACAAAGAACAAATACTCAAACACCCAACCAACCCAACCCAACAAACAACAAGAAAAAACAATGGCAGAAGCAGAGACCAACACCATCATCAACGACAAGG
ECU-E1311	TGA	3	6	469	486	TGATGATGATGATGATGA	AGGAGTTGACGGCAAGGTTA	343	362	59.73	50	CAGCTTGCAACCAAAATCAA	544	563	59.85	40	AGGAGTTGACGGCAAGGTTAAATCTAATGTGAAGAGGAAGATCACGAATGTGGCTAAGGTTGCCAGTAATGCTCTGTACATGATCAATAGGCTCAATGAAAGTCGTGGTAGGCACCGTTGAATCTTTGATGATGATGATGATGAATAATGGATGGTTGTGATTTATCTAGCTTATTATGGTTCTTAAATATAGTTTTTATTTTGATTTTGGTTGCAAGCTG
ECU-E1312	AC	2	9	34	51	ACACACACACACACACAC
ECU-E1313	TGA	3	8	551	574	TGATGATGATGATGATGATGATGA	TGGGACATGATTAGGGGAAA	411	430	60.13	45	AAGAAGCTCAAGGGGACCAT	600	619	60.07	50	TGGGACATGATTAGGGGAAAAGGAACAGGTTACTCTATGAAAGGTCACATCAACGTTGACACTCCGTTTGGAGCAATGAAATTACCCATCAGCAAGGAGGGTGGCACAACCCGCCTTAAGAAGAATAGGGAAGACGGTGGTGATGATGATGATGATGATGATGAGGATTAAAGCAAAAGATCAACAGGGATGGTCCCCTTGAGCTTCTT
ECU-E1314	AC	2	9	50	67	ACACACACACACACACAC	CGAGGAGAGCAGTCCCTAGA	5	24	59.7	60	TGTTAACGGCGTAACCCTTC	173	192	60	50	CGAGGAGAGCAGTCCCTAGAAACAATTAAAAAGAAGCAAAAAAAAACACACACACACACACACAGATTAAGACAGAAGCATGGCCAGCCAGATCGTAGGAACAAAGAAAGCTTGTGTCGTGGGTGGCAGCGGATTCGTTGCGTCATTGCTGGTCAAGTTGTTGCTCGAGAAGGGTTACGCCGTTAACA
ECU-E1315	TGA	3	6	479	496	TGATGATGATGATGATGA	GGAGGACGAAGTGGAGGATT	347	366	60.46	55	TTGGCAACAACATTCTTTCG	528	547	59.71	40	GGAGGACGAAGTGGAGGATTTGGGAGAAGAAGAGGAAACTCTTAACCGAAGTAATGGTGTCCGGTATGTAGGAAAAGGCATGGATGACGACAATGAAGATGATGATGACGAGGACGAAGATGATGACTTGCTTGATGATGATGATGATGACGAGGATGATTATAATGAAGGTGGTGATGATCGAAAGAATGTTGTTGCCAA
ECU-E1316	TTTG	4	5	192	211	TTTGTTTGTTTGTTTGTTTG	AGATCCCGAGGAGAAGAAGC	71	90	59.92	55	CCAGGAAACCAAACTTCCAA	222	241	59.94	45	AGATCCCGAGGAGAAGAAGCGGCTGGACGAAGAGAAAGCTATACTCAAACAATTTATCCGAGCTAAATCCATACCACAGTTATGACTTGATAATCCATTGTTGAAACTTGGATATATTACCTTTGTTTGTTTGTTTGTTTGTTTAAGAAATTTGGAAGTTTGGTTTCCTGG
ECU-E1317	TTTA	4	5	571	590	TTTATTTATTTATTTATTTA	TTTTGATTTTGGGCCACTTG	508	527	60.84	40	CGTGTTTCGAAGTTCGGTTC	678	697	60.67	50	TTTTGATTTTGGGCCACTTGGGCATTAAATTTTTAGACTGTAATTGGACTTTTTATTATTAGGTTTATTTATTTATTTATTTATTATTTTGGGCTTTGATGTGGAAACGGGTAAATTGGCCTGTTTACCGAAAGTATCAGTACATCCTTTAGAAAGTTAATATAGAAGAAGAACCGAACTTCGAAACACG
ECU-E1318	TG	2	10	114	133	TGTGTGTGTGTGTGTGTGTG	AAGCTCGAGACGTTTTCTGC	23	42	59.76	50	TCCATCCATCATTTCTCTGC	220	239	58.59	45	AAGCTCGAGACGTTTTCTGCGGTTTACCGGAAGCTTGCTGGAAAGGATGTTGTGTTTGAGTTCCCAGTTACAGAGGCATAGATAAGTATTTTGTGTGTGTGTGTGTGTGTGTTTTAAGTGTTTTGACACCTTTCTGTCCTGGAAACTGCTTTTTATGGAGGTATTTAAAATTTTGAGATTTAGGAGTTGTTAAGGAAGCAGAGAAATGATGGATGGA
ECU-E1319	CTT	3	14	277	318	CTTCTTCTTCTTCTTCTTCTTCTTCTTCTTCTTCTTCTTCTT	TCTGGGGATAAAGCTTTGGA	216	235	59.64	45	CATTCCGGGCATACAAAAGT	397	416	59.82	45	TCTGGGGATAAAGCTTTGGAATATCTTGGTCTGTTGAATAATCTGGATTCTGACTCAACAGCTTCTTCTTCTTCTTCTTCTTCTTCTTCTTCTTCTTCTTCTTCCTCATCTTCTTCTAACTCATCTTCTTGTTCCCAATCTTCGCAACGAGAGGGACTTAAAGTCAACTTAATCATGACAGACTTTTGTATGCCCGGAATG
ECU-E1320	GGC	3	6	841	858	GGCGGCGGCGGCGGCGGC	GGATCGTCGTTACAGGTGGT	689	708	59.85	55	TTTATATCCCACCCCCATCA	861	880	59.83	45	GGATCGTCGTTACAGGTGGTTTATTGGGTTCTCTTTTTGATGCACGCGCTTCCATTGACGGTGGCAGCGTTGGAGGTGGAGAGGTTGAATGATGCTTTCTGGCTTTGTTTTTCTTGGAAAAGAAGATGTTATAGAACGATGGTAGTGGTGGAGGCGGCGGCGGCGGCGGCGGTGATGGGGGTGGGATATAAA
ECU-E1321	GAA	3	8	32	55	GAAGAAGAAGAAGAAGAAGAAGAA	ACAAACCCAAGTGAGGCAAT	11	30	59.45	45	AACCTGGTCGCAACTCAAAT	190	209	59.6	45	ACAAACCCAAGTGAGGCAATTGAAGAAGAAGAAGAAGAAGAAGAAGGCGGCTCAGCTCACCCAGCGAGAAGAGGCATAGAGATGAATTCATCACTTGGAAACGTCTAAACAATGGCAAAAGCCTCCCGAGACCACATTTTAATCAACAATACAACAAAAAAGAGAGTCCCTTTAACTCCATTTGAGTTGCGACCAGGTT
ECU-E1322	AGC	3	9	478	504	AGCAGCAGCAGCAGCAGCAGCAGCAGC	GAAACGGTAGCAGAGCCAGT	380	399	59.5	55	TCTTCCTTTGCAGCTTCCTC	551	570	59.69	50	GAAACGGTAGCAGAGCCAGTTGCCGAGGAGTCCAAGGAGTCCAAGGAGACTTCTGAGCCAACAGTTGAAGAAACCAAAGAAAGCACAGAGTCTACAGAAGCAGCAGCAGCAGCAGCAGCAGCAGCAGAAGTAAAAGCAGAAGCCGAAGCCGCCCCAGTGGAAGCACCCAAAGAGGAAGCTGCAAAGGAAGA
ECU-E1323	GCG	3	7	15	35	GCGGCGGCGGCGGCGGCGGCG
ECU-E1324	AAT	3	6	129	146	AATAATAATAATAATAAT	TGCTTTCACTTTTGCGTCTT	3	22	58.7	40	CCCCCTGAGGCATTTTTATT	156	175	60.14	45	TGCTTTCACTTTTGCGTCTTTATTCTATGCTTTTCGTTGGTCAACAACCAACAAACAAACGTTCTCTATAGTTCTTCACTACTCCTACAGGAAGGACTCGCTTTCTCTTTCTGTCTTGAGGGAATCAATAATAATAATAATAATAAATAAATAAATAAAAATGCCTCAGGGGG
ECU-E1325	CT	2	9	49	66	CTCTCTCTCTCTCTCTCT	TGAAATCCCAGAGCTTTTTC	25	44	57	40	CATTGAAAAATCCCCCTTCA	223	242	59.73	40	TGAAATCCCAGAGCTTTTTCTCAGCTCTCTCTCTCTCTCTCTCATCTTTTACATGGCATCTCAAGCCAGCCTCCTCCTTCAAAAACAGCTCAAAGATCTTTGTAAGAATCCGGTTGATGGGTTCTCGGCTGGATTGGTCGATGAGAACAATATCTTTGAATGGAGTGTAACAATTATTGGACCTCCTGATACTCTTTATGAAGGGGGATTTTTCAATG
ECU-E1326	TTA	3	6	298	315	TTATTATTATTATTATTA
ECU-E1327	TG	2	9	437	454	TGTGTGTGTGTGTGTGTG	CCCGACTATTGGACCGTTAC	336	355	59.31	55	GGAAACAATGATCACCCATT	515	534	57.14	40	CCCGACTATTGGACCGTTACCGGGAATCGTCAAGCATGAAAGATTCCGAAGCTCAAATGAAGAAGAAAAAATGGTGGACTTGCATGGATCTCACCCTTATATGTGTGTGTGTGTGTGTGGCAGTAATTGTAGTACTTAAGAATAGCCATAAATGTATTTAGGAAGAGGAAGAAGAGCTTAATGGGTGATCATTGTTTCC
ECU-E1328	CCG	3	7	466	486	CCGCCGCCGCCGCCGCCGCCG	GAATGAAAGGGGTGGAATCA	329	348	59.73	45	CCACCATCTTTGGGTTTTTC	505	524	59.26	45	GAATGAAAGGGGTGGAATCAGCTGAACCAGATCTGAAGAGCTCAGAGGTGACAGTGAAAGGAGTGTTTAGTCCACCAAAACTGATTGAATACGTTTACAAAAGAACCGGGAAGCATGCAGTGATAGTGAAACAAGAACCGCCGCCGCCGCCGCCGCCGGAGGATAAAAAGGAAGAAGAAAAACCCAAAGATGGTGG
ECU-E1329	GCA	3	6	74	91	GCAGCAGCAGCAGCAGCA	TCAACGCCCCTCTTTCTACT	29	48	58.93	50	TATGATCACACGCCGTTCTC	209	228	59.68	50	TCAACGCCCCTCTTTCTACTACCTTCAACTTCCCCACTAAACAATGCAGCAGCAGCAGCAGCAGTAGGATCACTTGCAAAGCGACGGAAATGTCTTCTGTGAGCGAAGAATCAGCGGCGTCGGGCGGCGGCGCTGGTGATAATTGGGTGCCGGTGGTGCCGCTTGCGGCGCTTCCGAAAGGAGAACGGCGTGTGATCATA
ECU-E1330	AGC	3	9	184	210	AGCAGCAGCAGCAGCAGCAGCAGCAGC	GAAACGGTAGCAGAGCCAGT	86	105	59.5	55	TCTTCCTTTGCAGCTTCCTC	257	276	59.69	50	GAAACGGTAGCAGAGCCAGTTGCCGAGGAGTCCAAGGAGTCCAAGGAGACTTCTGAGCCAACAGTTGAAGAAACCAAAGAAAGCACAGAGTCTACAGAAGCAGCAGCAGCAGCAGCAGCAGCAGCAGAAGTAAAAGCAGAAGCCGAAGCCGCCCCAGTGGAAGCACCCAAAGAGGAAGCTGCAAAGGAAGA
ECU-E1331	ATCT	4	6	548	571	ATCTATCTATCTATCTATCTATCT
ECU-E1332	ACC	3	6	93	110	ACCACCACCACCACCACC	CCCTACTACTGCTCCGATGG	71	90	59.71	60	ACAGCAGTCCCAGTGGTCTT	249	268	59.76	55	CCCTACTACTGCTCCGATGGCAACCACCACCACCACCACCACTGCCGCCTATTCATCGGCAGAAGAAAACCCTAAGAATACCCTGGACGCTGCCTCACCTTCTATGGATAAGTCAGATCCTCCTAGCGCTTCAACACTTTCCGATGCTGAGGTTTCTGTAAAGGAGGGCGAGGGTTTGAAGACCACTGGGACTGCTGT
ECU-E1333	GAC	3	8	93	116	GACGACGACGACGACGACGACGAC	TCAGCCGAAGATGAAGAACC	36	55	60.34	50	AAAAGCGTCGAATGCAGAAG	217	236	60.52	45	TCAGCCGAAGATGAAGAACCGGCTGAGCCCGACCATATTCATTATGGCGACTCTTCTGACGACGACGACGACGACGACGACTACGGCGGCGGCGGTGGTATTAAAAACCATTCCGCCGCTCCCAAGCGATATGACTCCTCCGTCTTTGATTTCCCCGATCCCTCCCGTAAATCCGATCTTCCTTCTGCATTCGACGCTTTT
ECU-E1334	TGA	3	6	575	592	TGATGATGATGATGATGA	AGGAGTTGACGGCAAGGTTA	449	468	59.73	50	ATACCAGCTTGCAACCCAAA	655	674	60.5	45	AGGAGTTGACGGCAAGGTTAAATCTAATGTGAAGAGGAAGATCACGAATGTGGCTAAAGTTACCAGTAATGCTCTGTACATGATCAATAGGCTCAATGAAAGTCGTGGTAGGCACCGTTGAATCTTTGATGATGATGATGATGAATAATGGATGGTTGTGATTTATCTAGCTTATTATGGTTCTTTGATATAATTTTTATTTTGGTTTTGGGTTGCAAGCTGGTAT
ECU-E1335	ATT	3	10	158	187	ATTATTATTATTATTATTATTATTATTATT	TGGAATCCAAGGGCGTAGTA	27	46	60.46	50	AAAGGAAGAGGCGGGTTTTA	216	235	60.07	45	TGGAATCCAAGGGCGTAGTACCCCTCCATGTTCTAACAATGCCCGGGAAAAATAAAACAACAAAAAAAGGAAAAGAGATACAAAAGAGGCTTTTTCTTGTCCGGCCATAAATATGAAAACAACAAAAGATAATTATTATTATTATTATTATTATTATTATTATGAAGAACTCAGAAAAATCCTCCAGGGTAAAACCCGCCTCTTCCTTT
ECU-E1336	TC	2	10	73	92	TCTCTCTCTCTCTCTCTCTC	GGGGTCTCACTCAAATGCTC	12	31	59.66	55	GGCTTTAATCATGGCAGCTC	199	218	59.81	50	GGGGTCTCACTCAAATGCTCTGCTACTAAAAACCCATTTTTTGCAATCATCTTTCCTTCCTTCTCTCTCTCTCTCTCTCTCAAACAAAACCAGTTCTCTTCCAAAGAATCAGTCTGGGTTATGGACGGCGGTGCTTCCTATAACCCACGTACAGTCGAAGAAGTCTTTCGAGATTTCAAGGGTCGTCGAGCTGCCATGATTAAAGCC
ECU-E1337	GGT	3	7	375	395	GGTGGTGGTGGTGGTGGTGGT	CCAAGGCCACCAGTTATTGT	225	244	59.85	50	CCAGACCCTGAGAGAAGACG	407	426	59.98	60	CCAAGGCCACCAGTTATTGTCCCACCAATACCAAACCCTCCCATTACCAACCCTCCTGTTACAAACCCACCACCTTCTTCTCCTTACCCACCTTCTGGTGGAGGCGGCGGTGGAGGAGGTGGCGGTGGCGGTGGTGGAGGTGGAGGTGGAGGTGGTGGTGGTGGTGGTGGTGGCGGTGGTGACGTCTTCTCTCAGGGTCTGG
ECU-E1338	AGA	3	6	166	183	AGAAGAAGAAGAAGAAGA	AAAGAATTCGGCACGAGAAC	46	65	59.32	45	ACCTCATCGCACTTCTCCAC	225	244	60.27	55	AAAGAATTCGGCACGAGAACTTNTCGGAAGATGAGAAGAAACACAGTCTCCTGGACAAGCTTCACCTATCCAATAGCAGCTCCAGCTCTTCTAGTGACGAGGAAGAAGGTGAAGGCGGAGAGAAGAAGAAGAAGAAGAAAAAGGAGAAGGGAAAGAAAGAACAGGACAGTGCAGTCCCAGTGGAGAAGTGCGATGAGGT
ECU-E1339	TCA	3	6	420	437	TCATCATCATCATCATCA	GGAGTTGGGTCTTGGTTTGA	296	315	59.94	50	GCTGTGACATTAGCCCTCCT	486	505	59.31	55	GGAGTTGGGTCTTGGTTTGAGCCTTGGTGGTTTTAAGATGCACCAAGTCTCAAGAGGTGGTCATTATGCTAGGATTTTGACTGCTAAGGATTTCCCTTCTGTCATTTCTGCTTCTTCATCACCTTCATCATCATCATCATCATCTTCTTCTTCTTCTTCTTCTTCTTCTTCTTCTTCTTCTTCTTCTTTAAGGAGGGCTAATGTCACAGC
ECU-E1340	TCT	3	15	438	482	TCTTCTTCTTCTTCTTCTTCTTCTTCTTCTTCTTCTTCTTCTTCT	GGAGTTGGGTCTTGGTTTGA	296	315	59.94	50	GCTGTGACATTAGCCCTCCT	486	505	59.31	55	GGAGTTGGGTCTTGGTTTGAGCCTTGGTGGTTTTAAGATGCACCAAGTCTCAAGAGGTGGTCATTATGCTAGGATTTTGACTGCTAAGGATTTCCCTTCTGTCATTTCTGCTTCTTCATCACCTTCATCATCATCATCATCATCTTCTTCTTCTTCTTCTTCTTCTTCTTCTTCTTCTTCTTCTTCTTTAAGGAGGGCTAATGTCACAGC
ECU-E1341	AT	2	9	339	356	ATATATATATATATATAT	GGTGAACAACAAGGGCAAAC	245	264	60.4	50	CCAACACAAAAACCCAAAGG	412	431	60.23	45	GGTGAACAACAAGGGCAAACCCAAATGCCCTTGAAAATGAAATATATTCGAGTTCGGGATTTAATCAAGCTTAAAGATCGAGGACGAAGAGGCCATATATATATATATATATGCATGTTGATGATGATGTTATTATAAAAATAAACTTGTTTTGTTGCTGTTATTTTCCTTTGGGTTTTTGTGTTGG
ECU-E1342	CAC	3	6	282	299	CACCACCACCACCACCAC	GACGCCGTCTTCTTCCATAC	164	183	59.7	55	TGGCCCCAGAGAATAAAACA	338	357	60.44	45	GACGCCGTCTTCTTCCATACAGTTCCAGAATTATCCGCCGGATTTGTTGGCGAGGACCAGCAGTCACAGTCAAGATCTTCGGCTTTCACTACAATCGTTTCCGGAGCCGATTCTTTTGCACCACCACCACCACCACGCCCAAGCTGCTACAGCTCAGGGACACCACAGTGAACCTGTTTTATTCTCTGGGGCCA
ECU-E1343	AAG	3	7	156	176	AAGAAGAAGAAGAAGAAGAAG	CGAAGAACCTACGGAGAAGG	14	33	58.93	55	CCACGTAAGGCCTTTGATTT	192	211	59.09	45	CGAAGAACCTACGGAGAAGGAAAAGAAGAAACATCAGACCGAGGATGTAGAGAATGCTGAAGTAGGAGAGAAGAAAAAGAAAAAGAGAAAGCACGAAGAACAAGAAGATACAGAATCTGAAGTGCAGACCAAGAAAGAGAAAAAGAAGAAGAAGAAGAAGAAGAGTGAAGATTGAGAAAAATCAAAGGCCTTACGTGG
ECU-E1344	CCG	3	7	459	479	CCGCCGCCGCCGCCGCCGCCG
ECU-E1345	CTT	3	12	274	309	CTTCTTCTTCTTCTTCTTCTTCTTCTTCTTCTTCTT	CAAAGTTGGGTTTTGCCTGT	111	130	60.01	45	AGGGTACAAATTGGGCTGTG	316	335	59.85	50	CAAAGTTGGGTTTTGCCTGTTCTTTGGTTTTGATTAAGAAACAGGTCTGTTTTTTTGGATATGGCAGCTGTTATAGATATGTATAATAGTAGCAGAAACTCAGTTTTTTATGATCCTTTAAGAGAAGAGTTAATGAAAGCACTTGAACCTTTTATGAAAAGTGCTTCTTCTTCTTCTTCTTCTTCTTCTTCTTCTTCTTCTCCCTCACAGCCCAATTTGTACCCT
ECU-E1346	ATAC	4	10	769	808	ATACATACATACATACATACATACATACATACATACATAC	AGGCCAAGAGAACCAATCAA	613	632	59.67	45	AAGGCACGTTGCAAGTGTTA	815	834	59.39	45	AGGCCAAGAGAACCAATCAATGCTGTACCTTACTGTAACCTTCCAGAGAAAGCAGATGTGCTATAATGACTTTCATCTGTTCTGGTGACTGAAAGCTCTAATGGTACCGTAAGAAAAGGGAAATGAAACCAAAACATTCAAAAGGATGATTTTCATATACATACATACATACATACATACATACATACATACATACATTATATAACACTTGCAACGTGCCTT
ECU-E1347	TA	2	9	762	779	TATATATATATATATATA
ECU-E1348	TGA	3	6	128	145	TGATGATGATGATGATGA	TGGCAATGGCATCTCACTTA	53	72	60.22	45	GCCACAGTCGGATTCTAGGG	238	257	61.94	60	TGGCAATGGCATCTCACTTATTATTATTTAGTACTGAATTAGTAATCACCCACTTGAGAAAAAAAAGGTGCTCCGTGATGATGATGATGATGAAGACGCCGTTGCATTGTAAGGTCTTTGCCTGAAATAATCCAATGACATTCGTGGAGGTGAAACCGCGACGGTTACTGTCGAAGAAGAATGAACCCTAGAATCCGACTGTGGC
ECU-E1349	TGA	3	7	958	978	TGATGATGATGATGATGATGA	AGGATTTCGGATCTGCTCTG	795	814	59.39	50	TCCCCTGTGATTCTTTGCTT	985	1004	59.67	45	AGGATTTCGGATCTGCTCTGTNGGACATGATTAGGGGAAAAGGAACAGGTTACTCTATGAAAGGTCACATCAACGTTGACCCTCCGTTTGGAACTATGAAATTACCCATCAGCAAGGGAGGGTGGCACAACCCCGCCTTAAGAAGAATAAGGGAAGACGGTGGTGATGATGATGATGATGATGAGGATTAAAGCAAAGAATCACAGGGGA
ECU-E1350	GA	2	45	9	98	GAGAGAGAGAGAGAGAGAGAGAGAGAGAGAGAGAGAGAGAGAGAGAGAGAGAGAGAGAGAGAGAGAGAGAGAGAGAGAGAGAGAGAGAGA
ECU-E1351	AC	2	9	46	63	ACACACACACACACACAC	CACGAGGCAGTCCCTAGAAA	3	22	60.39	55	TGTTAACGGCGTAACCCTTC	169	188	60	50	CACGAGGCAGTCCCTAGAAACAATTAAAAAGAAGCAAAAAAAAACACACACACACACACACAGATTAAGACAGAAGCATGGCCAGCCAGATCGTAGGAACAAAGAAAGCTTGTGTCGTGGGTGGCAGCGGATTCGTTGCGTCATTGCTGGTCAAGTTGTTGCTCGAGAAGGGTTACGCCGTTAACA
ECU-E1352	GTAT	4	5	366	385	GTATGTATGTATGTATGTAT	CATCATCGTCCTCGGAATCT	213	232	60.03	50	TCAGACAGGACCTCATCAGC	452	471	58.92	55	CATCATCGTCCTCGGAATCTTCGAGTAGCGATGATGAAGAGAAAGGATCAAGAATATTGAAGTCAAAATCTAGAAGAAAGAAGAAAAAGAAGAGCAAATCAACAAAAAATAAGAGCTCAACAAGCTGATGAGGTCTTGGCTGAAGACTTAATGGTATGTATGTATGTATGTATGTGTATTGAGTGGTCGTAAGTCTGAGTTTATATTGGCTTATGCTAAGAAAAAGAAGAGCTCAACAAGCTGATGAGGTCCTGTCTGA
ECU-E1353	AAAC	4	6	331	354	AAACAAACAAACAAACAAACAAAC	CGGAGTATATGTCCCGCAAT	260	279	59.81	50	CCATCTTGCAAATCCCAACT	425	444	59.93	45	CGGAGTATATGTCCCGCAATCTGATTGTACACCTCACTCACCAACCTACATTTTCACTATTACCATAAACAAAACAAACAAACAAACAAACAAACAAATCGAATCTCAAACCTTACACAAAACCTCCCTCGTGCCGAATTCGGCACGAGAAGCTTTACTCTTCTCAGTTGGGATTTGCAAGATGG
ECU-E1354	CAG	3	8	605	628	CAGCAGCAGCAGCAGCAGCAGCAG	TCGAGTCCCCTGTTACCAAC	581	600	59.97	55	CTGCCCACTCAGAGACTGCT	762	781	60.76	60	TCGAGTCCCCTGTTACCAACTCCACAGCAGCAGCAGCAGCAGCAGCAGCAACAGCTTAGTGGTAACTTAATGCAGAAGAACCATCCGCAGTCGCCTCAGGGTAACCAGGTTTTACAACAACAAATGATGCAACAGCTGTACCATGATATGTCTAAATAACATACCGCAGTTCAACAGCAACAGCAGTCTCTGAGTGGGCAG
ECU-E1355	TGA	3	7	129	149	TGATGATGATGATGATGATGA	CTTCTTGGGGGAGTTGGTTT	59	78	60.33	50	CCAACAACCTTTGTCCAAGC	240	259	60.53	50	CTTCTTGGGGGAGTTGGTTTTCATGGGAGGTATAGGAAAAGATGATTTTGATGGGAGTGCTGGATCTTGTTGATGATGATGATGATGATGATGTTGTGTTGGAGGCTTAGAGGAGGCTTGTTTAGCAGTTTCGGATGAACCAGTGAGCATTTGGACAACCTGTTTGAAAGTAGTTGTGTCAGCTTGGACAAAGGTTGTTGG
ECU-E1356	AGA	3	6	364	381	AGAAGAAGAAGAAGAAGA	GCCACCCAGTTTGAGAAAGT	227	246	59.19	50	CTTCTCCACTGGGACTGCAC	412	431	60.86	60	GCCACCCAGTTTGAGAAAGTCAAGATAGAAGAGGAACATAAGGAAGATGAGAAGAAACACAGTCTCCTGGACAAGCTTCACCTATCCAATAGCAGCTCCAGCTCTTCTAGTGACGAGGAAAGAAGGTGAAGGCGGAGAGAAGAAGAAGAAGAAGAAAAAGGAGAAGGGAAAGAAAGAACAGGACAGTGCAGTCCCAGTGGAGAAG
ECU-E1357	GAT	3	6	707	724	GATGATGATGATGATGAT	TTTGCATGGTGCTTGTTAGC	629	648	59.88	45	AAAGACCAGGATTTCGGTCA	806	825	59.53	45	TTTGCATGGTGCTTGTTAGCTTTGTCTATTGTGTGTGTGTTGTAAGATTAATTGTAGTTTGTTCCACTTGTTATTGAGGATGATGATGATGATGATGTGATGATTAGTGTTTAATGATGATTAGTGTTGTTGGGTTGTTTCAACTTTTGTCTTCGAAACCTTGGACATGGTGGCTTTTGACCGAAATCCTGGTCTTT
ECU-E1358	CAC	3	6	391	408	CACCACCACCACCACCAC	GACGCCGTCTTCTTCCATAC	273	292	59.7	55	GACCCATCGAAACCAGCTAA	472	491	60.07	50	GACGCCGTCTTCTTCCATACAGTTCCAGAATTATCCGCCGGATTTGTTGTCGAGGACCAGCAGCCACAGTCAAGATCTTCGGCTTTCACTTCAATCTTTTCCGGAGCCGATTCTTTTGCACCACCACCACCACCACGCCCAAGCTGCTACAGCTCAGGCACACCACAGTGAACCTGTTTTATTCTCTGGGTCCAGCCCATTAGCTGGTTTCGATGGGTC
ECU-E1359	AT	2	14	425	452	ATATATATATATATATATATATATATAT	GGCACAAAGGTACCTCCAAA	321	340	59.97	50	GCATTGTTCCCAAGAGCCTA	577	596	60.21	50	GGCACAAAGGTACCTCCAAATTGTAGTTCACTATACAACAAAGATTGCCACTGATTTACTACTTTTTCTTGCTATGCTGGTATATTGTGTTTCAATTTATCAAGATATATATATATATATATATATATATATAAATAAGGATGATGGAGAAACATCTCTTTCAATATATGCATAAATATTTCTGGTTTCATTAATCTCTTTTCATAATTTGTAGTATATGTGACAAGCAGCAGTACTCTCATCAAATTCTCATGTATAGGCTCTTGGGAACAATGC
ECU-E1360	AGC	3	10	98	127	AGCAGCAGCAGCAGCAGCAGCAGCAGCAGC	GTCCAAGGAGTCCAAGGAGA	29	48	59.23	55	GCTTGAGCTTCAGCTGGTTT	198	217	59.76	50	GTCCAAGGAGTCCAAGGAGACTTCTGAGCCAACAGTTGAAGAAACCAAAGAAAGCACAGAGTCTACAGAAGCAGCAGCAGCAGCAGCAGCAGCAGCAGCAGAAGTAAAAGCAGAAGCCGAAGCCGCCCCAGTGGAAGCACCCAAAGAGGAAGCCGCAAAGGAAGAAGAGAAACCAGCTGAAGCTCAAGC
ECU-E1361	CCA	3	9	161	187	CCACCACCACCACCACCACCACCACCA	CGCATCACCACCATACAATC	58	77	59.81	50	CGCGGTTGTAGACACAAGAG	235	254	59.51	55	CGCATCACCACCATACAATCCTCTGCCCTGCCCACCACAACCACCATCATACAAAAAGCTGCCCTCTCCACCATCACCACCACTATACAATAAGCTGCCCTCTCCACCACCACCACCACCACCACCACCATCACCACCTCATTACTCACCATTCTCACGTAATCCCTACTTTAGCTCCTCTTGTGTCTACAACCGCG
ECU-E1362	AC	2	9	60	77	ACACACACACACACACAC	TTTTGAAATTCCAGCGAAGG	32	51	60.18	40	TGCAACCTCCGCTCTCTAAT	223	242	59.98	50	TTTTGAAATTCCAGCGAAGGGGGAGGAGACACACACACACACACACAGATCTTCAAATTTCATCAATGGATCATTCAAAGGTTCAAGAGATCGTGGAGAAGCAGGTATTGACCGTGGCGAAGGCCTTCGAGGACCAGATCGACGAAGAGATTGCGGCTTTAGATCGACTCGACCATGACGATCTGGAAGCTATTAGAGAGCGGAGGTTGCA
ECU-E1363	TG	2	9	173	190	TGTGTGTGTGTGTGTGTG	CCCGACTATTGGACCGTTAC	72	91	59.31	55	GGAAACAATGATCACCCATT	251	270	57.14	40	CCCGACTATTGGACCGTTACCGGGAATCGTCAAGCATGAAAGATTCCGAAGCTCAAATGAAGAAGAAAAAATGTTGGACTTGCATGGATCTCACCCTTATATGTGTGTGTGTGTGTGTGGCAGTAATTGTAGTACTTAAGAATAGCCATAAATGTATTTAGGAAGAGGAAGAAGAGCTTAATGGGTGATCATTGTTTCC
ECU-E1364	CAT	3	7	538	558	CATCATCATCATCATCATCAT	AACAGAAGCAATCGGACTCG	411	430	60.4	50	ATCCATCCATGCATCCATCT	586	605	60.13	45	AACAGAAGCAATCGGACTCGCACCAAAAGCTGTGGAGAAATGCAAGAAGAGAAGCTGAAGGAGGTAGGAGTTGCTAATAGAGCAACCTGCTCTTTTGATCTTGTGGGTCGCCTGCTGCATGCATGCACATCATCATCATCATCATCATGTGATGAAAAATTATTGCAAAGCCAGCAGATGGATGCATGGATGGAT
ECU-E1365	TTA	3	10	234	263	TTATTATTATTATTATTATTATTATTATTA	GATGCGAAAATCACACATGA	73	92	58.04	40	ACTAAGCTCCCTTGGCCCTA	279	298	60.22	55	GATGCGAAAATCACACATGATGTATGTTGCTTATAGTATTACTCACAGAAAAGTTTAGATTCCTTGACACTATTCTGGTTCAGTATAACATGAAAATTTTGGATTGATGATTTGAGGGTTAGTTGACTATAATTTCATGTAAAGTTAATTGGTATTGGATTTTATTATTATTATTATTATTATTATTATTAACTGACAAGATAGTTTAGGGCCAAGGGAGCTTAGT
ECU-E1366	AGA	3	9	118	144	AGAAGAAGAAGAAGAAGAAGAAGAAGA	AGCCTACGCTTCAGCTTTGA	7	26	60.29	50	CTTGTGATCGCAAAGAAGCA	186	205	60.13	45	AGCCTACGCTTCAGCTTTGAAGAAACATTGAAGTTTTTTGACAATGAGCAAAGACAAAGGGAAGCAGATAGTGGAAGAAGAAGAAGAAAAAGAAGAAGAAGAAAAAGAAGGAGAAGAAGAAGAAGAAGAAGAAGAAGAAGCAGAAGACTGGTGTTTTGTTTGTAAAGATGGTGGGAACTTGCTTCTTTGCGATCACAAG
ECU-E1367	ATA	3	6	789	806	ATAATAATAATAATAATA	GAATTCGGCACGAGGAATAA	631	650	60.04	45	TTATTGCCAAAGGATCTGGT	808	827	57.15	40	GAATTCGGCACGAGGAATAAGTAAATTTTGATTGCTGTTCTTTCCTTTTAATTTAACTCTGTAAATTCTATCCATTATTTCTCTTTTTCATCAGTCACAGATAGCTTCATCCTTTCTCTATTTATTTCTCTCACAATTTTTTTTTCAAGTAAATACAGATAATAATAATAATAATAAACCAGATCCTTTGGCAATAA
ECU-E1368	GCA	3	7	75	95	GCAGCAGCAGCAGCAGCAGCA	CTATCACAGCAGGGCCTCTC	22	41	59.97	60	GCACCTGGCTCTGAGAAAGA	198	217	60.68	55	CTATCACAGCAGGGCCTCTCGGAGCAACTGCAATTACAACTTCTCCAAAAATTGCAGCAGCAGCAGCAGCAGCAGTCGGCTCAACAATTACTCTCCGCAGCTGGGTCACTGCTGCAGCCTCCAATGTTGCAGCAACAGCAAACTCATCAACAGAACCAACCATTGCAGCAGTTGCCTCTTTCTCAGAGCCAGGTGC
ECU-E1369	CAA	3	7	430	450	CAACAACAACAACAACAACAA	CTGCATCTGACAGCAATGGT	334	353	59.86	50	CCGTGTGAATTCTGTGCAGT	511	530	59.75	50	CTGCATCTGACAGCAATGGTTCAACCACAACCACCTGGCCCTCTTTTTACTAACCTTCCCTTGACGTTACCAGAAGCGTCCACGCTGGTGGTGCTGCAACAACAACAACAACAACAACCACCACCGCCACTACCAATAGCTGCTCCGCCGCCTGCTTTGGCTCCTCAGGGTCTGGGAACTGCACAGAATTCACACGG
ECU-E1370	TCT	3	6	27	44	TCTTCTTCTTCTTCTTCT	GGCACGAGTCTCACAATTTC	1	20	58.29	50	GCATACTCTTGCCCGTCTTC	173	192	59.84	55	GGCACGAGTCTCACAATTTCTATTTATCTTCTTCTTCTTCTTCTCTTTAGTCTTTTACGCTGCTGCCAGAAAGCTAGAAGAAACCATGCCGAAGAACAAGGGAAAGGGAGGAAAGAACAGGAAGAGAGGAAAGAATGAAGCTGACGATGAGAAGCGTGAACTTGTGTTCAAGGAAGACGGGCAAGAGTATGC
ECU-E1371	AC	2	9	18	35	ACACACACACACACACAC
ECU-E1372	CAT	3	6	351	368	CATCATCATCATCATCAT	GGTTGCGGTTTTTAATGGAG	226	245	59.45	45	TTGTTCCAACAGCAACCATT	422	441	59.02	40	GGTTGCGGTTTTTAATGGAGTCAATGAAATGGAAGAGATTGAGGGAAACGAAGAATATGTGAACCTACAGAAACAGAAGGTTAGGGATTATTTGGATGGTGTCATAGTTGTTGATTATGTGGTGCCATCATCATCATCATCATCAAATCTTTGATATGTTATTAACTACAAAGAAAACCTTGTTACTTGCTTAATTAATGGTTGCTGTTGGAACAA
[truncated: 2,842 more rows]
